# Supplementary material for: Sheep placental extract ameliorates polycystic ovary syndrome in rats by regulating ERβ-mediated Treg cells via the TGF-β1/Smad3 signaling pathway
Source: Front Immunol. 2026 Apr 13;17:1777841. doi: 10.3389/fimmu.2026.1777841 (PMC13110950; doi:10.3389/fimmu.2026.1777841)
Supplement: Supplementary file 2 [file Table1.xlsx]

## Sheet: Sheet1
PG.FASTAHeader	PG.ProteinAccessions	PG.Genes	PG.ProteinDescriptions	SPE.PG.PSMs	SPE.PG.Label-Free Quant	SPE.PG.Coverage	SPE.PG.UniquePeptidesInRun	SPE.PG.Score	SPE.PG.UniquePeptides
>tr|A0A3R5SS76|A0A3R5SS76_SHEEP Actg1 OS=Ovis aries OX=9940 PE=2 SV=1;>tr|A0A6P3EJ42|A0A6P3EJ42_SHEEP Uncharacterized protein OS=Ovis aries OX=9940 GN=JEQ12_002535 PE=3 SV=1;>tr|A0A836CS00|A0A836CS00_SHEEP Actin, cytoplasmic 1 OS=Ovis aries OX=9940 GN=JEQ12_012748 PE=3 SV=1;>tr|D7RIF5|D7RIF5_SHEEP Beta-actin variant 2 OS=Ovis aries OX=9940 GN=ACTB PE=2 SV=1;>sp|P60713|ACTB_SHEEP Actin, cytoplasmi…	A0A3R5SS76;A0A6P3EJ42;A0A836CS00;D7RIF5;P60713;W5QAX3	;JEQ12_002535;JEQ12_012748;ACTB;ACTB;ACTG1	Actg1;Uncharacterized protein;Actin, cytoplasmic 1;Beta-actin variant 2;Actin, cytoplasmic 1;Actin gamma 1	1126	15096.9	74.4%;74.4%;61.7%;74.4%;74.4%;74%	303	58.4033	309
>tr|W5Q038|W5Q038_SHEEP AHNAK nucleoprotein OS=Ovis aries OX=9940 GN=AHNAK PE=4 SV=1	W5Q038	AHNAK	AHNAK nucleoprotein	559	1781.65	0.571	320	58.7439	340
>tr|Q6DKR0|Q6DKR0_SHEEP Serpin peptidase inhibitor, clade A (alpha-1 antiproteinase, antitrypsin), member 14 (Fragment) OS=Ovis aries OX=9940 GN=SERPINA14 PE=2 SV=1	Q6DKR0	SERPINA14	Serpin peptidase inhibitor, clade A (alpha-1 antiproteinase, antitrypsin), member 14 (Fragment)	559	13451.7	0.59	246	56.1478	246
>tr|A0A835ZNR3|A0A835ZNR3_SHEEP Globin family profile domain-containing protein OS=Ovis aries OX=9940 GN=JEQ12_012143 PE=3 SV=1	A0A835ZNR3	JEQ12_012143	Globin family profile domain-containing protein	493	4070.47	0.88	164	55.986	216
>tr|A0A835ZL29|A0A835ZL29_SHEEP Actin, aortic smooth muscle OS=Ovis aries OX=9940 GN=JEQ12_011476 PE=3 SV=1;>tr|W5PZK7|W5PZK7_SHEEP Actin alpha 2, smooth muscle OS=Ovis aries OX=9940 GN=ACTA2 PE=3 SV=1	A0A835ZL29;W5PZK7	JEQ12_011476;ACTA2	Actin, aortic smooth muscle;Actin alpha 2, smooth muscle	482	21855.9	42.7%;42.7%	130	56.4388	131
>tr|A0A836AQA7|A0A836AQA7_SHEEP Myosin light chain kinase, smooth muscle OS=Ovis aries OX=9940 GN=JEQ12_001429 PE=3 SV=1	A0A836AQA7	JEQ12_001429	Myosin light chain kinase, smooth muscle	344	15915.1	0.151	143	54.5199	144
>tr|A0A6P3T3Z3|A0A6P3T3Z3_SHEEP Uncharacterized protein OS=Ovis aries OX=9940 GN=JEQ12_010686 PE=3 SV=1	A0A6P3T3Z3	JEQ12_010686	Uncharacterized protein	299	28225.1	0.412	93	52.8282	93
>tr|A0A836AL76|A0A836AL76_SHEEP ATP synthase subunit beta OS=Ovis aries OX=9940 GN=JEQ12_014590 PE=3 SV=1;>tr|A0A8V6VFF4|A0A8V6VFF4_SHEEP ATP synthase subunit beta OS=Ovis aries OX=9940 GN=ATP5F1B PE=3 SV=1	A0A836AL76;A0A8V6VFF4	JEQ12_014590;ATP5F1B	ATP synthase subunit beta	245	32521.7	44.5%;45.6%	79	55.5983	79
>tr|A0A6P3TKJ1|A0A6P3TKJ1_SHEEP Thymosin beta OS=Ovis aries OX=9940 GN=ThymB4X PE=2 SV=1;>tr|A0A6P3YPR2|A0A6P3YPR2_SHEEP Uncharacterized protein OS=Ovis aries OX=9940 GN=JEQ12_011867 PE=3 SV=1;>tr|A0A835ZLY5|A0A835ZLY5_SHEEP Thymosin beta OS=Ovis aries OX=9940 GN=JEQ12_000451 PE=3 SV=1;>tr|A0A836A7E5|A0A836A7E5_SHEEP Thymosin beta-4-like OS=Ovis aries OX=9940 GN=JEQ12_015400 PE=3 SV=1;>tr|W5P0V0|…	A0A6P3TKJ1;A0A6P3YPR2;A0A835ZLY5;A0A836A7E5;W5P0V0	ThymB4X;JEQ12_011867;JEQ12_000451;JEQ12_015400;LOC101106384	Thymosin beta;Uncharacterized protein;Thymosin beta;Thymosin beta-4-like;Thymosin beta-4	243	15243.1	97.7%;63.2%;97.7%;41.7%;63.2%	61	51.881	63
>tr|A0A836AHX2|A0A836AHX2_SHEEP Caldesmon OS=Ovis aries OX=9940 GN=JEQ12_015735 PE=4 SV=1	A0A836AHX2	JEQ12_015735	Caldesmon	218	10655.5	0.348	99	57.0913	103
>tr|A0A836CP05|A0A836CP05_SHEEP HECT-type E3 ubiquitin transferase OS=Ovis aries OX=9940 GN=JEQ12_019946 PE=3 SV=1	A0A836CP05	JEQ12_019946	HECT-type E3 ubiquitin transferase	214	18782.3	0.033	95	55.1212	96
>sp|Q9XSY9|OSTP_SHEEP Osteopontin OS=Ovis aries OX=9940 GN=SPP1 PE=2 SV=1;>tr|W5NX56|W5NX56_SHEEP Secreted phosphoprotein 1 OS=Ovis aries OX=9940 GN=SPP1 PE=3 SV=1	Q9XSY9;W5NX56	SPP1	Osteopontin;Secreted phosphoprotein 1	180	8625.47	48.6%;48.4%	68	56.2607	68
>tr|A0A6P7EG13|A0A6P7EG13_SHEEP Elongation factor 1-alpha OS=Ovis aries OX=9940 GN=JEQ12_018593 PE=3 SV=1;>tr|W5PD15|W5PD15_SHEEP Elongation factor 1-alpha OS=Ovis aries OX=9940 GN=EEF1A1 PE=3 SV=1;>tr|W5PHA3|W5PHA3_SHEEP Tr-type G domain-containing protein OS=Ovis aries OX=9940 PE=3 SV=1	A0A6P7EG13;W5PD15;W5PHA3	JEQ12_018593;EEF1A1;	Elongation factor 1-alpha;Elongation factor 1-alpha;Tr-type G domain-containing protein	179	17311	50.4%;50.4%;44.4%	99	54.7854	99
>tr|A0A6P9FR52|A0A6P9FR52_SHEEP Serpin H1 OS=Ovis aries OX=9940 GN=SERPINH1 PE=2 SV=1;>tr|A0A836CUZ5|A0A836CUZ5_SHEEP Serpin H1 OS=Ovis aries OX=9940 GN=JEQ12_006379 PE=3 SV=1	A0A6P9FR52;A0A836CUZ5	SERPINH1;JEQ12_006379	Serpin H1	169	17349.5	48.8%;38.1%	91	56.7296	96
>tr|A0A6P3T3X5|A0A6P3T3X5_SHEEP Uncharacterized protein OS=Ovis aries OX=9940 GN=JEQ12_010650 PE=3 SV=1	A0A6P3T3X5	JEQ12_010650	Uncharacterized protein	165	8337.08	0.288	51	55.2923	51
>tr|A0A835ZW16|A0A835ZW16_SHEEP LIM zinc-binding domain-containing protein OS=Ovis aries OX=9940 GN=JEQ12_004058 PE=4 SV=1	A0A835ZW16	JEQ12_004058	LIM zinc-binding domain-containing protein	162	9697.73	0.134	52	53.9761	52
>tr|A0A6P3T3Y7|A0A6P3T3Y7_SHEEP Uncharacterized protein OS=Ovis aries OX=9940 GN=JEQ12_010699 PE=3 SV=1	A0A6P3T3Y7	JEQ12_010699	Uncharacterized protein	157	17658	0.105	31	55.396	31
>tr|A0A6P3TRD9|A0A6P3TRD9_SHEEP Heterogeneous nuclear ribonucleoproteins A2/B1 OS=Ovis aries OX=9940 GN=JEQ12_015600 PE=4 SV=1;>tr|W5PK95|W5PK95_SHEEP Heterogeneous nuclear ribonucleoproteins A2/B1 OS=Ovis aries OX=9940 GN=HNRNPA2B1 PE=4 SV=1	A0A6P3TRD9;W5PK95	JEQ12_015600;HNRNPA2B1	Heterogeneous nuclear ribonucleoproteins A2/B1	155	11568.8	29.2%;29.2%	69	50.4815	69
>tr|A0A6P3EDU1|A0A6P3EDU1_SHEEP Enoyl reductase (ER) domain-containing protein OS=Ovis aries OX=9940 GN=JEQ12_017258 PE=3 SV=1;>tr|W5Q1C7|W5Q1C7_SHEEP Alcohol dehydrogenase S chain OS=Ovis aries OX=9940 GN=LOC101111965 PE=3 SV=1	A0A6P3EDU1;W5Q1C7	JEQ12_017258;LOC101111965	Enoyl reductase (ER) domain-containing protein;Alcohol dehydrogenase S chain	155	15236.6	45.9%;45.5%	70	56.6947	70
>tr|A0A6P3EK74|A0A6P3EK74_SHEEP IF rod domain-containing protein OS=Ovis aries OX=9940 GN=JEQ12_004197 PE=3 SV=1	A0A6P3EK74	JEQ12_004197	IF rod domain-containing protein	149	8945.17	0.283	52	55.695	67
>tr|A0A836AIV6|A0A836AIV6_SHEEP MPN domain-containing protein OS=Ovis aries OX=9940 GN=JEQ12_014106 PE=3 SV=1;>tr|W5PRA1|W5PRA1_SHEEP ACTG2 OS=Ovis aries OX=9940 GN=ACTG2 PE=2 SV=1	A0A836AIV6;W5PRA1	JEQ12_014106;ACTG2	MPN domain-containing protein;ACTG2	146	21047.2	2.2%;4.8%	14	58.5018	14
>tr|A0A6P7DQB6|A0A6P7DQB6_SHEEP Uncharacterized protein OS=Ovis aries OX=9940 GN=JEQ12_009809 PE=3 SV=1	A0A6P7DQB6	JEQ12_009809	Uncharacterized protein	141	5575.6	0.27	77	55.181	77
>tr|A0A6P3TF14|A0A6P3TF14_SHEEP Histidine kinase/HSP90-like ATPase domain-containing protein OS=Ovis aries OX=9940 GN=JEQ12_014739 PE=3 SV=1;>tr|W5Q4E1|W5Q4E1_SHEEP Heat shock protein 90 beta family member 1 OS=Ovis aries OX=9940 GN=HSP90B1 PE=3 SV=1	A0A6P3TF14;W5Q4E1	JEQ12_014739;HSP90B1	Histidine kinase/HSP90-like ATPase domain-containing protein;Heat shock protein 90 beta family member 1	126	2024.39	38.4%;38.3%	91	56.1323	94
>tr|A0A836D4G2|A0A836D4G2_SHEEP Alcohol dehydrogenase class-3 OS=Ovis aries OX=9940 GN=JEQ12_017264 PE=3 SV=1	A0A836D4G2	JEQ12_017264	Alcohol dehydrogenase class-3	125	6582.64	0.098	36	54.9131	36
>tr|A0A6P3ELP7|A0A6P3ELP7_SHEEP Sulfotransferase OS=Ovis aries OX=9940 GN=LOC101114075 PE=3 SV=1;>tr|A0A6P3T5T9|A0A6P3T5T9_SHEEP Sulfotransferase OS=Ovis aries OX=9940 GN=JEQ12_012477 PE=3 SV=1;>tr|W5NZJ5|W5NZJ5_SHEEP Sulfotransferase OS=Ovis aries OX=9940 GN=LOC101114075 PE=3 SV=1	A0A6P3ELP7;A0A6P3T5T9;W5NZJ5	LOC101114075;JEQ12_012477;LOC101114075	Sulfotransferase	106	6474.56	36.3%;36.3%;35.4%	46	56.8642	46
>tr|A0A8N7XJ64|A0A8N7XJ64_SHEEP ATP synthase subunit alpha OS=Ovis aries OX=9940 GN=JEQ12_012011 PE=3 SV=1;>tr|A0A8V6V2Q5|A0A8V6V2Q5_SHEEP ATP synthase subunit alpha OS=Ovis aries OX=9940 GN=ATP5F1A PE=3 SV=1	A0A8N7XJ64;A0A8V6V2Q5	JEQ12_012011;ATP5F1A	ATP synthase subunit alpha	105	5637.41	23.7%;23.7%	57	54.5732	58
>tr|A0A836AE00|A0A836AE00_SHEEP 60 kDa heat shock protein, mitochondrial OS=Ovis aries OX=9940 GN=JEQ12_009726 PE=3 SV=1;>tr|A0A836APV8|A0A836APV8_SHEEP 60 kDa heat shock protein, mitochondrial OS=Ovis aries OX=9940 GN=JEQ12_001009 PE=3 SV=1;>tr|W5Q1L2|W5Q1L2_SHEEP 60 kDa heat shock protein, mitochondrial OS=Ovis aries OX=9940 GN=HSPD1 PE=3 SV=1	A0A836AE00;A0A836APV8;W5Q1L2	JEQ12_009726;JEQ12_001009;HSPD1	60 kDa heat shock protein, mitochondrial;60 kDa heat shock protein, mitochondrial;60 kDa heat shock protein, mitochondrial	98	6963.1	33.3%;32.2%;33.3%	62	55.851	64
>tr|A0A6P3E715|A0A6P3E715_SHEEP Histone H2B OS=Ovis aries OX=9940 GN=JEQ12_000792 PE=3 SV=1;>tr|A0A6P3EJI1|A0A6P3EJI1_SHEEP Histone H2B OS=Ovis aries OX=9940 GN=LOC114109692 PE=3 SV=1;>tr|A0A6P3EP13|A0A6P3EP13_SHEEP Histone H2B OS=Ovis aries OX=9940 GN=JEQ12_010697 PE=3 SV=1;>tr|A0A836CTR2|A0A836CTR2_SHEEP Histone H2B OS=Ovis aries OX=9940 GN=JEQ12_010652 PE=3 SV=1;>tr|W5NR98|W5NR98_SHEEP Histone…	A0A6P3E715;A0A6P3EJI1;A0A6P3EP13;A0A836CTR2;W5NR98;W5PUF2;W5Q9Y2;W5QA24;W5QAH2	JEQ12_000792;LOC114109692;JEQ12_010697;JEQ12_010652;;LOC101122398;;;LOC101119426	Histone H2B	94	10186.2	57.9%;57.9%;51%;57.9%;52.9%;57.9%;52.9%;51.8%;52.9%	36	50.0181	36
>tr|A0A6P7DLX7|A0A6P7DLX7_SHEEP Calponin-homology (CH) domain-containing protein OS=Ovis aries OX=9940 GN=JEQ12_020190 PE=3 SV=1	A0A6P7DLX7	JEQ12_020190	Calponin-homology (CH) domain-containing protein	92	6562.99	0.081	48	56.0308	80
>tr|W5NXB5|W5NXB5_SHEEP Microtubule-associated protein OS=Ovis aries OX=9940 GN=MAP4 PE=4 SV=1	W5NXB5	MAP4	Microtubule-associated protein	91	5026.25	0.253	51	54.3652	51
>tr|Q1KYZ7|Q1KYZ7_SHEEP Beta-A globin chain OS=Ovis aries OX=9940 GN=HBBA PE=3 SV=1	Q1KYZ7	HBBA	Beta-A globin chain	90	2333.9	0.662	26	55.3	58
>tr|W5NX51|W5NX51_SHEEP Apolipoprotein A1 OS=Ovis aries OX=9940 PE=3 SV=1	W5NX51	NaN	Apolipoprotein A1	85	5251.68	0.375	35	53.1891	35
>tr|A0A6P7DEW2|A0A6P7DEW2_SHEEP Heat shock protein beta-1 OS=Ovis aries OX=9940 GN=JEQ12_012626 PE=3 SV=1	A0A6P7DEW2	JEQ12_012626	Heat shock protein beta-1	83	13841.4	0.617	41	55.3866	42
>tr|A0A6P3EJM0|A0A6P3EJM0_SHEEP Uncharacterized protein OS=Ovis aries OX=9940 GN=JEQ12_010704 PE=3 SV=1	A0A6P3EJM0	JEQ12_010704	Uncharacterized protein	81	11411.4	0.136	26	52.5029	26
>tr|A0A836D7T3|A0A836D7T3_SHEEP Tubulin alpha chain OS=Ovis aries OX=9940 GN=JEQ12_014416 PE=3 SV=1;>tr|D0VWZ0|D0VWZ0_SHEEP Tubulin alpha chain OS=Ovis aries OX=9940 PE=1 SV=1;>tr|W5QC37|W5QC37_SHEEP Tubulin alpha chain OS=Ovis aries OX=9940 PE=3 SV=1;>tr|W5QC38|W5QC38_SHEEP Tubulin alpha chain OS=Ovis aries OX=9940 PE=1 SV=1;>tr|W5QFL1|W5QFL1_SHEEP Tubulin alpha chain OS=Ovis aries OX=9940 GN=LO…	A0A836D7T3;D0VWZ0;W5QC37;W5QC38;W5QFL1	JEQ12_014416;;;;LOC101116286	Tubulin alpha chain	80	4431.14	25.3%;25.3%;25.3%;25.1%;25.2%	30	53.2843	30
>tr|A0A836AKV8|A0A836AKV8_SHEEP IF rod domain-containing protein OS=Ovis aries OX=9940 GN=JEQ12_014350 PE=3 SV=1;>tr|W5Q5N9|W5Q5N9_SHEEP Keratin 8 OS=Ovis aries OX=9940 GN=KRT8 PE=3 SV=1	A0A836AKV8;W5Q5N9	JEQ12_014350;KRT8	IF rod domain-containing protein;Keratin 8	76	10045.9	11.8%;12.1%	31	51.4354	31
>tr|A0A836CX33|A0A836CX33_SHEEP NAD(P)-binding domain-containing protein OS=Ovis aries OX=9940 GN=JEQ12_005320 PE=4 SV=1	A0A836CX33	JEQ12_005320	NAD(P)-binding domain-containing protein	76	8445.69	0.597	35	57.5475	35
>sp|P02075|HBB_SHEEP Hemoglobin subunit beta OS=Ovis aries OX=9940 GN=HBB PE=1 SV=2;>tr|Q1KYZ6|Q1KYZ6_SHEEP Beta-B globin chain OS=Ovis aries OX=9940 GN=HBBB PE=3 SV=1;>tr|W5QCY8|W5QCY8_SHEEP Hemoglobin subunit beta OS=Ovis aries OX=9940 GN=LOC101105437 PE=3 SV=1	P02075;Q1KYZ6;W5QCY8	HBB;HBBB;LOC101105437	Hemoglobin subunit beta;Beta-B globin chain;Hemoglobin subunit beta	73	4374.95	38.6%;38.6%;38.4%	26	57.3662	52
>tr|A0A835ZZP3|A0A835ZZP3_SHEEP Succinate--CoA ligase [GDP-forming] subunit beta, mitochondrial OS=Ovis aries OX=9940 GN=SUCLG2 PE=3 SV=1;>tr|W5PL67|W5PL67_SHEEP Succinate--CoA ligase [GDP-forming] subunit beta, mitochondrial OS=Ovis aries OX=9940 GN=SUCLG2 PE=3 SV=1	A0A835ZZP3;W5PL67	SUCLG2	Succinate--CoA ligase [GDP-forming] subunit beta, mitochondrial;Succinate--CoA ligase [GDP-forming] subunit beta, mitochondrial	71	7530.67	23%;21.5%	44	56.7231	44
>sp|Q6B7M7|COF1_SHEEP Cofilin-1 OS=Ovis aries OX=9940 GN=CFL1 PE=2 SV=3;>tr|W5Q9P7|W5Q9P7_SHEEP Cofilin 1 OS=Ovis aries OX=9940 GN=CFL1 PE=3 SV=1	Q6B7M7;W5Q9P7	CFL1	Cofilin-1;Cofilin 1	71	8122.08	49.4%;49.7%	35	53.8308	35
>tr|A0A835ZT30|A0A835ZT30_SHEEP Globin family profile domain-containing protein OS=Ovis aries OX=9940 GN=JEQ12_006225 PE=3 SV=1;>sp|P02083|HBBF_SHEEP Hemoglobin fetal subunit beta OS=Ovis aries OX=9940 PE=1 SV=1;>tr|W5QCZ9|W5QCZ9_SHEEP Hemoglobin fetal subunit beta OS=Ovis aries OX=9940 GN=LOC101106199 PE=3 SV=1	A0A835ZT30;P02083;W5QCZ9	JEQ12_006225;;LOC101106199	Globin family profile domain-containing protein;Hemoglobin fetal subunit beta;Hemoglobin fetal subunit beta	69	7312.13	64.8%;64.8%;64.4%	44	53.8674	54
>tr|A0A6P3E192|A0A6P3E192_SHEEP Heterogeneous nuclear ribonucleoprotein A3 OS=Ovis aries OX=9940 GN=HNRNPA3 PE=4 SV=1	A0A6P3E192	HNRNPA3	Heterogeneous nuclear ribonucleoprotein A3	69	8258.45	0.195	24	56.2714	24
>tr|A0A6P7D3W0|A0A6P7D3W0_SHEEP Histidine kinase/HSP90-like ATPase domain-containing protein OS=Ovis aries OX=9940 GN=JEQ12_008068 PE=3 SV=1;>tr|A8DR93|A8DR93_SHEEP Heat shock protein 90 alpha family class A member 1 OS=Ovis aries OX=9940 GN=HSPCA PE=3 SV=1	A0A6P7D3W0;A8DR93	JEQ12_008068;HSPCA	Histidine kinase/HSP90-like ATPase domain-containing protein;Heat shock protein 90 alpha family class A member 1	68	9433.9	17.5%;17.5%	50	55.8299	56
>tr|A0A6P9FRF8|A0A6P9FRF8_SHEEP Glyceraldehyde-3-phosphate dehydrogenase OS=Ovis aries OX=9940 GN=JEQ12_015033 PE=3 SV=1;>tr|D7R7V6|D7R7V6_SHEEP Glyceraldehyde-3-phosphate dehydrogenase OS=Ovis aries OX=9940 GN=GAPDH PE=2 SV=1;>sp|Q28554|G3P_SHEEP Glyceraldehyde-3-phosphate dehydrogenase (Fragment) OS=Ovis aries OX=9940 GN=GAPDH PE=2 SV=4;>tr|W5PDG3|W5PDG3_SHEEP Glyceraldehyde-3-phosphate dehydro…	A0A6P9FRF8;D7R7V6;Q28554;W5PDG3	JEQ12_015033;GAPDH;GAPDH;LOC114110581	Glyceraldehyde-3-phosphate dehydrogenase;Glyceraldehyde-3-phosphate dehydrogenase;Glyceraldehyde-3-phosphate dehydrogenase (Fragment);Glyceraldehyde-3-phosphate dehydrogenase	65	5313.55	39%;39%;40.4%;38.9%	42	54.8469	44
>tr|A0A6P3E6L1|A0A6P3E6L1_SHEEP Uncharacterized protein OS=Ovis aries OX=9940 GN=JEQ12_009878 PE=3 SV=1;>tr|W5QG29|W5QG29_SHEEP Desmin OS=Ovis aries OX=9940 GN=DES PE=3 SV=1	A0A6P3E6L1;W5QG29	JEQ12_009878;DES	Uncharacterized protein;Desmin	65	3989.02	20.6%;20.6%	38	56.2775	40
>tr|A0A6P7D333|A0A6P7D333_SHEEP LIM zinc-binding domain-containing protein OS=Ovis aries OX=9940 GN=JEQ12_008119 PE=4 SV=1	A0A6P7D333	JEQ12_008119	LIM zinc-binding domain-containing protein	64	7262.86	0.255	29	55.2586	29
>tr|A0A6P3E1Q0|A0A6P3E1Q0_SHEEP Fibronectin OS=Ovis aries OX=9940 GN=JEQ12_009821 PE=4 SV=1;>tr|W5QDG7|W5QDG7_SHEEP Fibronectin OS=Ovis aries OX=9940 GN=FN1 PE=4 SV=1;>tr|W5QDG8|W5QDG8_SHEEP Fibronectin OS=Ovis aries OX=9940 GN=FN1 PE=4 SV=1	A0A6P3E1Q0;W5QDG7;W5QDG8	JEQ12_009821;FN1;FN1	Fibronectin	63	6065.68	5.5%;5.1%;5.1%	30	57.048	33
>tr|A0A836CQF1|A0A836CQF1_SHEEP Acyl-coenzyme A synthetase ACSM5, mitochondrial OS=Ovis aries OX=9940 GN=JEQ12_012391 PE=3 SV=1	A0A836CQF1	JEQ12_012391	Acyl-coenzyme A synthetase ACSM5, mitochondrial	62	6973.79	0.111	31	52.314	31
>tr|A0A836APZ4|A0A836APZ4_SHEEP Alpha-2-HS-glycoprotein OS=Ovis aries OX=9940 GN=JEQ12_001513 PE=4 SV=1;>sp|P29701|FETUA_SHEEP Alpha-2-HS-glycoprotein OS=Ovis aries OX=9940 GN=AHSG PE=1 SV=1;>tr|W5QH56|W5QH56_SHEEP Alpha-2-HS-glycoprotein OS=Ovis aries OX=9940 GN=AHSG PE=4 SV=1	A0A836APZ4;P29701;W5QH56	JEQ12_001513;AHSG;AHSG	Alpha-2-HS-glycoprotein	60	3949.57	9.4%;18.4%;15.8%	31	56.4146	33
>tr|A0A836APY9|A0A836APY9_SHEEP LIM zinc-binding domain-containing protein OS=Ovis aries OX=9940 GN=JEQ12_001498 PE=4 SV=1;>tr|W5QH03|W5QH03_SHEEP LIM domain containing preferred translocation partner in lipoma OS=Ovis aries OX=9940 GN=LPP PE=4 SV=1	A0A836APY9;W5QH03	JEQ12_001498;LPP	LIM zinc-binding domain-containing protein;LIM domain containing preferred translocation partner in lipoma	60	4490.21	15.9%;24.3%	35	55.335	35
>tr|A0A836D2P7|A0A836D2P7_SHEEP Calponin OS=Ovis aries OX=9940 GN=JEQ12_016357 PE=3 SV=1;>sp|Q7YRL2|CNN1_SHEEP Calponin-1 OS=Ovis aries OX=9940 GN=CNN1 PE=2 SV=1	A0A836D2P7;Q7YRL2	JEQ12_016357;CNN1	Calponin;Calponin-1	56	4994.61	46.1%;46.1%	35	56.2779	35
>tr|A0A836CS67|A0A836CS67_SHEEP Uncharacterized protein OS=Ovis aries OX=9940 GN=JEQ12_010399 PE=3 SV=1;>tr|W5PHW0|W5PHW0_SHEEP Heat shock protein 90 alpha family class B member 1 OS=Ovis aries OX=9940 GN=HSP90AB1 PE=3 SV=1	A0A836CS67;W5PHW0	JEQ12_010399;HSP90AB1	Uncharacterized protein;Heat shock protein 90 alpha family class B member 1	55	4815.74	5.5%;20.2%	40	54.0716	44
>tr|A0A836D6X6|A0A836D6X6_SHEEP Argininosuccinate synthase OS=Ovis aries OX=9940 GN=JEQ12_013471 PE=3 SV=1	A0A836D6X6	JEQ12_013471	Argininosuccinate synthase	55	5452.88	0.226	31	54.8768	31
>tr|A0A6P7DTN8|A0A6P7DTN8_SHEEP Tubulin beta chain OS=Ovis aries OX=9940 GN=JEQ12_013340 PE=3 SV=1	A0A6P7DTN8	JEQ12_013340	Tubulin beta chain	54	4630.42	0.258	31	52.9977	31
>tr|A0A836A5A7|A0A836A5A7_SHEEP Ribosome receptor lysine/proline rich domain-containing protein OS=Ovis aries OX=9940 GN=JEQ12_004240 PE=4 SV=1	A0A836A5A7	JEQ12_004240	Ribosome receptor lysine/proline rich domain-containing protein	52	3801.4	0.153	32	49.7969	33
>tr|A0A836AHE2|A0A836AHE2_SHEEP DNA-(apurinic or apyrimidinic site) endonuclease OS=Ovis aries OX=9940 GN=JEQ12_001383 PE=3 SV=1;>tr|W5NUX2|W5NUX2_SHEEP DNA-(apurinic or apyrimidinic site) endonuclease OS=Ovis aries OX=9940 PE=3 SV=1;>tr|W5QEQ3|W5QEQ3_SHEEP DNA-(apurinic or apyrimidinic site) endonuclease OS=Ovis aries OX=9940 GN=APEX1 PE=3 SV=1	A0A836AHE2;W5NUX2;W5QEQ3	JEQ12_001383;;APEX1	DNA-(apurinic or apyrimidinic site) endonuclease	52	3723.15	5.8%;7.8%;7.5%	16	57.9874	16
>tr|A0A6P3E7Y5|A0A6P3E7Y5_SHEEP C-1-tetrahydrofolate synthase, cytoplasmic OS=Ovis aries OX=9940 GN=JEQ12_018371 PE=3 SV=1	A0A6P3E7Y5	JEQ12_018371	C-1-tetrahydrofolate synthase, cytoplasmic	51	4244.61	0.166	28	54.7102	28
>tr|A0A6P7ENB7|A0A6P7ENB7_SHEEP Uncharacterized protein OS=Ovis aries OX=9940 GN=JEQ12_004053 PE=4 SV=1	A0A6P7ENB7	JEQ12_004053	Uncharacterized protein	51	5741.95	0.265	29	54.5239	32
>tr|A0A6P3YRV4|A0A6P3YRV4_SHEEP Uncharacterized protein OS=Ovis aries OX=9940 GN=JEQ12_007739 PE=4 SV=1;>tr|W5PU66|W5PU66_SHEEP IQ motif containing GTPase activating protein 1 OS=Ovis aries OX=9940 GN=IQGAP1 PE=4 SV=1	A0A6P3YRV4;W5PU66	JEQ12_007739;IQGAP1	Uncharacterized protein;IQ motif containing GTPase activating protein 1	50	3941.89	15.4%;15.1%	32	57.0208	35
>tr|A0A835ZU67|A0A835ZU67_SHEEP PDZ domain-containing protein OS=Ovis aries OX=9940 GN=JEQ12_011133 PE=4 SV=1	A0A835ZU67	JEQ12_011133	PDZ domain-containing protein	50	5631.09	0.076	36	54.2876	36
>tr|A0A836CRT0|A0A836CRT0_SHEEP Peroxiredoxin-5 OS=Ovis aries OX=9940 GN=JEQ12_011196 PE=3 SV=1;>tr|L0CSP6|L0CSP6_SHEEP Peroxiredoxin-5 OS=Ovis aries OX=9940 GN=PRDX5 PE=2 SV=1;>tr|W5PAL7|W5PAL7_SHEEP Peroxiredoxin-5 OS=Ovis aries OX=9940 GN=PRDX5 PE=3 SV=1	A0A836CRT0;L0CSP6;W5PAL7	JEQ12_011196;PRDX5;PRDX5	Peroxiredoxin-5	49	6542.46	37.7%;37.7%;27.9%	21	56.3661	21
>tr|A0A6P7EUL9|A0A6P7EUL9_SHEEP Coatomer subunit beta OS=Ovis aries OX=9940 GN=JEQ12_006057 PE=4 SV=1	A0A6P7EUL9	JEQ12_006057	Coatomer subunit beta	48	6355.58	0.193	29	55.2001	29
>tr|A0A6P9FQQ0|A0A6P9FQQ0_SHEEP Uncharacterized protein OS=Ovis aries OX=9940 GN=JEQ12_011838 PE=3 SV=1;>tr|C9E8M7|C9E8M7_SHEEP Cytochrome b5 OS=Ovis aries OX=9940 GN=CYB5 PE=2 SV=1	A0A6P9FQQ0;C9E8M7	JEQ12_011838;CYB5	Uncharacterized protein;Cytochrome b5	47	9245.43	61.9%;61.9%	26	53.5142	26
>tr|A0A6P3TPG7|A0A6P3TPG7_SHEEP Uncharacterized protein OS=Ovis aries OX=9940 GN=JEQ12_017180 PE=4 SV=1;>tr|W5Q5Y7|W5Q5Y7_SHEEP Synaptopodin 2 OS=Ovis aries OX=9940 GN=SYNPO2 PE=4 SV=1	A0A6P3TPG7;W5Q5Y7	JEQ12_017180;SYNPO2	Uncharacterized protein;Synaptopodin 2	46	4341.43	19.6%;19.6%	33	48.6476	33
>tr|A0A6P7DH72|A0A6P7DH72_SHEEP Vinculin OS=Ovis aries OX=9940 GN=JEQ12_012988 PE=3 SV=1;>tr|W5PFI7|W5PFI7_SHEEP Vinculin OS=Ovis aries OX=9940 GN=VCL PE=3 SV=1;>tr|W5PFJ0|W5PFJ0_SHEEP Vinculin OS=Ovis aries OX=9940 GN=VCL PE=3 SV=1	A0A6P7DH72;W5PFI7;W5PFJ0	JEQ12_012988;VCL;VCL	Vinculin	46	9236.1	3.3%;3.5%;3.9%	13	55.6565	22
>sp|P16038|CSH_SHEEP Chorionic somatomammotropin hormone OS=Ovis aries OX=9940 GN=CSH PE=1 SV=1;>tr|W5PGF6|W5PGF6_SHEEP Placental lactogen OS=Ovis aries OX=9940 GN=LOC443319 PE=3 SV=1;>tr|W5PGF7|W5PGF7_SHEEP Placental lactogen OS=Ovis aries OX=9940 GN=LOC443319 PE=3 SV=1	P16038;W5PGF6;W5PGF7	CSH;LOC443319;LOC443319	Chorionic somatomammotropin hormone;Placental lactogen;Placental lactogen	46	7354.11	22.9%;23.2%;22.6%	27	53.9721	27
>tr|A0A836APE0|A0A836APE0_SHEEP Adenylyl cyclase-associated protein OS=Ovis aries OX=9940 GN=JEQ12_000182 PE=3 SV=1;>tr|W5QG16|W5QG16_SHEEP Adenylyl cyclase-associated protein OS=Ovis aries OX=9940 GN=CAP1 PE=3 SV=1;>tr|W5QG17|W5QG17_SHEEP Adenylyl cyclase-associated protein OS=Ovis aries OX=9940 GN=CAP1 PE=3 SV=1	A0A836APE0;W5QG16;W5QG17	JEQ12_000182;CAP1;CAP1	Adenylyl cyclase-associated protein	44	5967.51	6.7%;14%;14.5%	16	52.8961	17
>tr|A0A6P7EX04|A0A6P7EX04_SHEEP Uncharacterized protein OS=Ovis aries OX=9940 GN=JEQ12_006981 PE=4 SV=1	A0A6P7EX04	JEQ12_006981	Uncharacterized protein	43	8155.1	0.186	12	50.9363	12
>tr|A0A836AKH0|A0A836AKH0_SHEEP Cytoskeleton-associated protein 4 OS=Ovis aries OX=9940 GN=JEQ12_014754 PE=4 SV=1	A0A836AKH0	JEQ12_014754	Cytoskeleton-associated protein 4	42	12926	0.126	23	51.1517	24
W5PWE9	W5PWE9		Serum albumin	41	12946	0.135	20	52.0146	23
>tr|A0A836CWF8|A0A836CWF8_SHEEP NADP-dependent oxidoreductase domain-containing protein OS=Ovis aries OX=9940 GN=JEQ12_004305 PE=3 SV=1	A0A836CWF8	JEQ12_004305	NADP-dependent oxidoreductase domain-containing protein	41	5678.8	0.122	24	55.1791	24
>tr|A0A6P9FRG8|A0A6P9FRG8_SHEEP glutamate dehydrogenase [NAD(P)(+)] OS=Ovis aries OX=9940 GN=JEQ12_013043 PE=3 SV=1;>tr|W5NRK4|W5NRK4_SHEEP Glutamate dehydrogenase OS=Ovis aries OX=9940 GN=GLUD1 PE=3 SV=1	A0A6P9FRG8;W5NRK4	JEQ12_013043;GLUD1	glutamate dehydrogenase [NAD(P)(+)];Glutamate dehydrogenase	41	3992.84	20.5%;22%	30	55.2144	30
>tr|A0A6P3TJX9|A0A6P3TJX9_SHEEP Uncharacterized protein OS=Ovis aries OX=9940 GN=JEQ12_017387 PE=3 SV=1;>tr|A0A6P3YK54|A0A6P3YK54_SHEEP Uncharacterized protein OS=Ovis aries OX=9940 GN=JEQ12_009945 PE=3 SV=1	A0A6P3TJX9;A0A6P3YK54	JEQ12_017387;JEQ12_009945	Uncharacterized protein	40	3551.8	25.5%;25.2%	22	50.8799	22
>tr|A0A835ZUJ2|A0A835ZUJ2_SHEEP NADP-dependent oxidoreductase domain-containing protein OS=Ovis aries OX=9940 GN=JEQ12_004306 PE=3 SV=1	A0A835ZUJ2	JEQ12_004306	NADP-dependent oxidoreductase domain-containing protein	40	3353.89	0.216	25	53.7949	25
>tr|A0A6P3EPF2|A0A6P3EPF2_SHEEP Transketolase signature 1 domain-containing protein OS=Ovis aries OX=9940 GN=JEQ12_008381 PE=4 SV=1;>tr|W5Q5G8|W5Q5G8_SHEEP Transketolase OS=Ovis aries OX=9940 GN=TKT PE=4 SV=1	A0A6P3EPF2;W5Q5G8	JEQ12_008381;TKT	Transketolase signature 1 domain-containing protein;Transketolase	40	3864.25	15.6%;15.6%	21	53.4914	22
>tr|A0A836AEF9|A0A836AEF9_SHEEP Non-histone chromosomal protein HMG-17 OS=Ovis aries OX=9940 GN=JEQ12_010063 PE=3 SV=1	A0A836AEF9	JEQ12_010063	Non-histone chromosomal protein HMG-17	39	9032.38	0.477	16	54.1964	16
>tr|W5PDK4|W5PDK4_SHEEP Allograft inflammatory factor 1 OS=Ovis aries OX=9940 GN=AIF1 PE=4 SV=1	W5PDK4	AIF1	Allograft inflammatory factor 1	39	9070.13	0.265	16	52.1445	16
>tr|A0A6P9FRD7|A0A6P9FRD7_SHEEP Phosphoglycerate kinase OS=Ovis aries OX=9940 GN=JEQ12_020119 PE=3 SV=1;>tr|B7TJ13|B7TJ13_SHEEP Phosphoglycerate kinase OS=Ovis aries OX=9940 GN=PGK1 PE=2 SV=1;>tr|W5QBV3|W5QBV3_SHEEP Phosphoglycerate kinase OS=Ovis aries OX=9940 GN=PGK1 PE=3 SV=1	A0A6P9FRD7;B7TJ13;W5QBV3	JEQ12_020119;PGK1;PGK1	Phosphoglycerate kinase	38	3446.93	32.9%;32.9%;32.6%	18	52.4149	18
>tr|A0A6P3EIF1|A0A6P3EIF1_SHEEP EF-hand domain-containing protein OS=Ovis aries OX=9940 GN=JEQ12_003860 PE=4 SV=1	A0A6P3EIF1	JEQ12_003860	EF-hand domain-containing protein	38	4136.13	0.154	21	57.3828	21
>tr|A0A836D5A0|A0A836D5A0_SHEEP Tubulin alpha chain OS=Ovis aries OX=9940 GN=JEQ12_014414 PE=3 SV=1	A0A836D5A0	JEQ12_014414	Tubulin alpha chain	38	2644.99	0.041	9	52.0326	9
>tr|A0A6P3EDE6|A0A6P3EDE6_SHEEP LIM and SH3 domain protein 1 OS=Ovis aries OX=9940 GN=JEQ12_002850 PE=4 SV=1;>tr|W5PK26|W5PK26_SHEEP LIM and SH3 domain protein 1 OS=Ovis aries OX=9940 GN=LASP1 PE=4 SV=1	A0A6P3EDE6;W5PK26	JEQ12_002850;LASP1	LIM and SH3 domain protein 1	37	5210.87	19.2%;19.2%	16	54.4952	16
>tr|A0A836CSE3|A0A836CSE3_SHEEP Sorbin and SH3 domain-containing protein 1 OS=Ovis aries OX=9940 GN=JEQ12_011530 PE=4 SV=1;>tr|W5P7U3|W5P7U3_SHEEP Sorbin and SH3 domain containing 1 OS=Ovis aries OX=9940 GN=SORBS1 PE=4 SV=1	A0A836CSE3;W5P7U3	JEQ12_011530;SORBS1	Sorbin and SH3 domain-containing protein 1;Sorbin and SH3 domain containing 1	37	4742.75	9.3%;6.2%	21	53.5267	21
>tr|A0A6P3EB70|A0A6P3EB70_SHEEP methenyltetrahydrofolate cyclohydrolase OS=Ovis aries OX=9940 GN=JEQ12_014110 PE=3 SV=1;>tr|W5PS05|W5PS05_SHEEP methenyltetrahydrofolate cyclohydrolase OS=Ovis aries OX=9940 GN=MTHFD2 PE=3 SV=1	A0A6P3EB70;W5PS05	JEQ12_014110;MTHFD2	methenyltetrahydrofolate cyclohydrolase	36	3097.05	41.1%;41.1%	24	54.3077	24
>tr|A0A6P3EED1|A0A6P3EED1_SHEEP Malate dehydrogenase OS=Ovis aries OX=9940 GN=JEQ12_012624 PE=3 SV=1;>tr|W5PW05|W5PW05_SHEEP Malate dehydrogenase, mitochondrial OS=Ovis aries OX=9940 GN=MDH2 PE=3 SV=1	A0A6P3EED1;W5PW05	JEQ12_012624;MDH2	Malate dehydrogenase;Malate dehydrogenase, mitochondrial	35	4246.67	37.9%;31.6%	24	55.6213	24
>tr|A0A6P3E6S8|A0A6P3E6S8_SHEEP Cell division control protein 42 homolog OS=Ovis aries OX=9940 GN=JEQ12_010135 PE=3 SV=1;>tr|M4WED3|M4WED3_SHEEP Cell division control protein 42 homolog OS=Ovis aries OX=9940 GN=CDC42 PE=2 SV=1;>tr|W5PE11|W5PE11_SHEEP Cell division cycle 42 OS=Ovis aries OX=9940 GN=CDC42 PE=4 SV=1	A0A6P3E6S8;M4WED3;W5PE11	JEQ12_010135;CDC42;CDC42	Cell division control protein 42 homolog;Cell division control protein 42 homolog;Cell division cycle 42	35	4985.84	25.1%;25.1%;20.3%	26	55.881	26
>tr|A0A6P3E7G9|A0A6P3E7G9_SHEEP Apolipoprotein A-II OS=Ovis aries OX=9940 GN=JEQ12_001099 PE=3 SV=1;>tr|W5PJ97|W5PJ97_SHEEP Apolipoprotein A-II OS=Ovis aries OX=9940 GN=APOA2 PE=3 SV=1	A0A6P3E7G9;W5PJ97	JEQ12_001099;APOA2	Apolipoprotein A-II	34	3878.42	53%;52%	21	54.953	21
>tr|A0A836ABV3|A0A836ABV3_SHEEP Tensin-1 OS=Ovis aries OX=9940 GN=JEQ12_009832 PE=3 SV=1	A0A836ABV3	JEQ12_009832	Tensin-1	34	4803.05	0.029	17	55.0335	17
>tr|W5PTQ8|W5PTQ8_SHEEP Acyl-CoA synthetase medium chain family member 1 OS=Ovis aries OX=9940 GN=ACSM1 PE=3 SV=1	W5PTQ8	ACSM1	Acyl-CoA synthetase medium chain family member 1	33	3766.74	0.131	20	57.3967	20
>tr|A0A6P3EK90|A0A6P3EK90_SHEEP Coatomer subunit delta OS=Ovis aries OX=9940 GN=JEQ12_005976 PE=3 SV=1;>tr|W5PLQ6|W5PLQ6_SHEEP Coatomer subunit delta OS=Ovis aries OX=9940 GN=ARCN1 PE=3 SV=1	A0A6P3EK90;W5PLQ6	JEQ12_005976;ARCN1	Coatomer subunit delta	33	2286.33	9.2%;9.2%	19	57.6077	19
>tr|A0A6P7E6F5|A0A6P7E6F5_SHEEP Uncharacterized protein OS=Ovis aries OX=9940 GN=JEQ12_017260 PE=3 SV=1	A0A6P7E6F5	JEQ12_017260	Uncharacterized protein	32	6489.06	0.259	24	55.5822	24
>tr|A0A6P7DX79|A0A6P7DX79_SHEEP Uncharacterized protein OS=Ovis aries OX=9940 GN=JEQ12_014698 PE=3 SV=1	A0A6P7DX79	JEQ12_014698	Uncharacterized protein	32	4439.28	0.139	17	54.8953	17
>tr|A0A835ZP72|A0A835ZP72_SHEEP 3-ketoacyl-CoA thiolase, mitochondrial OS=Ovis aries OX=9940 GN=JEQ12_012031 PE=3 SV=1;>tr|G3CH53|G3CH53_SHEEP Acetyl-Coenzyme A acyltransferase 2 OS=Ovis aries OX=9940 GN=ACAA2 PE=3 SV=2;>tr|W5P1M4|W5P1M4_SHEEP Acetyl-CoA acyltransferase 2 OS=Ovis aries OX=9940 GN=ACAA2 PE=3 SV=1	A0A835ZP72;G3CH53;W5P1M4	JEQ12_012031;ACAA2;ACAA2	3-ketoacyl-CoA thiolase, mitochondrial;Acetyl-Coenzyme A acyltransferase 2;Acetyl-CoA acyltransferase 2	31	5125.52	16.1%;20.2%;20.4%	19	55.1179	19
>tr|A0A836A8P0|A0A836A8P0_SHEEP Myosin-9 OS=Ovis aries OX=9940 GN=JEQ12_014795 PE=3 SV=1	A0A836A8P0	JEQ12_014795	Myosin-9	30	5021.7	0.027	13	51.0203	19
>tr|A0A6P3ELX6|A0A6P3ELX6_SHEEP T-complex protein 1 subunit epsilon OS=Ovis aries OX=9940 GN=JEQ12_006986 PE=3 SV=1;>tr|W5PXX7|W5PXX7_SHEEP T-complex protein 1 subunit epsilon OS=Ovis aries OX=9940 GN=CCT5 PE=3 SV=1	A0A6P3ELX6;W5PXX7	JEQ12_006986;CCT5	T-complex protein 1 subunit epsilon	30	4112.21	10.5%;10.5%	15	55.2282	15
>tr|W5P7N5|W5P7N5_SHEEP Sterol carrier protein 2 OS=Ovis aries OX=9940 GN=SCP2 PE=3 SV=1	W5P7N5	SCP2	Sterol carrier protein 2	30	5430.3	0.274	20	55.854	20
>tr|A0A835ZVK8|A0A835ZVK8_SHEEP Uncharacterized protein OS=Ovis aries OX=9940 GN=JEQ12_011466 PE=3 SV=1	A0A835ZVK8	JEQ12_011466	Uncharacterized protein	30	4688.02	0.071	13	53.0949	13
>tr|A0A836CV74|A0A836CV74_SHEEP 60S acidic ribosomal protein P2 OS=Ovis aries OX=9940 GN=JEQ12_011407 PE=3 SV=1	A0A836CV74	JEQ12_011407	60S acidic ribosomal protein P2	29	3863.11	0.52	24	55.9693	24
>tr|A0A835ZZ97|A0A835ZZ97_SHEEP Fibrinogen alpha chain OS=Ovis aries OX=9940 GN=JEQ12_007053 PE=4 SV=1;>tr|W5Q5H8|W5Q5H8_SHEEP Fibrinogen alpha chain OS=Ovis aries OX=9940 GN=FGA PE=4 SV=1	A0A835ZZ97;W5Q5H8	JEQ12_007053;FGA	Fibrinogen alpha chain	29	4668.96	17.3%;13.9%	23	55.6641	23
>tr|A0A6P3TM14|A0A6P3TM14_SHEEP elongation factor 2 OS=Ovis aries OX=9940 GN=EEF2 PE=3 SV=1;>tr|W5PN84|W5PN84_SHEEP Eukaryotic translation elongation factor 2 OS=Ovis aries OX=9940 GN=EEF2 PE=3 SV=1;>tr|W5PN88|W5PN88_SHEEP Eukaryotic translation elongation factor 2 OS=Ovis aries OX=9940 GN=EEF2 PE=3 SV=1	A0A6P3TM14;W5PN84;W5PN88	EEF2	elongation factor 2;Eukaryotic translation elongation factor 2;Eukaryotic translation elongation factor 2	29	3443.42	16.6%;14.6%;16.5%	21	56.2738	21
>tr|A0A6P3TSH3|A0A6P3TSH3_SHEEP Matrin-3 OS=Ovis aries OX=9940 GN=JEQ12_016840 PE=4 SV=1	A0A6P3TSH3	JEQ12_016840	Matrin-3	29	2765.9	0.13	21	57.5108	21
>tr|A0A6P7EF41|A0A6P7EF41_SHEEP Serine hydroxymethyltransferase OS=Ovis aries OX=9940 GN=JEQ12_002983 PE=3 SV=1;>sp|P35623|GLYC_SHEEP Serine hydroxymethyltransferase, cytosolic OS=Ovis aries OX=9940 GN=SHMT1 PE=1 SV=3	A0A6P7EF41;P35623	JEQ12_002983;SHMT1	Serine hydroxymethyltransferase;Serine hydroxymethyltransferase, cytosolic	29	4018.02	24.2%;24.2%	20	56.6593	20
>tr|A0A836AKD0|A0A836AKD0_SHEEP FZ domain-containing protein OS=Ovis aries OX=9940 GN=JEQ12_001904 PE=4 SV=1	A0A836AKD0	JEQ12_001904	FZ domain-containing protein	29	7849.01	0.031	11	56.208	11
>tr|A0A836AGA6|A0A836AGA6_SHEEP Calpastatin OS=Ovis aries OX=9940 GN=JEQ12_017115 PE=3 SV=1;>tr|C3V6M4|C3V6M4_SHEEP Calpastatin OS=Ovis aries OX=9940 GN=CAST PE=2 SV=1;>tr|C3V6M6|C3V6M6_SHEEP Calpastatin OS=Ovis aries OX=9940 GN=CAST PE=2 SV=1	A0A836AGA6;C3V6M4;C3V6M6	JEQ12_017115;CAST;CAST	Calpastatin	29	3496.15	18.6%;18.1%;19.8%	18	53.0326	19
>tr|A0A836AER1|A0A836AER1_SHEEP RRM domain-containing protein OS=Ovis aries OX=9940 GN=JEQ12_017557 PE=4 SV=1	A0A836AER1	JEQ12_017557	RRM domain-containing protein	28	2071.71	0.227	16	56.557	16
>tr|A0A6P7DK24|A0A6P7DK24_SHEEP Ribosomal protein L7 OS=Ovis aries OX=9940 GN=LOC114110840 PE=3 SV=1;>tr|A0A836A4W4|A0A836A4W4_SHEEP 60S ribosomal protein L7 OS=Ovis aries OX=9940 GN=JEQ12_000414 PE=3 SV=1;>tr|A0A836CZ44|A0A836CZ44_SHEEP 60S ribosomal protein L7 OS=Ovis aries OX=9940 GN=JEQ12_019375 PE=3 SV=1;>tr|A0A836D677|A0A836D677_SHEEP 60S ribosomal protein L7 OS=Ovis aries OX=9940 GN=JEQ12_…	A0A6P7DK24;A0A836A4W4;A0A836CZ44;A0A836D677;W5P1U6;W5PBD9;W5PKB7	LOC114110840;JEQ12_000414;JEQ12_019375;JEQ12_008761;LOC101110647;;LOC101111180	Ribosomal protein L7;60S ribosomal protein L7;60S ribosomal protein L7;60S ribosomal protein L7;60S ribosomal protein L7;60S ribosomal protein L7;60S ribosomal protein L7-like	28	4183.91	8.1%;8.1%;8.8%;12.5%;8.1%;8.4%;8%	7	53.9641	7
>tr|A0A6P3E105|A0A6P3E105_SHEEP Heterogeneous nuclear ribonucleoprotein K OS=Ovis aries OX=9940 GN=HNRNPK PE=4 SV=1;>tr|A0A6P7DMS2|A0A6P7DMS2_SHEEP Heterogeneous nuclear ribonucleoprotein K OS=Ovis aries OX=9940 GN=JEQ12_017556 PE=4 SV=1;>tr|A0A836D3Q5|A0A836D3Q5_SHEEP Heterogeneous nuclear ribonucleoprotein K OS=Ovis aries OX=9940 GN=JEQ12_014280 PE=4 SV=1;>tr|W5P9L9|W5P9L9_SHEEP Heterogeneous n…	A0A6P3E105;A0A6P7DMS2;A0A836D3Q5;W5P9L9;W5Q2G6	HNRNPK;JEQ12_017556;JEQ12_014280;;HNRNPK	Heterogeneous nuclear ribonucleoprotein K	27	5664.77	15.9%;16%;16.9%;16.3%;16%	10	50.8402	10
>tr|A0A836CTR7|A0A836CTR7_SHEEP Histone H2A OS=Ovis aries OX=9940 GN=JEQ12_010667 PE=3 SV=1	A0A836CTR7	JEQ12_010667	Histone H2A	27	7420.99	0.342	21	49.0889	24
>tr|A0A6P3YHQ8|A0A6P3YHQ8_SHEEP Uncharacterized protein OS=Ovis aries OX=9940 GN=JEQ12_015997 PE=3 SV=1;>tr|W5NYZ5|W5NYZ5_SHEEP Calnexin OS=Ovis aries OX=9940 GN=CANX PE=3 SV=1	A0A6P3YHQ8;W5NYZ5	JEQ12_015997;CANX	Uncharacterized protein;Calnexin	27	2933.45	13%;13%	13	56.151	26
>sp|Q10994|CYTB_SHEEP Cystatin-B OS=Ovis aries OX=9940 GN=CSTB PE=1 SV=1	Q10994	CSTB	Cystatin-B	26	3710.24	0.316	16	55.5897	16
>tr|A0A6P3YMI7|A0A6P3YMI7_SHEEP phosphoenolpyruvate carboxykinase (GTP) OS=Ovis aries OX=9940 GN=JEQ12_017893 PE=3 SV=1;>tr|W5QD66|W5QD66_SHEEP phosphoenolpyruvate carboxykinase (GTP) OS=Ovis aries OX=9940 GN=PCK2 PE=3 SV=1	A0A6P3YMI7;W5QD66	JEQ12_017893;PCK2	phosphoenolpyruvate carboxykinase (GTP)	26	4432.64	14.5%;12.8%	12	55.0244	12
>tr|A0A6P7D1T1|A0A6P7D1T1_SHEEP Uncharacterized protein OS=Ovis aries OX=9940 GN=JEQ12_007375 PE=3 SV=1;>tr|W5PUC2|W5PUC2_SHEEP Acyl-CoA dehydrogenase short chain OS=Ovis aries OX=9940 GN=ACADS PE=3 SV=1	A0A6P7D1T1;W5PUC2	JEQ12_007375;ACADS	Uncharacterized protein;Acyl-CoA dehydrogenase short chain	25	3232.52	11.2%;11.3%	17	54.1761	17
>tr|A0A836A8M8|A0A836A8M8_SHEEP phosphopyruvate hydratase OS=Ovis aries OX=9940 GN=JEQ12_003735 PE=3 SV=1;>tr|W5PIG6|W5PIG6_SHEEP phosphopyruvate hydratase OS=Ovis aries OX=9940 GN=ENO1 PE=3 SV=1;>tr|W5PIG7|W5PIG7_SHEEP phosphopyruvate hydratase OS=Ovis aries OX=9940 GN=ENO1 PE=3 SV=1	A0A836A8M8;W5PIG6;W5PIG7	JEQ12_003735;ENO1;ENO1	phosphopyruvate hydratase	25	3401.91	22.6%;22.6%;23%	18	55.4344	21
>tr|A0A6P7E9H5|A0A6P7E9H5_SHEEP Aldehyde dehydrogenase domain-containing protein OS=Ovis aries OX=9940 GN=JEQ12_018461 PE=3 SV=1;>tr|W5NS43|W5NS43_SHEEP Aldehyde dehydrogenase 6 family member A1 OS=Ovis aries OX=9940 GN=ALDH6A1 PE=3 SV=1	A0A6P7E9H5;W5NS43	JEQ12_018461;ALDH6A1	Aldehyde dehydrogenase domain-containing protein;Aldehyde dehydrogenase 6 family member A1	25	2641.98	18.8%;18.8%	9	55.6688	9
>tr|A0A836A2I9|A0A836A2I9_SHEEP branched-chain-amino-acid transaminase OS=Ovis aries OX=9940 GN=JEQ12_005522 PE=3 SV=1;>tr|O97932|O97932_SHEEP Branched-chain-amino-acid aminotransferase (Fragment) OS=Ovis aries OX=9940 GN=BCAT2 PE=2 SV=1;>tr|W5PRM9|W5PRM9_SHEEP branched-chain-amino-acid transaminase OS=Ovis aries OX=9940 GN=BCAT2 PE=3 SV=1	A0A836A2I9;O97932;W5PRM9	JEQ12_005522;BCAT2;BCAT2	branched-chain-amino-acid transaminase;Branched-chain-amino-acid aminotransferase (Fragment);branched-chain-amino-acid transaminase	25	4089.85	8.9%;16.6%;15.7%	13	53.2085	13
>tr|A0A075B6D9|A0A075B6D9_SHEEP Caveolin OS=Ovis aries OX=9940 GN=CAV1 PE=3 SV=1;>sp|Q6B3Y2|CAV1_SHEEP Caveolin-1 OS=Ovis aries OX=9940 GN=CAV1 PE=2 SV=1	A0A075B6D9;Q6B3Y2	CAV1	Caveolin;Caveolin-1	24	6242.09	15.7%;15.7%	10	56.7865	11
>tr|A0A836AN40|A0A836AN40_SHEEP Nucleolin OS=Ovis aries OX=9940 GN=JEQ12_009941 PE=4 SV=1	A0A836AN40	JEQ12_009941	Nucleolin	23	2752.11	0.118	16	54.3534	16
>tr|A0A6P7ESN6|A0A6P7ESN6_SHEEP Uncharacterized protein OS=Ovis aries OX=9940 GN=JEQ12_005223 PE=3 SV=1;>tr|W5P4P2|W5P4P2_SHEEP Heat shock protein family B (small) member 6 OS=Ovis aries OX=9940 GN=HSPB6 PE=3 SV=1	A0A6P7ESN6;W5P4P2	JEQ12_005223;HSPB6	Uncharacterized protein;Heat shock protein family B (small) member 6	23	3744.15	31.7%;31.7%	16	55.4171	16
>tr|W5PEQ5|W5PEQ5_SHEEP PAGE family member 4 OS=Ovis aries OX=9940 GN=PAGE4 PE=3 SV=1	W5PEQ5	PAGE4	PAGE family member 4	23	4613.47	0.514	13	53.4085	13
>tr|A0A6P3TCK1|A0A6P3TCK1_SHEEP Uncharacterized protein OS=Ovis aries OX=9940 GN=JEQ12_006901 PE=4 SV=1;>tr|W5PI56|W5PI56_SHEEP DAB adaptor protein 2 OS=Ovis aries OX=9940 GN=DAB2 PE=4 SV=1	A0A6P3TCK1;W5PI56	JEQ12_006901;DAB2	Uncharacterized protein;DAB adaptor protein 2	23	10931.5	6.4%;6%	10	54.9102	10
>tr|W5PNR4|W5PNR4_SHEEP SERPINE1 mRNA binding protein 1 OS=Ovis aries OX=9940 GN=SERBP1 PE=4 SV=1	W5PNR4	SERBP1	SERPINE1 mRNA binding protein 1	23	4110.28	0.238	14	54.6657	14
>tr|A0A835ZM48|A0A835ZM48_SHEEP Placental prolactin-related protein 3-like OS=Ovis aries OX=9940 GN=JEQ12_010736 PE=3 SV=1	A0A835ZM48	JEQ12_010736	Placental prolactin-related protein 3-like	23	3286.41	0.09	9	51.073	9
>tr|A0A6P3EBI4|A0A6P3EBI4_SHEEP Phosphatidylethanolamine binding protein 1 OS=Ovis aries OX=9940 GN=LOC101114319 PE=3 SV=1;>tr|A0A6P7D8S1|A0A6P7D8S1_SHEEP Phosphatidylethanolamine-binding protein 1 OS=Ovis aries OX=9940 GN=JEQ12_007311 PE=3 SV=1;>tr|W5Q242|W5Q242_SHEEP Phosphatidylethanolamine-binding protein 1 OS=Ovis aries OX=9940 PE=3 SV=1;>tr|W5Q5H0|W5Q5H0_SHEEP Phosphatidylethanolamine-bindi…	A0A6P3EBI4;A0A6P7D8S1;W5Q242;W5Q5H0	LOC101114319;JEQ12_007311;;LOC101123362	Phosphatidylethanolamine binding protein 1;Phosphatidylethanolamine-binding protein 1;Phosphatidylethanolamine-binding protein 1;Phosphatidylethanolamine-binding protein 1 pseudogene	23	3588.93	23.5%;23.5%;23.5%;23.5%	12	49.0575	12
>tr|A0A6P3T252|A0A6P3T252_SHEEP Uncharacterized protein OS=Ovis aries OX=9940 GN=JEQ12_007601 PE=4 SV=1	A0A6P3T252	JEQ12_007601	Uncharacterized protein	22	3117.14	0.184	10	50.7171	10
>tr|A0A6P3E7V9|A0A6P3E7V9_SHEEP Sorbitol dehydrogenase OS=Ovis aries OX=9940 GN=JEQ12_018293 PE=3 SV=1;>tr|W5QIT0|W5QIT0_SHEEP Sorbitol dehydrogenase OS=Ovis aries OX=9940 GN=SORD PE=3 SV=1	A0A6P3E7V9;W5QIT0	JEQ12_018293;SORD	Sorbitol dehydrogenase	22	3485.53	14.6%;14.5%	10	54.9841	10
>tr|W5QDT8|W5QDT8_SHEEP Tensin 1 OS=Ovis aries OX=9940 PE=3 SV=1	W5QDT8	NaN	Tensin 1	22	4524.26	0.07	15	54.1817	15
>tr|A0A836ABZ6|A0A836ABZ6_SHEEP Succinate--CoA ligase [ADP/GDP-forming] subunit alpha, mitochondrial OS=Ovis aries OX=9940 GN=SUCLG1 PE=3 SV=1;>tr|W5QGQ8|W5QGQ8_SHEEP Succinate--CoA ligase [ADP/GDP-forming] subunit alpha, mitochondrial OS=Ovis aries OX=9940 GN=SUCLG1 PE=3 SV=1	A0A836ABZ6;W5QGQ8	SUCLG1	Succinate--CoA ligase [ADP/GDP-forming] subunit alpha, mitochondrial;Succinate--CoA ligase [ADP/GDP-forming] subunit alpha, mitochondrial	22	2868.59	6.7%;8.6%	14	55.0313	14
>tr|A0A6P7EQ86|A0A6P7EQ86_SHEEP Uncharacterized protein OS=Ovis aries OX=9940 GN=JEQ12_003626 PE=4 SV=1;>tr|W5P4I9|W5P4I9_SHEEP Heterogeneous nuclear ribonucleoprotein U OS=Ovis aries OX=9940 GN=HNRNPU PE=4 SV=1	A0A6P7EQ86;W5P4I9	JEQ12_003626;HNRNPU	Uncharacterized protein;Heterogeneous nuclear ribonucleoprotein U	22	5586.24	5.7%;6.2%	8	48.8007	8
>tr|W5PD77|W5PD77_SHEEP Caldesmon 1 OS=Ovis aries OX=9940 GN=CALD1 PE=4 SV=1;>tr|W5PD82|W5PD82_SHEEP Caldesmon 1 OS=Ovis aries OX=9940 GN=CALD1 PE=4 SV=1	W5PD77;W5PD82	CALD1	Caldesmon 1	22	3037.27	3.5%;3.6%	10	53.8438	10
>tr|A0A835ZSN4|A0A835ZSN4_SHEEP ENTH domain-containing protein OS=Ovis aries OX=9940 GN=JEQ12_010905 PE=3 SV=1;>tr|W5P3H9|W5P3H9_SHEEP Phosphatidylinositol binding clathrin assembly protein OS=Ovis aries OX=9940 GN=PICALM PE=3 SV=1;>tr|W5P3I0|W5P3I0_SHEEP Phosphatidylinositol binding clathrin assembly protein OS=Ovis aries OX=9940 GN=PICALM PE=3 SV=1	A0A835ZSN4;W5P3H9;W5P3I0	JEQ12_010905;PICALM;PICALM	ENTH domain-containing protein;Phosphatidylinositol binding clathrin assembly protein;Phosphatidylinositol binding clathrin assembly protein	22	4483.12	7.1%;6.5%;7.1%	16	50.1121	16
>tr|A0A6P3CY24|A0A6P3CY24_SHEEP Peroxiredoxin-6 OS=Ovis aries OX=9940 GN=JEQ12_003881 PE=3 SV=1;>tr|M4T8F1|M4T8F1_SHEEP Peroxiredoxin-6 OS=Ovis aries OX=9940 GN=Prdx6 PE=2 SV=1;>tr|W5PQA8|W5PQA8_SHEEP Peroxiredoxin-6 OS=Ovis aries OX=9940 GN=PRDX6 PE=3 SV=1	A0A6P3CY24;M4T8F1;W5PQA8	JEQ12_003881;Prdx6;PRDX6	Peroxiredoxin-6	22	6452.28	12.1%;12.1%;11.9%	6	50.7549	6
>tr|A0A6P7DXK6|A0A6P7DXK6_SHEEP Uncharacterized protein OS=Ovis aries OX=9940 GN=JEQ12_014812 PE=4 SV=1	A0A6P7DXK6	JEQ12_014812	Uncharacterized protein	21	2874.29	0.198	17	48.91	17
>tr|A0A6P3YEL1|A0A6P3YEL1_SHEEP Uncharacterized protein OS=Ovis aries OX=9940 GN=JEQ12_018633 PE=4 SV=1;>tr|A0A836AF82|A0A836AF82_SHEEP Uncharacterized protein OS=Ovis aries OX=9940 GN=JEQ12_000213 PE=4 SV=1;>tr|A4UTS9|A4UTS9_SHEEP Nuclease sensitive element binding protein 1 OS=Ovis aries OX=9940 GN=NSEP1 PE=2 SV=1;>tr|W5QGW4|W5QGW4_SHEEP Y-box binding protein 1 OS=Ovis aries OX=9940 GN=YBX1 PE=…	A0A6P3YEL1;A0A836AF82;A4UTS9;W5QGW4	JEQ12_018633;JEQ12_000213;NSEP1;YBX1	Uncharacterized protein;Uncharacterized protein;Nuclease sensitive element binding protein 1;Y-box binding protein 1	21	2715.46	26.9%;6.3%;30.2%;25.6%	12	55.5372	12
>tr|A0A836ANV2|A0A836ANV2_SHEEP Collagen alpha-3(VI) chain OS=Ovis aries OX=9940 GN=JEQ12_000079 PE=4 SV=1	A0A836ANV2	JEQ12_000079	Collagen alpha-3(VI) chain	20	3344.63	0.044	18	55.3381	57
>tr|A0A836CVS0|A0A836CVS0_SHEEP Heterogeneous nuclear ribonucleoprotein L OS=Ovis aries OX=9940 GN=JEQ12_005276 PE=3 SV=1	A0A836CVS0	JEQ12_005276	Heterogeneous nuclear ribonucleoprotein L	20	3569.05	0.044	11	50.6005	11
>tr|A0A836D6M1|A0A836D6M1_SHEEP LIM zinc-binding domain-containing protein OS=Ovis aries OX=9940 GN=JEQ12_015832 PE=4 SV=1	A0A836D6M1	JEQ12_015832	LIM zinc-binding domain-containing protein	20	4298.43	0.286	16	51.1416	16
>tr|W5PK02|W5PK02_SHEEP Periostin OS=Ovis aries OX=9940 GN=POSTN PE=4 SV=1	W5PK02	POSTN	Periostin	20	2829.75	0.057	13	53.0432	13
>tr|A0A6P3T4K6|A0A6P3T4K6_SHEEP PSP proline-rich domain-containing protein OS=Ovis aries OX=9940 GN=JEQ12_011267 PE=4 SV=1;>tr|W5NVP5|W5NVP5_SHEEP Splicing factor 3b subunit 2 OS=Ovis aries OX=9940 GN=SF3B2 PE=4 SV=1	A0A6P3T4K6;W5NVP5	JEQ12_011267;SF3B2	PSP proline-rich domain-containing protein;Splicing factor 3b subunit 2	19	3323.97	12.5%;12.8%	15	54.7947	16
>tr|A0A836CW15|A0A836CW15_SHEEP Protein phosphatase 2 scaffold subunit Aalpha OS=Ovis aries OX=9940 GN=JEQ12_005638 PE=4 SV=1	A0A836CW15	JEQ12_005638	Protein phosphatase 2 scaffold subunit Aalpha	19	2461.76	0.144	11	54.3207	11
>tr|A0A836AH49|A0A836AH49_SHEEP NADP-dependent oxidoreductase domain-containing protein OS=Ovis aries OX=9940 GN=JEQ12_015732 PE=3 SV=1;>tr|W5PC00|W5PC00_SHEEP Aldo-keto reductase family 1 member B OS=Ovis aries OX=9940 GN=AKR1B1 PE=3 SV=1	A0A836AH49;W5PC00	JEQ12_015732;AKR1B1	NADP-dependent oxidoreductase domain-containing protein;Aldo-keto reductase family 1 member B	19	3482.42	14.9%;22.8%	13	55.4189	14
>tr|A0A6P3ECV0|A0A6P3ECV0_SHEEP Polypyrimidine tract-binding protein 1 OS=Ovis aries OX=9940 GN=JEQ12_016733 PE=4 SV=1;>tr|W5PI41|W5PI41_SHEEP Polypyrimidine tract-binding protein 1 OS=Ovis aries OX=9940 GN=PTBP1 PE=4 SV=1;>tr|W5PI44|W5PI44_SHEEP Polypyrimidine tract-binding protein 1 OS=Ovis aries OX=9940 GN=PTBP1 PE=4 SV=1	A0A6P3ECV0;W5PI41;W5PI44	JEQ12_016733;PTBP1;PTBP1	Polypyrimidine tract-binding protein 1	19	2743.45	21.4%;19.5%;21.4%	13	52.0119	13
>tr|A0A6P3TBL3|A0A6P3TBL3_SHEEP Hypoxia up-regulated 1 OS=Ovis aries OX=9940 GN=HYOU1 PE=3 SV=1	A0A6P3TBL3	HYOU1	Hypoxia up-regulated 1	19	2116.9	0.068	11	53.1464	11
>tr|A0A6P3E8N2|A0A6P3E8N2_SHEEP Flavin-containing monooxygenase OS=Ovis aries OX=9940 GN=LOC101104165 PE=3 SV=1;>tr|A0A835ZVG8|A0A835ZVG8_SHEEP Flavin-containing monooxygenase OS=Ovis aries OX=9940 GN=JEQ12_003668 PE=3 SV=1	A0A6P3E8N2;A0A835ZVG8	LOC101104165;JEQ12_003668	Flavin-containing monooxygenase	19	2579.77	10%;4.5%	12	53.8654	12
>tr|A0A835ZU24|A0A835ZU24_SHEEP Cytochrome P450 3A OS=Ovis aries OX=9940 GN=JEQ12_012699 PE=3 SV=1;>sp|Q29496|CP3AO_SHEEP Cytochrome P450 3A24 OS=Ovis aries OX=9940 GN=CYP3A24 PE=2 SV=1	A0A835ZU24;Q29496	JEQ12_012699;CYP3A24	Cytochrome P450 3A;Cytochrome P450 3A24	19	2466.43	11.7%;11.7%	11	56.5073	11
>tr|A0A835ZZ30|A0A835ZZ30_SHEEP Collagen alpha-1(I) chain OS=Ovis aries OX=9940 GN=JEQ12_002924 PE=4 SV=1;>tr|W5P481|W5P481_SHEEP Collagen type I alpha 1 chain OS=Ovis aries OX=9940 GN=COL1A1 PE=4 SV=1	A0A835ZZ30;W5P481	JEQ12_002924;COL1A1	Collagen alpha-1(I) chain;Collagen type I alpha 1 chain	19	5329.34	2%;2%	11	56.6372	28
>tr|A0A5H1ZRN7|A0A5H1ZRN7_SHEEP Solute carrier family 2, facilitated glucose transporter member 1 OS=Ovis aries OX=9940 GN=SLC2A1 PE=3 SV=1;>tr|A0A6P7E1B5|A0A6P7E1B5_SHEEP Solute carrier family 2, facilitated glucose transporter member 1 OS=Ovis aries OX=9940 GN=JEQ12_000217 PE=3 SV=1;>sp|P79365|GTR1_SHEEP Solute carrier family 2, facilitated glucose transporter member 1 OS=Ovis aries OX=9940 GN=…	A0A5H1ZRN7;A0A6P7E1B5;P79365	SLC2A1;JEQ12_000217;SLC2A1	Solute carrier family 2, facilitated glucose transporter member 1;Solute carrier family 2, facilitated glucose transporter member 1;Solute carrier family 2, facilitated glucose transporter member 1	18	4052.24	3.9%;3.9%;3.9%	7	54.301	8
>tr|A0A6P3EGU7|A0A6P3EGU7_SHEEP Sorting nexin-3 OS=Ovis aries OX=9940 GN=JEQ12_018731 PE=3 SV=1;>tr|W5PMB1|W5PMB1_SHEEP Sorting nexin-3 OS=Ovis aries OX=9940 GN=SNX3 PE=3 SV=1	A0A6P3EGU7;W5PMB1	JEQ12_018731;SNX3	Sorting nexin-3	18	6989.96	31.5%;31.5%	10	51.3825	10
>tr|A0A835ZI46|A0A835ZI46_SHEEP 60S ribosomal protein L6 OS=Ovis aries OX=9940 GN=JEQ12_012276 PE=3 SV=1;>tr|A0A835ZQW6|A0A835ZQW6_SHEEP 60S ribosomal protein L6 OS=Ovis aries OX=9940 GN=JEQ12_007344 PE=3 SV=1;>tr|A0A835ZY34|A0A835ZY34_SHEEP 60S ribosomal protein L6 OS=Ovis aries OX=9940 GN=JEQ12_019260 PE=3 SV=1;>tr|A0A836A1W9|A0A836A1W9_SHEEP 60S ribosomal protein L6 OS=Ovis aries OX=9940 GN=JE…	A0A835ZI46;A0A835ZQW6;A0A835ZY34;A0A836A1W9;A0A836ADX5;A0A836CQG6;W5P1D5;W5P3J0;W5QD20	JEQ12_012276;JEQ12_007344;JEQ12_019260;JEQ12_007276;JEQ12_009808;JEQ12_020169;;LOC114116368;	60S ribosomal protein L6	18	2798.23	6.6%;6.6%;7.4%;7.7%;5%;7.4%;5.8%;6.6%;8%	5	51.3745	5
>tr|A0A6P3EJV9|A0A6P3EJV9_SHEEP RuvB-like helicase OS=Ovis aries OX=9940 GN=JEQ12_005531 PE=3 SV=1	A0A6P3EJV9	JEQ12_005531	RuvB-like helicase	18	8971.7	0.048	9	51.2894	9
>tr|A0A6P3TJZ7|A0A6P3TJZ7_SHEEP Serine hydroxymethyltransferase OS=Ovis aries OX=9940 GN=JEQ12_014573 PE=3 SV=1;>tr|W5PB83|W5PB83_SHEEP Serine hydroxymethyltransferase OS=Ovis aries OX=9940 GN=SHMT2 PE=3 SV=1	A0A6P3TJZ7;W5PB83	JEQ12_014573;SHMT2	Serine hydroxymethyltransferase	18	3955.58	12%;17.2%	13	55.825	13
>tr|A0A6P3EPM7|A0A6P3EPM7_SHEEP Uncharacterized protein OS=Ovis aries OX=9940 GN=JEQ12_008617 PE=3 SV=1;>tr|W5PY64|W5PY64_SHEEP Histone H1x OS=Ovis aries OX=9940 GN=LOC101106288 PE=3 SV=1	A0A6P3EPM7;W5PY64	JEQ12_008617;LOC101106288	Uncharacterized protein;Histone H1x	18	2818.43	21.5%;19.8%	12	52.7398	12
>tr|A0A836AE02|A0A836AE02_SHEEP Tyrosine-protein kinase STYK1 OS=Ovis aries OX=9940 GN=JEQ12_014947 PE=4 SV=1	A0A836AE02	JEQ12_014947	Tyrosine-protein kinase STYK1	17	2280.84	0.069	9	55.4123	9
>tr|A0A6P7ERW1|A0A6P7ERW1_SHEEP Transglutaminase-like domain-containing protein OS=Ovis aries OX=9940 GN=JEQ12_004629 PE=3 SV=1;>tr|W5QB02|W5QB02_SHEEP Transglutaminase 2 OS=Ovis aries OX=9940 GN=TGM2 PE=3 SV=1	A0A6P7ERW1;W5QB02	JEQ12_004629;TGM2	Transglutaminase-like domain-containing protein;Transglutaminase 2	17	3024.6	15.1%;15%	14	50.7537	15
>tr|A0A836AH40|A0A836AH40_SHEEP T-complex protein 1 subunit beta OS=Ovis aries OX=9940 GN=JEQ12_014498 PE=3 SV=1;>tr|W5QGG6|W5QGG6_SHEEP T-complex protein 1 subunit beta OS=Ovis aries OX=9940 GN=CCT2 PE=3 SV=1;>tr|W5QGG7|W5QGG7_SHEEP T-complex protein 1 subunit beta OS=Ovis aries OX=9940 GN=CCT2 PE=3 SV=1	A0A836AH40;W5QGG6;W5QGG7	JEQ12_014498;CCT2;CCT2	T-complex protein 1 subunit beta	17	2360.19	9%;18.9%;20.2%	12	53.7901	12
>tr|A0A836ADV9|A0A836ADV9_SHEEP D-3-phosphoglycerate dehydrogenase OS=Ovis aries OX=9940 GN=JEQ12_000732 PE=3 SV=1;>tr|W5QGS4|W5QGS4_SHEEP D-3-phosphoglycerate dehydrogenase OS=Ovis aries OX=9940 GN=PHGDH PE=3 SV=1	A0A836ADV9;W5QGS4	JEQ12_000732;PHGDH	D-3-phosphoglycerate dehydrogenase	17	4925.85	5.8%;6.2%	12	52.8192	12
>tr|A0A836A1Q6|A0A836A1Q6_SHEEP Histone H2A OS=Ovis aries OX=9940 GN=JEQ12_017251 PE=3 SV=1;>tr|A0A836AIT4|A0A836AIT4_SHEEP Histone H2A OS=Ovis aries OX=9940 GN=JEQ12_015631 PE=3 SV=1;>sp|Q6YNC8|H2AZ_SHEEP Histone H2A.Z OS=Ovis aries OX=9940 GN=H2AZ1 PE=2 SV=3;>tr|W5PWZ1|W5PWZ1_SHEEP Histone H2A OS=Ovis aries OX=9940 GN=H2AZ1 PE=3 SV=1;>tr|W5PY18|W5PY18_SHEEP Histone H2A OS=Ovis aries OX=9940 GN=…	A0A836A1Q6;A0A836AIT4;Q6YNC8;W5PWZ1;W5PY18	JEQ12_017251;JEQ12_015631;H2AZ1;H2AZ1;LOC101118100	Histone H2A;Histone H2A;Histone H2A.Z;Histone H2A;Histone H2A	17	2083.55	21.9%;15.7%;21.9%;21.9%;22%	8	52.4157	8
>tr|A0A836CXT2|A0A836CXT2_SHEEP NADP-dependent oxidoreductase domain-containing protein OS=Ovis aries OX=9940 GN=JEQ12_004301 PE=3 SV=1;>tr|W5PHN8|W5PHN8_SHEEP NADP-dependent oxidoreductase domain-containing protein OS=Ovis aries OX=9940 PE=3 SV=1	A0A836CXT2;W5PHN8	JEQ12_004301;	NADP-dependent oxidoreductase domain-containing protein	17	3589.89	19.9%;21.7%	12	53.1893	12
>tr|A0A836D2D5|A0A836D2D5_SHEEP Protein transport protein Sec31A OS=Ovis aries OX=9940 GN=JEQ12_017562 PE=3 SV=1;>tr|W5NU06|W5NU06_SHEEP SEC31 homolog A, COPII coat complex component OS=Ovis aries OX=9940 GN=SEC31A PE=3 SV=1;>tr|W5NU08|W5NU08_SHEEP SEC31 homolog A, COPII coat complex component OS=Ovis aries OX=9940 GN=SEC31A PE=3 SV=1	A0A836D2D5;W5NU06;W5NU08	JEQ12_017562;SEC31A;SEC31A	Protein transport protein Sec31A;SEC31 homolog A, COPII coat complex component;SEC31 homolog A, COPII coat complex component	17	2426.61	8.5%;8.5%;8.8%	13	54.528	14
>tr|A0A836D087|A0A836D087_SHEEP Nucleophosmin OS=Ovis aries OX=9940 GN=JEQ12_018282 PE=3 SV=1;>tr|A0A8E6I4T4|A0A8E6I4T4_SHEEP Nucleophosmin OS=Ovis aries OX=9940 GN=NPM1 PE=2 SV=1;>tr|A0A8E6MEF9|A0A8E6MEF9_SHEEP Nucleophosmin OS=Ovis aries OX=9940 GN=NPM1 PE=2 SV=1;>tr|W5NXV4|W5NXV4_SHEEP Nucleophosmin OS=Ovis aries OX=9940 PE=3 SV=1;>tr|W5P043|W5P043_SHEEP Nucleophosmin OS=Ovis aries OX=9940 GN=…	A0A836D087;A0A8E6I4T4;A0A8E6MEF9;W5NXV4;W5P043;W5P1W7;W5P602;W5QIQ4	JEQ12_018282;NPM1;NPM1;;NPM1;;;LOC101113241	Nucleophosmin	17	6678.36	13.9%;30.8%;35%;13.5%;14%;13.4%;13.6%;13.4%	10	53.0852	10
>tr|F1CGV1|F1CGV1_SHEEP Cytochrome P450 OS=Ovis aries OX=9940 GN=CYP2D6 PE=2 SV=1	F1CGV1	CYP2D6	Cytochrome P450	17	2051.84	0.132	11	53.6954	11
>tr|A0A836CTG5|A0A836CTG5_SHEEP Glutathione S-transferase OS=Ovis aries OX=9940 GN=JEQ12_010443 PE=3 SV=1;>tr|Q9N2J6|Q9N2J6_SHEEP glutathione transferase (Fragment) OS=Ovis aries OX=9940 PE=2 SV=1;>tr|Q9XS30|Q9XS30_SHEEP glutathione transferase (Fragment) OS=Ovis aries OX=9940 GN=GST PE=2 SV=1;>tr|W5PZE4|W5PZE4_SHEEP glutathione transferase OS=Ovis aries OX=9940 GN=GSTA1-1 PE=3 SV=1	A0A836CTG5;Q9N2J6;Q9XS30;W5PZE4	JEQ12_010443;;GST;GSTA1-1	Glutathione S-transferase;glutathione transferase (Fragment);glutathione transferase (Fragment);glutathione transferase	17	2041.59	21.8%;36.5%;36.5%;36.3%	8	55.5577	8
>tr|A0A836D7P9|A0A836D7P9_SHEEP RRM domain-containing protein OS=Ovis aries OX=9940 GN=JEQ12_014311 PE=4 SV=1;>tr|W5NXE5|W5NXE5_SHEEP Heterogeneous nuclear ribonucleoprotein A1-like OS=Ovis aries OX=9940 GN=LOC101104501 PE=4 SV=1;>tr|W5P4X4|W5P4X4_SHEEP Heterogeneous nuclear ribonucleoprotein A1-like OS=Ovis aries OX=9940 GN=LOC101109899 PE=4 SV=1;>tr|W5PM47|W5PM47_SHEEP Heterogeneous nuclear rib…	A0A836D7P9;W5NXE5;W5P4X4;W5PM47	JEQ12_014311;LOC101104501;LOC101109899;LOC101108538	RRM domain-containing protein;Heterogeneous nuclear ribonucleoprotein A1-like;Heterogeneous nuclear ribonucleoprotein A1-like;Heterogeneous nuclear ribonucleoprotein A1-like	17	3220.33	8%;9.4%;9.4%;9.4%	6	55.4	6
>tr|A0A6P3E1H6|A0A6P3E1H6_SHEEP Uncharacterized protein OS=Ovis aries OX=9940 GN=JEQ12_009677 PE=4 SV=1	A0A6P3E1H6	JEQ12_009677	Uncharacterized protein	17	2916.34	0.414	10	50.6154	12
>tr|A0A836AQY8|A0A836AQY8_SHEEP 40S ribosomal protein S27 OS=Ovis aries OX=9940 GN=JEQ12_001697 PE=3 SV=1;>tr|A0A836D7W6|A0A836D7W6_SHEEP 40S ribosomal protein S27 OS=Ovis aries OX=9940 GN=JEQ12_000605 PE=3 SV=1;>tr|W5PMU0|W5PMU0_SHEEP 40S ribosomal protein S27-like OS=Ovis aries OX=9940 GN=LOC101119090 PE=3 SV=1	A0A836AQY8;A0A836D7W6;W5PMU0	JEQ12_001697;JEQ12_000605;LOC101119090	40S ribosomal protein S27;40S ribosomal protein S27;40S ribosomal protein S27-like	16	5215.26	22.6%;22.6%;22.6%	10	52.7415	11
>tr|A0A836A8C3|A0A836A8C3_SHEEP RRM domain-containing protein OS=Ovis aries OX=9940 GN=JEQ12_016396 PE=4 SV=1;>tr|W5P1D7|W5P1D7_SHEEP Heterogeneous nuclear ribonucleoprotein M OS=Ovis aries OX=9940 GN=HNRNPM PE=4 SV=1;>tr|W5P1D8|W5P1D8_SHEEP Heterogeneous nuclear ribonucleoprotein M OS=Ovis aries OX=9940 GN=HNRNPM PE=4 SV=1	A0A836A8C3;W5P1D7;W5P1D8	JEQ12_016396;HNRNPM;HNRNPM	RRM domain-containing protein;Heterogeneous nuclear ribonucleoprotein M;Heterogeneous nuclear ribonucleoprotein M	16	3288.86	7.7%;7.5%;8.3%	11	51.5227	11
>tr|A0A836A025|A0A836A025_SHEEP Microtubule-associated protein OS=Ovis aries OX=9940 GN=JEQ12_008509 PE=4 SV=1	A0A836A025	JEQ12_008509	Microtubule-associated protein	16	4299.72	0.025	7	53.3736	7
>tr|A0A836D9G8|A0A836D9G8_SHEEP K Homology domain-containing protein OS=Ovis aries OX=9940 GN=JEQ12_000023 PE=4 SV=1;>tr|W5Q8Y5|W5Q8Y5_SHEEP High density lipoprotein binding protein OS=Ovis aries OX=9940 GN=HDLBP PE=4 SV=1	A0A836D9G8;W5Q8Y5	JEQ12_000023;HDLBP	K Homology domain-containing protein;High density lipoprotein binding protein	16	3314.9	7.5%;7.7%	15	52.0769	15
>tr|A0A835ZWR5|A0A835ZWR5_SHEEP Pinin OS=Ovis aries OX=9940 GN=JEQ12_007946 PE=4 SV=1;>tr|W5PFN0|W5PFN0_SHEEP Pinin OS=Ovis aries OX=9940 GN=PNN PE=3 SV=1	A0A835ZWR5;W5PFN0	JEQ12_007946;PNN	Pinin	16	4243.88	1.5%;3.7%	8	47.4928	8
>tr|A0A6P7D5C1|A0A6P7D5C1_SHEEP Uncharacterized protein OS=Ovis aries OX=9940 GN=JEQ12_001524 PE=4 SV=1;>tr|W5QHA4|W5QHA4_SHEEP Enoyl-CoA hydratase and 3-hydroxyacyl CoA dehydrogenase OS=Ovis aries OX=9940 GN=EHHADH PE=4 SV=1	A0A6P7D5C1;W5QHA4	JEQ12_001524;EHHADH	Uncharacterized protein;Enoyl-CoA hydratase and 3-hydroxyacyl CoA dehydrogenase	16	3251.55	13.3%;13.3%	13	51.9161	13
>tr|A0A6P3EK28|A0A6P3EK28_SHEEP ATP synthase subunit gamma OS=Ovis aries OX=9940 GN=JEQ12_004114 PE=3 SV=1	A0A6P3EK28	JEQ12_004114	ATP synthase subunit gamma	16	2896.39	0.185	6	52.0523	6
>tr|A0A6P7DD85|A0A6P7DD85_SHEEP Uncharacterized protein OS=Ovis aries OX=9940 GN=JEQ12_011796 PE=3 SV=1;>tr|W5NQC6|W5NQC6_SHEEP Enoyl-CoA hydratase, short chain 1 OS=Ovis aries OX=9940 GN=ECHS1 PE=3 SV=1	A0A6P7DD85;W5NQC6	JEQ12_011796;ECHS1	Uncharacterized protein;Enoyl-CoA hydratase, short chain 1	16	3164.68	24.8%;24.7%	13	53.9159	13
>tr|W5NUY7|W5NUY7_SHEEP Utrophin OS=Ovis aries OX=9940 GN=UTRN PE=4 SV=1	W5NUY7	UTRN	Utrophin	16	2699.87	0.018	10	52.4163	10
>tr|A0A6P7EDI2|A0A6P7EDI2_SHEEP Poly(U)-binding-splicing factor PUF60 OS=Ovis aries OX=9940 GN=JEQ12_019144 PE=3 SV=1;>tr|W5Q3Z7|W5Q3Z7_SHEEP Poly(U)-binding-splicing factor PUF60 OS=Ovis aries OX=9940 GN=PUF60 PE=3 SV=1	A0A6P7EDI2;W5Q3Z7	JEQ12_019144;PUF60	Poly(U)-binding-splicing factor PUF60	16	3819	4.7%;5%	6	55.3059	6
>tr|A0A835ZWC3|A0A835ZWC3_SHEEP Thioredoxin domain-containing protein OS=Ovis aries OX=9940 GN=JEQ12_011706 PE=3 SV=1;>tr|W5NUN0|W5NUN0_SHEEP Peroxiredoxin 3 OS=Ovis aries OX=9940 GN=PRDX3 PE=4 SV=1	A0A835ZWC3;W5NUN0	JEQ12_011706;PRDX3	Thioredoxin domain-containing protein;Peroxiredoxin 3	16	12048.5	3.4%;6.6%	10	52.3039	10
>tr|A0A836A0Z7|A0A836A0Z7_SHEEP N-myc downstream-regulated gene 1 protein OS=Ovis aries OX=9940 GN=JEQ12_019199 PE=3 SV=1;>tr|W5P5W6|W5P5W6_SHEEP N-myc downstream regulated 1 OS=Ovis aries OX=9940 GN=NDRG1 PE=3 SV=1	A0A836A0Z7;W5P5W6	JEQ12_019199;NDRG1	N-myc downstream-regulated gene 1 protein;N-myc downstream regulated 1	16	3999.01	4.7%;5.8%	7	52.0478	7
>tr|A0A835ZZ36|A0A835ZZ36_SHEEP Ezrin OS=Ovis aries OX=9940 GN=JEQ12_007185 PE=4 SV=1;>tr|A0A836CZM5|A0A836CZM5_SHEEP FERM domain-containing protein OS=Ovis aries OX=9940 GN=JEQ12_018975 PE=4 SV=1	A0A835ZZ36;A0A836CZM5	JEQ12_007185;JEQ12_018975	Ezrin;FERM domain-containing protein	15	3240.23	37%;14.9%	15	51.8838	16
>tr|A0A836A1U3|A0A836A1U3_SHEEP Ubiquitin-like domain-containing protein OS=Ovis aries OX=9940 GN=JEQ12_007231 PE=4 SV=1;>tr|A0A836CZE3|A0A836CZE3_SHEEP Ubiquitin-like domain-containing protein OS=Ovis aries OX=9940 GN=JEQ12_003008 PE=4 SV=1;>tr|A0A836D2E6|A0A836D2E6_SHEEP Ubiquitin-60S ribosomal protein L40 OS=Ovis aries OX=9940 GN=JEQ12_016057 PE=3 SV=1;>tr|A0A836D7D2|A0A836D7D2_SHEEP Ubiquitin…	A0A836A1U3;A0A836CZE3;A0A836D2E6;A0A836D7D2;P0C276;P0CG55;Q6Q292;W5NX91;W5P2Q8;W5Q9W5	JEQ12_007231;JEQ12_003008;JEQ12_016057;JEQ12_013951;UBA52;UBB;;RPS27A;UBB;	Ubiquitin-like domain-containing protein;Ubiquitin-like domain-containing protein;Ubiquitin-60S ribosomal protein L40;Ubiquitin-40S ribosomal protein S27a;Ubiquitin-ribosomal protein eL40 fusion protein;Polyubiquitin-B;Ubq-S27a protein (Fragment);Ubiquitin-40S ribosomal protein S27a;Ubiquitin B;Ubiquitin C	15	2348.02	37.8%;38%;22.7%;14.2%;22.7%;37.4%;32.6%;17%;38%;32.3%	9	49.7138	16
>tr|A0A836CT12|A0A836CT12_SHEEP RING-type domain-containing protein OS=Ovis aries OX=9940 GN=JEQ12_011225 PE=4 SV=1	A0A836CT12	JEQ12_011225	RING-type domain-containing protein	15	3600.06	0.062	9	52.2881	10
>tr|A0A836D341|A0A836D341_SHEEP 14-3-3 protein theta OS=Ovis aries OX=9940 GN=JEQ12_013635 PE=3 SV=1;>tr|W5Q0Q1|W5Q0Q1_SHEEP Tyrosine 3-monooxygenase/tryptophan 5-monooxygenase activation protein theta OS=Ovis aries OX=9940 GN=YWHAQ PE=3 SV=1	A0A836D341;W5Q0Q1	JEQ12_013635;YWHAQ	14-3-3 protein theta;Tyrosine 3-monooxygenase/tryptophan 5-monooxygenase activation protein theta	15	2382.93	14.7%;14.3%	7	55.8333	8
>tr|W5PW57|W5PW57_SHEEP Carbonyl reductase (NADPH) OS=Ovis aries OX=9940 GN=LOC101114408 PE=3 SV=1	W5PW57	LOC101114408	Carbonyl reductase (NADPH)	15	2295.49	0.177	6	54.2582	6
>tr|A0A6P7EAU0|A0A6P7EAU0_SHEEP Erythrocyte membrane protein band 4.1 like 2 OS=Ovis aries OX=9940 GN=EPB41L2 PE=4 SV=1;>tr|A0A836A843|A0A836A843_SHEEP FERM domain-containing protein OS=Ovis aries OX=9940 GN=JEQ12_018833 PE=4 SV=1;>tr|W5PWQ5|W5PWQ5_SHEEP Erythrocyte membrane protein band 4.1 like 2 OS=Ovis aries OX=9940 GN=EPB41L2 PE=4 SV=1	A0A6P7EAU0;A0A836A843;W5PWQ5	EPB41L2;JEQ12_018833;EPB41L2	Erythrocyte membrane protein band 4.1 like 2;FERM domain-containing protein;Erythrocyte membrane protein band 4.1 like 2	14	4537.04	7.9%;7.2%;8.3%	11	53.6281	11
>tr|A0A835ZS56|A0A835ZS56_SHEEP PDZ domain-containing protein OS=Ovis aries OX=9940 GN=JEQ12_008109 PE=4 SV=1;>tr|W5PE67|W5PE67_SHEEP AHNAK nucleoprotein 2 OS=Ovis aries OX=9940 PE=4 SV=1	A0A835ZS56;W5PE67	JEQ12_008109;	PDZ domain-containing protein;AHNAK nucleoprotein 2	14	2126.64	27%;30.1%	10	53.204	10
>tr|A0A836A483|A0A836A483_SHEEP EH domain-containing protein 2 OS=Ovis aries OX=9940 GN=JEQ12_005483 PE=4 SV=1;>tr|W5PP28|W5PP28_SHEEP EH domain containing 2 OS=Ovis aries OX=9940 GN=EHD2 PE=4 SV=1	A0A836A483;W5PP28	JEQ12_005483;EHD2	EH domain-containing protein 2;EH domain containing 2	14	1933.51	13.4%;12.4%	9	56.0686	9
>tr|W5PGT0|W5PGT0_SHEEP Myosin heavy chain 11 OS=Ovis aries OX=9940 GN=MYH11 PE=3 SV=1;>tr|W5PGT5|W5PGT5_SHEEP Myosin heavy chain 11 OS=Ovis aries OX=9940 GN=MYH11 PE=3 SV=1	W5PGT0;W5PGT5	MYH11	Myosin heavy chain 11	14	4371.51	2.4%;2.3%	9	53.35	19
>tr|A0A836A428|A0A836A428_SHEEP Sulfotransferase OS=Ovis aries OX=9940 GN=JEQ12_017469 PE=3 SV=1;>tr|W5PJY1|W5PJY1_SHEEP Sulfotransferase OS=Ovis aries OX=9940 GN=LOC101120331 PE=3 SV=1	A0A836A428;W5PJY1	JEQ12_017469;LOC101120331	Sulfotransferase	14	2732.34	22.3%;23.3%	12	53.9318	12
>tr|C5IWU3|C5IWU3_SHEEP ADP-ribosylation factor OS=Ovis aries OX=9940 GN=ARF3 PE=2 SV=1	C5IWU3	ARF3	ADP-ribosylation factor	14	4484.1	0.403	10	54.7676	10
>tr|A0A6P3E5Y7|A0A6P3E5Y7_SHEEP Uncharacterized protein OS=Ovis aries OX=9940 GN=JEQ12_009130 PE=4 SV=1;>tr|W5PU47|W5PU47_SHEEP Tight junction protein 2 OS=Ovis aries OX=9940 GN=TJP2 PE=4 SV=1	A0A6P3E5Y7;W5PU47	JEQ12_009130;TJP2	Uncharacterized protein;Tight junction protein 2	14	4082.76	5.2%;5%	7	51.0559	7
Q28745	Q28745		Alpha- globin chain	14	4072.76	5.2%;5%	8	50.0559	7
>tr|A0A6P3ED76|A0A6P3ED76_SHEEP Hydroxysteroid 17-beta dehydrogenase 12 OS=Ovis aries OX=9940 GN=LOC114109406 PE=3 SV=1;>tr|A0A6P7D784|A0A6P7D784_SHEEP Very-long-chain 3-oxoacyl-CoA reductase OS=Ovis aries OX=9940 GN=JEQ12_006478 PE=3 SV=1	A0A6P3ED76;A0A6P7D784	LOC114109406;JEQ12_006478	Hydroxysteroid 17-beta dehydrogenase 12;Very-long-chain 3-oxoacyl-CoA reductase	14	4683.32	12.5%;12.5%	9	56.5838	9
>tr|A0A6P3E9H9|A0A6P3E9H9_SHEEP Heterogeneous nuclear ribonucleoprotein A/B OS=Ovis aries OX=9940 GN=HNRNPAB PE=4 SV=1;>tr|A0A6P3TDU0|A0A6P3TDU0_SHEEP RRM domain-containing protein OS=Ovis aries OX=9940 GN=JEQ12_016630 PE=4 SV=1	A0A6P3E9H9;A0A6P3TDU0	HNRNPAB;JEQ12_016630	Heterogeneous nuclear ribonucleoprotein A/B;RRM domain-containing protein	14	2253.99	22.3%;22.3%	10	52.3541	10
>tr|A0A836CX50|A0A836CX50_SHEEP Cytochrome P450 OS=Ovis aries OX=9940 GN=JEQ12_005349 PE=3 SV=1;>tr|W5PBJ5|W5PBJ5_SHEEP Cytochrome P450 OS=Ovis aries OX=9940 PE=3 SV=1	A0A836CX50;W5PBJ5	JEQ12_005349;	Cytochrome P450	14	2779.37	8.1%;8.8%	6	56.064	6
>tr|A0A6P3EBF7|A0A6P3EBF7_SHEEP Methionine aminopeptidase 2 OS=Ovis aries OX=9940 GN=METAP2 PE=3 SV=1;>tr|W5Q3E5|W5Q3E5_SHEEP Methionine aminopeptidase 2 OS=Ovis aries OX=9940 GN=METAP2 PE=3 SV=1	A0A6P3EBF7;W5Q3E5	METAP2	Methionine aminopeptidase 2	14	2977.21	5%;5%	8	54.7686	8
>tr|A0A836AAV5|A0A836AAV5_SHEEP PDZ domain-containing protein OS=Ovis aries OX=9940 GN=JEQ12_019309 PE=4 SV=1;>tr|W5Q1W2|W5Q1W2_SHEEP Syndecan binding protein OS=Ovis aries OX=9940 GN=SDCBP PE=4 SV=1	A0A836AAV5;W5Q1W2	JEQ12_019309;SDCBP	PDZ domain-containing protein;Syndecan binding protein	14	2719.38	10.2%;8.6%	7	49.8658	7
>tr|A0A836ACG6|A0A836ACG6_SHEEP HIT domain-containing protein OS=Ovis aries OX=9940 GN=JEQ12_016547 PE=3 SV=1;>tr|W5Q701|W5Q701_SHEEP Histidine triad nucleotide-binding protein 1 OS=Ovis aries OX=9940 GN=HINT1 PE=3 SV=1	A0A836ACG6;W5Q701	JEQ12_016547;HINT1	HIT domain-containing protein;Histidine triad nucleotide-binding protein 1	13	3030.37	44%;46.8%	8	50.9491	8
>tr|A0A836AI18|A0A836AI18_SHEEP Parathymosin OS=Ovis aries OX=9940 GN=JEQ12_015023 PE=3 SV=1	A0A836AI18	JEQ12_015023	Parathymosin	13	3297.18	0.471	10	55.4263	10
>tr|A0A836CUF5|A0A836CUF5_SHEEP IF rod domain-containing protein OS=Ovis aries OX=9940 GN=JEQ12_007638 PE=3 SV=1;>tr|W5PJT9|W5PJT9_SHEEP Synemin OS=Ovis aries OX=9940 GN=SYNM PE=4 SV=1	A0A836CUF5;W5PJT9	JEQ12_007638;SYNM	IF rod domain-containing protein;Synemin	13	4914.2	11%;13.7%	12	53.9092	12
>tr|A0A836CVW4|A0A836CVW4_SHEEP Histone-lysine N-methyltransferase OS=Ovis aries OX=9940 GN=JEQ12_005972 PE=3 SV=1;>tr|W5Q5U7|W5Q5U7_SHEEP ATP synthase subunit OS=Ovis aries OX=9940 GN=LOC101118348 PE=1 SV=1	A0A836CVW4;W5Q5U7	JEQ12_005972;LOC101118348	Histone-lysine N-methyltransferase;ATP synthase subunit	13	2984.72	1.1%;43.7%	8	47.4478	8
>tr|A0A6P9FRF3|A0A6P9FRF3_SHEEP NTR domain-containing protein OS=Ovis aries OX=9940 GN=JEQ12_002505 PE=3 SV=1;>tr|C8BKC3|C8BKC3_SHEEP Metallopeptidase inhibitor 2 OS=Ovis aries OX=9940 GN=TIMP2 PE=2 SV=1;>tr|W5NZ76|W5NZ76_SHEEP TIMP metallopeptidase inhibitor 2 OS=Ovis aries OX=9940 GN=TIMP2 PE=3 SV=1	A0A6P9FRF3;C8BKC3;W5NZ76	JEQ12_002505;TIMP2;TIMP2	NTR domain-containing protein;Metallopeptidase inhibitor 2;TIMP metallopeptidase inhibitor 2	13	3486.06	20%;20%;20.3%	9	54.129	9
>tr|A0A6P3EB41|A0A6P3EB41_SHEEP Flavin-containing monooxygenase OS=Ovis aries OX=9940 GN=JEQ12_003671 PE=3 SV=1;>tr|W5PSR9|W5PSR9_SHEEP Flavin-containing monooxygenase OS=Ovis aries OX=9940 GN=FMO1 PE=3 SV=1	A0A6P3EB41;W5PSR9	JEQ12_003671;FMO1	Flavin-containing monooxygenase	13	3065.5	9.6%;9.6%	9	54.4212	9
>tr|A0A6P3TWD0|A0A6P3TWD0_SHEEP Eukaryotic translation initiation factor 5A OS=Ovis aries OX=9940 GN=EIF5A PE=2 SV=1;>tr|A0A835ZWH2|A0A835ZWH2_SHEEP Eukaryotic translation initiation factor 5A OS=Ovis aries OX=9940 GN=JEQ12_003105 PE=3 SV=1;>tr|W5PQK7|W5PQK7_SHEEP Eukaryotic translation initiation factor 5A OS=Ovis aries OX=9940 GN=EIF5A PE=3 SV=1	A0A6P3TWD0;A0A835ZWH2;W5PQK7	EIF5A;JEQ12_003105;EIF5A	Eukaryotic translation initiation factor 5A	13	2766.82	22.7%;19.6%;22.3%	12	54.9918	12
>tr|A0A835ZV74|A0A835ZV74_SHEEP Cell division cycle 5 like OS=Ovis aries OX=9940 GN=JEQ12_010407 PE=3 SV=1;>tr|W5PKH2|W5PKH2_SHEEP Cell division cycle 5 like OS=Ovis aries OX=9940 GN=CDC5L PE=3 SV=1;>tr|W5PKH4|W5PKH4_SHEEP Cell division cycle 5 like OS=Ovis aries OX=9940 GN=CDC5L PE=4 SV=1	A0A835ZV74;W5PKH2;W5PKH4	JEQ12_010407;CDC5L;CDC5L	Cell division cycle 5 like	13	3586.6	2.5%;3.2%;3.5%	6	50.732	6
>tr|A0A6P3ERH2|A0A6P3ERH2_SHEEP Uncharacterized protein OS=Ovis aries OX=9940 GN=JEQ12_012364 PE=4 SV=1	A0A6P3ERH2	JEQ12_012364	Uncharacterized protein	13	2106.91	0.079	6	53.1365	6
>tr|A0A836A5Y5|A0A836A5Y5_SHEEP 60S ribosomal protein L38 OS=Ovis aries OX=9940 GN=JEQ12_002401 PE=3 SV=1;>tr|W5PUG3|W5PUG3_SHEEP 60S ribosomal protein L38 OS=Ovis aries OX=9940 PE=3 SV=1	A0A836A5Y5;W5PUG3	JEQ12_002401;	60S ribosomal protein L38	13	2366.9	28.9%;35.1%	9	48.2448	9
>tr|A0A836DA53|A0A836DA53_SHEEP PEST proteolytic signal-containing nuclear protein OS=Ovis aries OX=9940 GN=JEQ12_001328 PE=4 SV=1	A0A836DA53	JEQ12_001328	PEST proteolytic signal-containing nuclear protein	12	3835.53	0.231	8	50.5542	8
>tr|A0A6P3YP77|A0A6P3YP77_SHEEP Uncharacterized protein OS=Ovis aries OX=9940 GN=JEQ12_002450 PE=3 SV=1	A0A6P3YP77	JEQ12_002450	Uncharacterized protein	12	3539.5	0.179	7	52.4059	7
>tr|A0A6P3EKV9|A0A6P3EKV9_SHEEP Catalase OS=Ovis aries OX=9940 GN=JEQ12_006453 PE=3 SV=1;>tr|W5QB36|W5QB36_SHEEP Catalase OS=Ovis aries OX=9940 GN=CAT PE=3 SV=1	A0A6P3EKV9;W5QB36	JEQ12_006453;CAT	Catalase	12	2307.33	12.7%;12.7%	11	54.8897	11
>tr|A0A836CU54|A0A836CU54_SHEEP Calponin-homology (CH) domain-containing protein OS=Ovis aries OX=9940 GN=JEQ12_008362 PE=3 SV=1;>tr|W5PT68|W5PT68_SHEEP Filamin B OS=Ovis aries OX=9940 GN=FLNB PE=3 SV=1	A0A836CU54;W5PT68	JEQ12_008362;FLNB	Calponin-homology (CH) domain-containing protein;Filamin B	12	3179.23	3.6%;3.6%	8	54.5694	8
>tr|A0A836D637|A0A836D637_SHEEP Splicing factor 3B subunit 1 domain-containing protein OS=Ovis aries OX=9940 GN=JEQ12_009724 PE=3 SV=1;>tr|W5Q1B2|W5Q1B2_SHEEP Splicing factor 3b subunit 1 OS=Ovis aries OX=9940 GN=SF3B1 PE=3 SV=1	A0A836D637;W5Q1B2	JEQ12_009724;SF3B1	Splicing factor 3B subunit 1 domain-containing protein;Splicing factor 3b subunit 1	12	8841.91	5.4%;5.8%	10	56.8419	11
>tr|A0A6P3E0M3|A0A6P3E0M3_SHEEP Carbonyl reductase (NADPH) OS=Ovis aries OX=9940 GN=JEQ12_001936 PE=3 SV=1	A0A6P3E0M3	JEQ12_001936	Carbonyl reductase (NADPH)	12	4815.27	0.115	7	51.2706	7
>tr|A0A835ZXR0|A0A835ZXR0_SHEEP Pyruvate carboxylase OS=Ovis aries OX=9940 GN=JEQ12_011296 PE=4 SV=1;>tr|W5PG75|W5PG75_SHEEP Pyruvate carboxylase OS=Ovis aries OX=9940 GN=PC PE=4 SV=1	A0A835ZXR0;W5PG75	JEQ12_011296;PC	Pyruvate carboxylase	12	3979.9	5.1%;5.3%	10	56.0902	10
>tr|A0A6P7D3U6|A0A6P7D3U6_SHEEP AAA+ ATPase domain-containing protein OS=Ovis aries OX=9940 GN=JEQ12_008066 PE=3 SV=1	A0A6P7D3U6	JEQ12_008066	AAA+ ATPase domain-containing protein	12	2207.55	0.031	8	54.221	8
>tr|A0A836CY48|A0A836CY48_SHEEP Syndecan OS=Ovis aries OX=9940 GN=JEQ12_004677 PE=3 SV=1;>tr|W5P587|W5P587_SHEEP Syndecan OS=Ovis aries OX=9940 PE=3 SV=1	A0A836CY48;W5P587	JEQ12_004677;	Syndecan	12	3054.83	13.1%;12.9%	4	48.6896	4
>tr|A0A835ZJ51|A0A835ZJ51_SHEEP 60S ribosomal protein L17 OS=Ovis aries OX=9940 GN=JEQ12_001605 PE=3 SV=1;>tr|A0A835ZNZ3|A0A835ZNZ3_SHEEP 60S ribosomal protein L17 OS=Ovis aries OX=9940 GN=JEQ12_010440 PE=3 SV=1;>tr|A0A836A9E8|A0A836A9E8_SHEEP 60S ribosomal protein L17 OS=Ovis aries OX=9940 GN=JEQ12_016996 PE=3 SV=1;>tr|A0A836AB58|A0A836AB58_SHEEP 60S ribosomal protein L17 OS=Ovis aries OX=9940 G…	A0A835ZJ51;A0A835ZNZ3;A0A836A9E8;A0A836AB58;A0A836AC29;A0A836ADY4;A0A836AL90;A0A836CU62;A0A836D2W9;A0A836D6N2;K4P217;Q30B84;W5P1B4;W5P2V5;W5PDK8;W5PE72;W5PKS4;W5PLA8;W5PPE7;W5PYN0;W5Q585;W5Q9T9;W5QEI4	JEQ12_001605;JEQ12_010440;JEQ12_016996;JEQ12_019192;JEQ12_018642;JEQ12_000762;JEQ12_000270;JEQ12_006867;JEQ12_016582;JEQ12_000562;RPL17;;LOC101115926;;;;;;;;;LOC780463;	60S ribosomal protein L17;60S ribosomal protein L17;60S ribosomal protein L17;60S ribosomal protein L17;60S ribosomal protein L17;60S ribosomal protein L17;60S ribosomal protein L17;60S ribosomal protein L17;60S ribosomal protein L17;60S ribosomal protein L17;60S ribosomal protein L17;60S ribosomal protein L17 (Fragment);60S ribosomal protein L17;60S ribosomal protein L17;60S ribosomal protein L1…	12	3023.29	11.4%;11.4%;11.1%;13%;11.4%;11.4%;16.4%;11.5%;14.4%;18.9%;11.4%;13.1%;11.4%;11.3%;11.3%;11.4%;11.4%;11.3%;11.5%;11.2%;11.3%;11.3%;11.4%	8	53.8974	8
>tr|A0A6P7DMM3|A0A6P7DMM3_SHEEP UV excision repair protein RAD23 OS=Ovis aries OX=9940 GN=JEQ12_008759 PE=3 SV=1;>tr|W5PB94|W5PB94_SHEEP UV excision repair protein RAD23 OS=Ovis aries OX=9940 GN=RAD23B PE=3 SV=1	A0A6P7DMM3;W5PB94	JEQ12_008759;RAD23B	UV excision repair protein RAD23	12	3867.97	11%;11.7%	10	55.1347	10
>tr|A0A6P3E9W7|A0A6P3E9W7_SHEEP Uncharacterized protein OS=Ovis aries OX=9940 GN=JEQ12_013864 PE=3 SV=1;>tr|A0A835ZTM3|A0A835ZTM3_SHEEP V-SNARE coiled-coil homology domain-containing protein OS=Ovis aries OX=9940 GN=JEQ12_010675 PE=3 SV=1;>tr|W5QFM8|W5QFM8_SHEEP V-SNARE coiled-coil homology domain-containing protein OS=Ovis aries OX=9940 PE=3 SV=1	A0A6P3E9W7;A0A835ZTM3;W5QFM8	JEQ12_013864;JEQ12_010675;	Uncharacterized protein;V-SNARE coiled-coil homology domain-containing protein;V-SNARE coiled-coil homology domain-containing protein	12	3404.97	24%;24%;24%	6	48.9191	6
>tr|A0A6P9FRD0|A0A6P9FRD0_SHEEP Uncharacterized protein OS=Ovis aries OX=9940 GN=JEQ12_003141 PE=3 SV=1;>tr|B2MVX2|B2MVX2_SHEEP SLC25A11 OS=Ovis aries OX=9940 GN=SLC25A11 PE=2 SV=1;>tr|C7BDX1|C7BDX1_SHEEP SLC25A11 OS=Ovis aries OX=9940 GN=SLC25A11 PE=2 SV=1	A0A6P9FRD0;B2MVX2;C7BDX1	JEQ12_003141;SLC25A11;SLC25A11	Uncharacterized protein;SLC25A11;SLC25A11	11	1729.06	6.4%;6.4%;6.4%	4	52.1041	4
>tr|A0A6P3TL67|A0A6P3TL67_SHEEP Protein phosphatase 1 regulatory subunit OS=Ovis aries OX=9940 GN=JEQ12_014251 PE=4 SV=1;>tr|W5Q0B6|W5Q0B6_SHEEP Protein phosphatase 1 regulatory subunit OS=Ovis aries OX=9940 GN=PPP1R12A PE=4 SV=1	A0A6P3TL67;W5Q0B6	JEQ12_014251;PPP1R12A	Protein phosphatase 1 regulatory subunit	11	2305.14	8.7%;8.7%	9	51.4795	9
>tr|A0A836CR47|A0A836CR47_SHEEP GRP-10 OS=Ovis aries OX=9940 GN=JEQ12_012070 PE=3 SV=1;>sp|P47851|GRP_SHEEP Gastrin-releasing peptide OS=Ovis aries OX=9940 GN=GRP PE=2 SV=1	A0A836CR47;P47851	JEQ12_012070;GRP	GRP-10;Gastrin-releasing peptide	11	2816.02	35.8%;35.8%	9	56.0622	9
>tr|A0A6P3EA80|A0A6P3EA80_SHEEP Transgelin OS=Ovis aries OX=9940 GN=JEQ12_005955 PE=3 SV=1;>tr|W5P214|W5P214_SHEEP Transgelin OS=Ovis aries OX=9940 GN=TAGLN PE=3 SV=1	A0A6P3EA80;W5P214	JEQ12_005955;TAGLN	Transgelin	11	4232.84	29.9%;26.7%	8	53.7736	9
>tr|A0A6P3E2S0|A0A6P3E2S0_SHEEP Uncharacterized protein OS=Ovis aries OX=9940 GN=JEQ12_014348 PE=4 SV=1;>tr|W5Q5L0|W5Q5L0_SHEEP Eukaryotic translation initiation factor 4B OS=Ovis aries OX=9940 GN=EIF4B PE=4 SV=1	A0A6P3E2S0;W5Q5L0	JEQ12_014348;EIF4B	Uncharacterized protein;Eukaryotic translation initiation factor 4B	11	3370.98	12.3%;12.2%	9	56.747	9
>tr|A0A6P7DXN6|A0A6P7DXN6_SHEEP Uncharacterized protein OS=Ovis aries OX=9940 GN=JEQ12_014349 PE=3 SV=1;>tr|W5Q5M3|W5Q5M3_SHEEP Keratin 18 OS=Ovis aries OX=9940 GN=KRT18 PE=3 SV=1	A0A6P7DXN6;W5Q5M3	JEQ12_014349;KRT18	Uncharacterized protein;Keratin 18	11	4191.72	10.3%;10.8%	6	50.7787	6
>tr|A0A836CZH0|A0A836CZH0_SHEEP Very long-chain specific acyl-CoA dehydrogenase, mitochondrial OS=Ovis aries OX=9940 GN=JEQ12_003114 PE=3 SV=1;>tr|W5PLW6|W5PLW6_SHEEP Acyl-CoA dehydrogenase very long chain OS=Ovis aries OX=9940 GN=ACADVL PE=3 SV=1	A0A836CZH0;W5PLW6	JEQ12_003114;ACADVL	Very long-chain specific acyl-CoA dehydrogenase, mitochondrial;Acyl-CoA dehydrogenase very long chain	11	2869.11	5%;4.5%	6	53.0003	6
>tr|W5QGT9|W5QGT9_SHEEP Hydroxymethylglutaryl-CoA synthase OS=Ovis aries OX=9940 GN=HMGCS2 PE=3 SV=1	W5QGT9	HMGCS2	Hydroxymethylglutaryl-CoA synthase	11	1897.94	0.14	9	51.8476	9
>tr|A0A836AC14|A0A836AC14_SHEEP dynamin GTPase OS=Ovis aries OX=9940 GN=JEQ12_016337 PE=3 SV=1;>tr|W5Q6V5|W5Q6V5_SHEEP dynamin GTPase OS=Ovis aries OX=9940 GN=DNM2 PE=3 SV=1	A0A836AC14;W5Q6V5	JEQ12_016337;DNM2	dynamin GTPase	11	1915.09	10.9%;10.8%	7	51.8165	7
>tr|A0A6P7D3C1|A0A6P7D3C1_SHEEP glutathione transferase OS=Ovis aries OX=9940 GN=JEQ12_007532 PE=3 SV=1;>tr|W5PVT7|W5PVT7_SHEEP glutathione transferase OS=Ovis aries OX=9940 GN=LOC101118990 PE=3 SV=1	A0A6P7D3C1;W5PVT7	JEQ12_007532;LOC101118990	glutathione transferase	11	2655.32	18.8%;18.8%	9	53.6659	9
>tr|A0A6P9FQL7|A0A6P9FQL7_SHEEP Transforming protein RhoA OS=Ovis aries OX=9940 GN=JEQ12_008469 PE=4 SV=1;>tr|A0A836AFY9|A0A836AFY9_SHEEP PPM-type phosphatase domain-containing protein OS=Ovis aries OX=9940 GN=JEQ12_000686 PE=4 SV=1;>tr|A0A836D7H1|A0A836D7H1_SHEEP Transforming protein RhoA OS=Ovis aries OX=9940 GN=JEQ12_014071 PE=4 SV=1;>tr|C5IJ99|C5IJ99_SHEEP RHOA OS=Ovis aries OX=9940 GN=RHOA P…	A0A6P9FQL7;A0A836AFY9;A0A836D7H1;C5IJ99;W5QER2	JEQ12_008469;JEQ12_000686;JEQ12_014071;RHOA;RHOC	Transforming protein RhoA;PPM-type phosphatase domain-containing protein;Transforming protein RhoA;RHOA;Ras homolog family member C	11	1826.04	11.4%;3.3%;11.4%;11.4%;10.8%	7	54.5659	7
>tr|W5P8R0|W5P8R0_SHEEP NDUFA4 mitochondrial complex associated OS=Ovis aries OX=9940 GN=NDUFA4 PE=4 SV=1	W5P8R0	NDUFA4	NDUFA4 mitochondrial complex associated	11	5042.68	0.524	7	54.1416	7
>tr|A0A836AQB9|A0A836AQB9_SHEEP non-specific serine/threonine protein kinase OS=Ovis aries OX=9940 GN=JEQ12_001459 PE=3 SV=1;>tr|W5QGL6|W5QGL6_SHEEP non-specific serine/threonine protein kinase OS=Ovis aries OX=9940 GN=PAK2 PE=4 SV=1	A0A836AQB9;W5QGL6	JEQ12_001459;PAK2	non-specific serine/threonine protein kinase	11	1982.92	2.5%;6.1%	5	57.2383	5
>tr|A0A6P3TFY8|A0A6P3TFY8_SHEEP RRM domain-containing protein OS=Ovis aries OX=9940 GN=JEQ12_020339 PE=4 SV=1;>tr|A0A835ZMK0|A0A835ZMK0_SHEEP Coagulation factor IXa OS=Ovis aries OX=9940 GN=JEQ12_020330 PE=4 SV=1;>tr|W5PMJ5|W5PMJ5_SHEEP RNA binding motif protein X-linked OS=Ovis aries OX=9940 GN=RBMX PE=4 SV=1	A0A6P3TFY8;A0A835ZMK0;W5PMJ5	JEQ12_020339;JEQ12_020330;RBMX	RRM domain-containing protein;Coagulation factor IXa;RNA binding motif protein X-linked	11	2364.78	16.1%;7.3%;16.1%	6	51.851	7
>tr|W5P7B1|W5P7B1_SHEEP Sirtuin 2 OS=Ovis aries OX=9940 GN=SIRT2 PE=4 SV=1	W5P7B1	SIRT2	Sirtuin 2	11	4398.28	0.046	4	48.979	4
>tr|A0A835ZSP7|A0A835ZSP7_SHEEP FERM domain-containing protein OS=Ovis aries OX=9940 GN=JEQ12_005895 PE=4 SV=1;>tr|W5PUV9|W5PUV9_SHEEP Radixin OS=Ovis aries OX=9940 GN=RDX PE=4 SV=1;>tr|W5PUW0|W5PUW0_SHEEP Radixin OS=Ovis aries OX=9940 GN=RDX PE=4 SV=1	A0A835ZSP7;W5PUV9;W5PUW0	JEQ12_005895;RDX;RDX	FERM domain-containing protein;Radixin;Radixin	10	2655.75	8.9%;9.3%;9.3%	6	52.9397	7
>tr|A0A6P3YKC9|A0A6P3YKC9_SHEEP Uncharacterized protein OS=Ovis aries OX=9940 GN=JEQ12_003506 PE=4 SV=1;>tr|W5P2B2|W5P2B2_SHEEP Nuclear casein kinase and cyclin dependent kinase substrate 1 OS=Ovis aries OX=9940 GN=NUCKS1 PE=4 SV=1	A0A6P3YKC9;W5P2B2	JEQ12_003506;NUCKS1	Uncharacterized protein;Nuclear casein kinase and cyclin dependent kinase substrate 1	10	2933.05	20.2%;20.2%	5	48.8318	5
>tr|A0A6P3EBG0|A0A6P3EBG0_SHEEP Ribonucloprotein OS=Ovis aries OX=9940 GN=SNU13 PE=2 SV=1;>tr|A0A6P7DSD9|A0A6P7DSD9_SHEEP Ribonucloprotein OS=Ovis aries OX=9940 GN=JEQ12_015184 PE=3 SV=1;>tr|W5QAQ9|W5QAQ9_SHEEP Ribonucloprotein OS=Ovis aries OX=9940 GN=SNU13 PE=3 SV=1	A0A6P3EBG0;A0A6P7DSD9;W5QAQ9	SNU13;JEQ12_015184;SNU13	Ribonucloprotein	10	3679.55	18.8%;18.8%;18.8%	5	51.6777	5
>tr|A0A6P3EG90|A0A6P3EG90_SHEEP 40S ribosomal protein S20 OS=Ovis aries OX=9940 GN=JEQ12_019296 PE=3 SV=1;>tr|W5PZT4|W5PZT4_SHEEP 40S ribosomal protein S20 OS=Ovis aries OX=9940 GN=RPS20 PE=3 SV=1	A0A6P3EG90;W5PZT4	JEQ12_019296;RPS20	40S ribosomal protein S20	10	2296.47	16.8%;16.8%	5	54.8722	5
>tr|A0A836ABU4|A0A836ABU4_SHEEP SCP2 domain-containing protein OS=Ovis aries OX=9940 GN=JEQ12_008728 PE=4 SV=1;>tr|W5P972|W5P972_SHEEP Hydroxysteroid dehydrogenase like 2 OS=Ovis aries OX=9940 GN=HSDL2 PE=4 SV=1;>tr|W5P973|W5P973_SHEEP Hydroxysteroid dehydrogenase like 2 OS=Ovis aries OX=9940 GN=HSDL2 PE=4 SV=1	A0A836ABU4;W5P972;W5P973	JEQ12_008728;HSDL2;HSDL2	SCP2 domain-containing protein;Hydroxysteroid dehydrogenase like 2;Hydroxysteroid dehydrogenase like 2	10	2738.05	6.5%;6.5%;6.5%	7	49.8169	7
>tr|W5NVQ4|W5NVQ4_SHEEP Cullin associated and neddylation dissociated 1 OS=Ovis aries OX=9940 GN=CAND1 PE=3 SV=1	W5NVQ4	CAND1	Cullin associated and neddylation dissociated 1	10	2055.16	0.08	9	46.4968	9
>tr|W5Q316|W5Q316_SHEEP WD repeat domain 5 OS=Ovis aries OX=9940 GN=WDR5 PE=4 SV=1	W5Q316	WDR5	WD repeat domain 5	10	2614.39	0.077	6	53.3738	6
>tr|A0A6P7D473|A0A6P7D473_SHEEP Uncharacterized protein OS=Ovis aries OX=9940 GN=JEQ12_008449 PE=4 SV=1;>tr|C5ISA7|C5ISA7_SHEEP GNAZ OS=Ovis aries OX=9940 GN=GNAZ PE=2 SV=1;>tr|W5PKD3|W5PKD3_SHEEP G protein subunit alpha i2 OS=Ovis aries OX=9940 GN=GNAI2 PE=4 SV=1	A0A6P7D473;C5ISA7;W5PKD3	JEQ12_008449;GNAZ;GNAI2	Uncharacterized protein;GNAZ;G protein subunit alpha i2	10	2282.82	11.3%;11.3%;11.3%	9	52.3733	10
>tr|A0A835ZU50|A0A835ZU50_SHEEP Eukaryotic translation initiation factor 3 subunit A OS=Ovis aries OX=9940 GN=EIF3A PE=3 SV=1;>tr|W5NRL8|W5NRL8_SHEEP Eukaryotic translation initiation factor 3 subunit A OS=Ovis aries OX=9940 GN=EIF3A PE=3 SV=1	A0A835ZU50;W5NRL8	EIF3A	Eukaryotic translation initiation factor 3 subunit A	10	2319.41	3.5%;3.5%	5	43.5723	5
>tr|A0A836D6E4|A0A836D6E4_SHEEP Gasdermin-E OS=Ovis aries OX=9940 GN=JEQ12_015607 PE=3 SV=1;>tr|W5PM41|W5PM41_SHEEP Gasdermin E OS=Ovis aries OX=9940 GN=GSDME PE=3 SV=1	A0A836D6E4;W5PM41	JEQ12_015607;GSDME	Gasdermin-E;Gasdermin E	10	2641.49	7.7%;7.7%	6	53.4152	6
>tr|A0A836AJY5|A0A836AJY5_SHEEP Glycerol-3-phosphate dehydrogenase [NAD(+)] OS=Ovis aries OX=9940 GN=JEQ12_014394 PE=3 SV=1;>tr|W5Q983|W5Q983_SHEEP Glycerol-3-phosphate dehydrogenase [NAD(+)] OS=Ovis aries OX=9940 GN=GPD1 PE=3 SV=1	A0A836AJY5;W5Q983	JEQ12_014394;GPD1	Glycerol-3-phosphate dehydrogenase [NAD(+)]	10	2316.64	19.6%;23.8%	8	48.0343	8
>tr|A0A835ZQ63|A0A835ZQ63_SHEEP Non-histone chromosomal protein HMG-14 OS=Ovis aries OX=9940 GN=JEQ12_010463 PE=3 SV=1;>tr|W5P456|W5P456_SHEEP Non-histone chromosomal protein HMG-14 OS=Ovis aries OX=9940 GN=LOC101103182 PE=3 SV=1;>tr|W5PIV1|W5PIV1_SHEEP High mobility group nucleosome binding domain 1 OS=Ovis aries OX=9940 PE=3 SV=1;>tr|W5QET4|W5QET4_SHEEP Non-histone chromosomal protein HMG-14 OS…	A0A835ZQ63;W5P456;W5PIV1;W5QET4	JEQ12_010463;LOC101103182;;	Non-histone chromosomal protein HMG-14;Non-histone chromosomal protein HMG-14;High mobility group nucleosome binding domain 1;Non-histone chromosomal protein HMG-14	10	2735.92	33.7%;33.7%;34%;33.7%	6	52.1589	6
>tr|A0A6P7DBE7|A0A6P7DBE7_SHEEP Uncharacterized protein OS=Ovis aries OX=9940 GN=JEQ12_011528 PE=3 SV=1;>tr|W5P608|W5P608_SHEEP Cytochrome P450 2C31-like OS=Ovis aries OX=9940 GN=LOC101107486 PE=3 SV=1	A0A6P7DBE7;W5P608	JEQ12_011528;LOC101107486	Uncharacterized protein;Cytochrome P450 2C31-like	10	2268.83	9.8%;9.7%	5	53.9089	5
>tr|A0A6P3YKN4|A0A6P3YKN4_SHEEP Spectrin beta chain OS=Ovis aries OX=9940 GN=JEQ12_013955 PE=3 SV=1;>tr|W5NZX9|W5NZX9_SHEEP Spectrin beta chain OS=Ovis aries OX=9940 GN=SPTBN1 PE=3 SV=1	A0A6P3YKN4;W5NZX9	JEQ12_013955;SPTBN1	Spectrin beta chain	10	2769	2.5%;2.5%	10	53.8859	11
>tr|A0A835ZQW1|A0A835ZQW1_SHEEP L-serine ammonia-lyase OS=Ovis aries OX=9940 GN=JEQ12_007329 PE=4 SV=1;>tr|W5PBW1|W5PBW1_SHEEP L-serine ammonia-lyase OS=Ovis aries OX=9940 GN=SDS PE=4 SV=1	A0A835ZQW1;W5PBW1	JEQ12_007329;SDS	L-serine ammonia-lyase	10	1989.75	11.7%;11.6%	5	49.1066	5
>tr|W5Q613|W5Q613_SHEEP IQ motif containing GTPase activating protein 2 OS=Ovis aries OX=9940 GN=IQGAP2 PE=4 SV=1	W5Q613	IQGAP2	IQ motif containing GTPase activating protein 2	10	2001.66	0.052	7	54.0529	7
>tr|A0A835ZM73|A0A835ZM73_SHEEP RRM domain-containing protein OS=Ovis aries OX=9940 GN=JEQ12_020075 PE=4 SV=1;>tr|W5Q681|W5Q681_SHEEP Non-POU domain containing octamer binding OS=Ovis aries OX=9940 GN=NONO PE=4 SV=1	A0A835ZM73;W5Q681	JEQ12_020075;NONO	RRM domain-containing protein;Non-POU domain containing octamer binding	10	2829.62	17%;17%	6	53.8642	6
>tr|A0A836CRA6|A0A836CRA6_SHEEP FHF complex subunit HOOK-interacting protein C-terminal domain-containing protein OS=Ovis aries OX=9940 GN=JEQ12_011683 PE=3 SV=1;>tr|W5Q186|W5Q186_SHEEP Family with sequence similarity 160 member B1 OS=Ovis aries OX=9940 GN=FAM160B1 PE=3 SV=1	A0A836CRA6;W5Q186	JEQ12_011683;FAM160B1	FHF complex subunit HOOK-interacting protein C-terminal domain-containing protein;Family with sequence similarity 160 member B1	10	2252.15	4.7%;5.1%	7	54.6885	7
>tr|A0A6P3EDI7|A0A6P3EDI7_SHEEP Eukaryotic translation initiation factor 1 OS=Ovis aries OX=9940 GN=LOC114108775 PE=3 SV=1;>tr|A0A835ZWJ8|A0A835ZWJ8_SHEEP SUI1 domain-containing protein OS=Ovis aries OX=9940 GN=JEQ12_002758 PE=3 SV=1;>tr|A0A836CZI9|A0A836CZI9_SHEEP SUI1 domain-containing protein OS=Ovis aries OX=9940 GN=JEQ12_018707 PE=3 SV=1	A0A6P3EDI7;A0A835ZWJ8;A0A836CZI9	LOC114108775;JEQ12_002758;JEQ12_018707	Eukaryotic translation initiation factor 1;SUI1 domain-containing protein;SUI1 domain-containing protein	10	1989.72	40.7%;38.3%;40.7%	5	52.2603	5
>tr|A0A836D5G5|A0A836D5G5_SHEEP Matrin-type domain-containing protein OS=Ovis aries OX=9940 GN=JEQ12_016525 PE=3 SV=1	A0A836D5G5	JEQ12_016525	Matrin-type domain-containing protein	10	4945.9	0.168	7	52.2579	7
>tr|A0A6P3CXB5|A0A6P3CXB5_SHEEP Phosphate carrier protein, mitochondrial OS=Ovis aries OX=9940 GN=JEQ12_014699 PE=3 SV=1;>tr|B7U168|B7U168_SHEEP Phosphate carrier protein, mitochondrial OS=Ovis aries OX=9940 GN=SLC25A3 PE=2 SV=1;>tr|W5PTW2|W5PTW2_SHEEP Phosphate carrier protein, mitochondrial OS=Ovis aries OX=9940 GN=SLC25A3 PE=3 SV=1	A0A6P3CXB5;B7U168;W5PTW2	JEQ12_014699;SLC25A3;SLC25A3	Phosphate carrier protein, mitochondrial;Phosphate carrier protein, mitochondrial;Phosphate carrier protein, mitochondrial	10	2484.25	4.2%;4.2%;4.2%	2	54.1974	2
>tr|A0A836CPF0|A0A836CPF0_SHEEP C3H1-type domain-containing protein OS=Ovis aries OX=9940 GN=JEQ12_020381 PE=4 SV=1;>tr|W5PS63|W5PS63_SHEEP Muscleblind like splicing regulator 3 OS=Ovis aries OX=9940 GN=MBNL3 PE=4 SV=1;>tr|W5PS65|W5PS65_SHEEP Muscleblind like splicing regulator 3 OS=Ovis aries OX=9940 GN=MBNL3 PE=4 SV=1	A0A836CPF0;W5PS63;W5PS65	JEQ12_020381;MBNL3;MBNL3	C3H1-type domain-containing protein;Muscleblind like splicing regulator 3;Muscleblind like splicing regulator 3	10	1744.52	6.2%;6.4%;6.4%	5	50.7643	5
>tr|A0A835ZXN5|A0A835ZXN5_SHEEP Bile acyl-CoA synthetase OS=Ovis aries OX=9940 GN=JEQ12_005808 PE=3 SV=1;>tr|W5P142|W5P142_SHEEP Solute carrier family 27 member 5 OS=Ovis aries OX=9940 GN=SLC27A5 PE=3 SV=1	A0A835ZXN5;W5P142	JEQ12_005808;SLC27A5	Bile acyl-CoA synthetase;Solute carrier family 27 member 5	9	1690.7	5.7%;7.8%	6	52.1755	6
>tr|A0A835ZQ62|A0A835ZQ62_SHEEP Sulfatase-modifying factor enzyme domain-containing protein OS=Ovis aries OX=9940 GN=JEQ12_012566 PE=3 SV=1;>tr|A0A836ANI5|A0A836ANI5_SHEEP T-complex protein 1 subunit zeta OS=Ovis aries OX=9940 GN=JEQ12_009612 PE=3 SV=1;>tr|W5PJX0|W5PJX0_SHEEP Chaperonin containing TCP1 subunit 6A OS=Ovis aries OX=9940 GN=CCT6A PE=3 SV=1;>tr|W5PJX1|W5PJX1_SHEEP Chaperonin containi…	A0A835ZQ62;A0A836ANI5;W5PJX0;W5PJX1	JEQ12_012566;JEQ12_009612;CCT6A;CCT6A	Sulfatase-modifying factor enzyme domain-containing protein;T-complex protein 1 subunit zeta;Chaperonin containing TCP1 subunit 6A;Chaperonin containing TCP1 subunit 6A	9	2877.23	4.6%;7.6%;6.8%;7.3%	5	50.1989	5
>tr|A0A6P3E7U9|A0A6P3E7U9_SHEEP Dynactin subunit 2 OS=Ovis aries OX=9940 GN=JEQ12_014563 PE=3 SV=1;>tr|A0A836AFQ3|A0A836AFQ3_SHEEP Dynactin subunit 2 OS=Ovis aries OX=9940 GN=JEQ12_001707 PE=3 SV=1;>tr|W5P8K0|W5P8K0_SHEEP Dynactin subunit 2 OS=Ovis aries OX=9940 GN=DCTN2 PE=3 SV=1	A0A6P3E7U9;A0A836AFQ3;W5P8K0	JEQ12_014563;JEQ12_001707;DCTN2	Dynactin subunit 2	9	2021.46	17.9%;16.4%;17.6%	7	52.4896	7
>tr|A0A6P7E9J3|A0A6P7E9J3_SHEEP Uncharacterized protein OS=Ovis aries OX=9940 GN=JEQ12_018405 PE=3 SV=1	A0A6P7E9J3	JEQ12_018405	Uncharacterized protein	9	2130.19	0.042	5	54.9904	8
>tr|A0A6P7EGE8|A0A6P7EGE8_SHEEP Uncharacterized protein OS=Ovis aries OX=9940 GN=JEQ12_002736 PE=3 SV=1;>tr|W5NUT0|W5NUT0_SHEEP Caveolae associated protein 1 OS=Ovis aries OX=9940 PE=3 SV=1	A0A6P7EGE8;W5NUT0	JEQ12_002736;	Uncharacterized protein;Caveolae associated protein 1	9	2713.11	12.6%;16.7%	8	51.4672	8
>tr|A0A6P7DK46|A0A6P7DK46_SHEEP Uncharacterized protein OS=Ovis aries OX=9940 GN=JEQ12_019596 PE=3 SV=1	A0A6P7DK46	JEQ12_019596	Uncharacterized protein	9	2524.58	0.324	6	53.9703	7
>tr|A0A835ZU82|A0A835ZU82_SHEEP Protein TSSC4 OS=Ovis aries OX=9940 GN=JEQ12_011370 PE=3 SV=1;>tr|B2MVW1|B2MVW1_SHEEP Tetraspanin OS=Ovis aries OX=9940 GN=CD81 PE=2 SV=1;>tr|W5NYZ6|W5NYZ6_SHEEP Tetraspanin OS=Ovis aries OX=9940 GN=CD81 PE=3 SV=1	A0A835ZU82;B2MVW1;W5NYZ6	JEQ12_011370;CD81;CD81	Protein TSSC4;Tetraspanin;Tetraspanin	9	3768.07	3.2%;8.1%;8.1%	5	52.4948	5
>tr|A0A6P7EDZ0|A0A6P7EDZ0_SHEEP Uncharacterized protein OS=Ovis aries OX=9940 GN=JEQ12_018983 PE=3 SV=1;>tr|W5P358|W5P358_SHEEP Acetyl-CoA acetyltransferase 2 OS=Ovis aries OX=9940 GN=ACAT2 PE=3 SV=1	A0A6P7EDZ0;W5P358	JEQ12_018983;ACAT2	Uncharacterized protein;Acetyl-CoA acetyltransferase 2	9	1935.17	21.9%;20.1%	8	53.0159	8
>tr|A0A6P7ENT3|A0A6P7ENT3_SHEEP Uncharacterized protein OS=Ovis aries OX=9940 GN=JEQ12_004473 PE=3 SV=1	A0A6P7ENT3	JEQ12_004473	Uncharacterized protein	9	3090.38	0.325	6	49.4583	6
>tr|A0A835ZTQ5|A0A835ZTQ5_SHEEP PH domain-containing protein OS=Ovis aries OX=9940 GN=JEQ12_006083 PE=4 SV=1;>tr|W5PRE5|W5PRE5_SHEEP Switching B cell complex subunit SWAP70 OS=Ovis aries OX=9940 GN=SWAP70 PE=4 SV=1	A0A835ZTQ5;W5PRE5	JEQ12_006083;SWAP70	PH domain-containing protein;Switching B cell complex subunit SWAP70	9	2396.04	11.3%;11.2%	5	46.2816	5
>tr|A0A6P7DT22|A0A6P7DT22_SHEEP Surfeit locus protein 4 OS=Ovis aries OX=9940 GN=JEQ12_013407 PE=3 SV=1;>tr|W5NZW7|W5NZW7_SHEEP Surfeit locus protein 1 OS=Ovis aries OX=9940 PE=3 SV=1	A0A6P7DT22;W5NZW7	JEQ12_013407;	Surfeit locus protein 4;Surfeit locus protein 1	9	2337.43	5.9%;2.3%	4	53.5616	4
>tr|A0A836ALT0|A0A836ALT0_SHEEP serine--tRNA ligase OS=Ovis aries OX=9940 GN=JEQ12_000630 PE=3 SV=1;>tr|W5QCS4|W5QCS4_SHEEP serine--tRNA ligase OS=Ovis aries OX=9940 GN=SARS1 PE=3 SV=1	A0A836ALT0;W5QCS4	JEQ12_000630;SARS1	serine--tRNA ligase	9	1954.36	4.2%;12.5%	8	51.2689	8
>tr|A0A6P3TF43|A0A6P3TF43_SHEEP U4/U6 small nuclear ribonucleoprotein Prp3 OS=Ovis aries OX=9940 GN=PRPF3 PE=4 SV=1;>tr|A0A6P3TQ60|A0A6P3TQ60_SHEEP U4/U6 small nuclear ribonucleoprotein Prp3 OS=Ovis aries OX=9940 GN=JEQ12_000808 PE=4 SV=1	A0A6P3TF43;A0A6P3TQ60	PRPF3;JEQ12_000808	U4/U6 small nuclear ribonucleoprotein Prp3	9	2022.13	10.1%;9.4%	6	49.3682	6
>tr|A0A6P3T4M6|A0A6P3T4M6_SHEEP Integrin-linked protein kinase OS=Ovis aries OX=9940 GN=JEQ12_006151 PE=4 SV=1;>tr|A0A6P3TF04|A0A6P3TF04_SHEEP Integrin-linked protein kinase OS=Ovis aries OX=9940 GN=ILK PE=4 SV=1;>tr|H9CH14|H9CH14_SHEEP Integrin-linked protein kinase OS=Ovis aries OX=9940 GN=ILK PE=2 SV=1	A0A6P3T4M6;A0A6P3TF04;H9CH14	JEQ12_006151;ILK;ILK	Integrin-linked protein kinase	9	2124.09	8.6%;8.6%;8.6%	6	51.6373	6
>tr|A0A6P3YKL2|A0A6P3YKL2_SHEEP T-complex protein 1 subunit delta OS=Ovis aries OX=9940 GN=JEQ12_013827 PE=3 SV=1	A0A6P3YKL2	JEQ12_013827	T-complex protein 1 subunit delta	9	6470.77	0.116	6	48.8097	6
>tr|A0A836D5H2|A0A836D5H2_SHEEP Dynein cytoplasmic 1 intermediate chain 2 (Fragment) OS=Ovis aries OX=9940 GN=JEQ12_009527 PE=3 SV=1;>tr|W5NUY8|W5NUY8_SHEEP Dynein cytoplasmic 1 intermediate chain 2 OS=Ovis aries OX=9940 GN=DYNC1I2 PE=3 SV=1;>tr|W5NUZ1|W5NUZ1_SHEEP Dynein cytoplasmic 1 intermediate chain 2 OS=Ovis aries OX=9940 GN=DYNC1I2 PE=3 SV=1	A0A836D5H2;W5NUY8;W5NUZ1	JEQ12_009527;DYNC1I2;DYNC1I2	Dynein cytoplasmic 1 intermediate chain 2 (Fragment);Dynein cytoplasmic 1 intermediate chain 2;Dynein cytoplasmic 1 intermediate chain 2	9	2531.41	7.1%;7.4%;7.7%	5	55.0124	5
>tr|A0A836D3C7|A0A836D3C7_SHEEP Protein Red OS=Ovis aries OX=9940 GN=JEQ12_016868 PE=3 SV=1;>tr|W5QAK2|W5QAK2_SHEEP IK cytokine OS=Ovis aries OX=9940 GN=IK PE=3 SV=1	A0A836D3C7;W5QAK2	JEQ12_016868;IK	Protein Red;IK cytokine	9	4625.56	2.8%;2.9%	6	53.3552	6
>tr|W5Q1G5|W5Q1G5_SHEEP Heterogeneous nuclear ribonucleoprotein A0 OS=Ovis aries OX=9940 PE=4 SV=1	W5Q1G5	NaN	Heterogeneous nuclear ribonucleoprotein A0	9	3136.3	0.128	6	49.9614	6
>tr|A0A835ZY57|A0A835ZY57_SHEEP Plectin/S10 N-terminal domain-containing protein OS=Ovis aries OX=9940 GN=JEQ12_010274 PE=3 SV=1;>tr|A0A836CZY0|A0A836CZY0_SHEEP Plectin/S10 N-terminal domain-containing protein OS=Ovis aries OX=9940 GN=JEQ12_017774 PE=3 SV=1;>tr|W5PLN8|W5PLN8_SHEEP Ribosomal protein S10 OS=Ovis aries OX=9940 GN=RPS10 PE=3 SV=1	A0A835ZY57;A0A836CZY0;W5PLN8	JEQ12_010274;JEQ12_017774;RPS10	Plectin/S10 N-terminal domain-containing protein;Plectin/S10 N-terminal domain-containing protein;Ribosomal protein S10	9	3344.2	8.3%;12.7%;12.1%	7	50.8563	7
>tr|A0A836A580|A0A836A580_SHEEP Apoptotic chromatin condensation inducer in the nucleus OS=Ovis aries OX=9940 GN=JEQ12_017914 PE=4 SV=1	A0A836A580	JEQ12_017914	Apoptotic chromatin condensation inducer in the nucleus	9	1920.1	0.016	5	49.2754	5
>tr|A0A6P3T800|A0A6P3T800_SHEEP ABC transporter domain-containing protein OS=Ovis aries OX=9940 GN=JEQ12_010555 PE=4 SV=1;>tr|W5PVA4|W5PVA4_SHEEP ATP binding cassette subfamily F member 1 OS=Ovis aries OX=9940 GN=ABCF1 PE=4 SV=1	A0A6P3T800;W5PVA4	JEQ12_010555;ABCF1	ABC transporter domain-containing protein;ATP binding cassette subfamily F member 1	9	2163.01	7.6%;7.6%	5	52.7771	5
>tr|A0A835ZZ17|A0A835ZZ17_SHEEP LRRNT domain-containing protein OS=Ovis aries OX=9940 GN=JEQ12_003477 PE=4 SV=1;>tr|W5NUA0|W5NUA0_SHEEP Proline and arginine rich end leucine rich repeat protein OS=Ovis aries OX=9940 GN=PRELP PE=4 SV=1	A0A835ZZ17;W5NUA0	JEQ12_003477;PRELP	LRRNT domain-containing protein;Proline and arginine rich end leucine rich repeat protein	9	2000.71	7.4%;10.5%	7	52.3164	11
>tr|A0A6P7EKL3|A0A6P7EKL3_SHEEP 14-3-3 domain-containing protein OS=Ovis aries OX=9940 GN=JEQ12_003220 PE=3 SV=1;>sp|P62262|1433E_SHEEP 14-3-3 protein epsilon OS=Ovis aries OX=9940 GN=YWHAE PE=1 SV=1;>tr|W5PRN8|W5PRN8_SHEEP Tyrosine 3-monooxygenase/tryptophan 5-monooxygenase activation protein epsilon OS=Ovis aries OX=9940 GN=YWHAE PE=3 SV=1	A0A6P7EKL3;P62262;W5PRN8	JEQ12_003220;YWHAE;YWHAE	14-3-3 domain-containing protein;14-3-3 protein epsilon;Tyrosine 3-monooxygenase/tryptophan 5-monooxygenase activation protein epsilon	9	1874.48	14.1%;14.1%;15.3%	5	52.7985	5
>tr|A0A836D776|A0A836D776_SHEEP Isocitrate dehydrogenase [NADP] OS=Ovis aries OX=9940 GN=JEQ12_009796 PE=3 SV=1;>sp|Q6XUZ5|IDHC_SHEEP Isocitrate dehydrogenase [NADP] cytoplasmic OS=Ovis aries OX=9940 GN=IDH1 PE=2 SV=1;>tr|W5QCD6|W5QCD6_SHEEP Isocitrate dehydrogenase [NADP] OS=Ovis aries OX=9940 GN=IDH1 PE=3 SV=1	A0A836D776;Q6XUZ5;W5QCD6	JEQ12_009796;IDH1;IDH1	Isocitrate dehydrogenase [NADP];Isocitrate dehydrogenase [NADP] cytoplasmic;Isocitrate dehydrogenase [NADP]	9	2246.77	9.3%;9.9%;9.9%	8	51.948	8
>tr|A0A6P7DFP2|A0A6P7DFP2_SHEEP Elongation factor Tu OS=Ovis aries OX=9940 GN=JEQ12_012469 PE=3 SV=1;>tr|W5NWF7|W5NWF7_SHEEP Elongation factor Tu OS=Ovis aries OX=9940 GN=TUFM PE=3 SV=1	A0A6P7DFP2;W5NWF7	JEQ12_012469;TUFM	Elongation factor Tu	9	3061.18	10.2%;11.1%	6	49.2054	6
>tr|A0A6P3E642|A0A6P3E642_SHEEP Uncharacterized protein OS=Ovis aries OX=9940 GN=JEQ12_016970 PE=3 SV=1;>tr|W5PBP1|W5PBP1_SHEEP Ribosomal protein S14 OS=Ovis aries OX=9940 GN=RPS14 PE=3 SV=1	A0A6P3E642;W5PBP1	JEQ12_016970;RPS14	Uncharacterized protein;Ribosomal protein S14	9	2371.41	10.6%;10%	4	52.3664	4
>tr|A0A835ZS18|A0A835ZS18_SHEEP HMG box domain-containing protein OS=Ovis aries OX=9940 GN=JEQ12_006022 PE=3 SV=1;>tr|A0A836A0B0|A0A836A0B0_SHEEP HMG box domain-containing protein OS=Ovis aries OX=9940 GN=JEQ12_002118 PE=4 SV=1;>tr|A0A836A4B1|A0A836A4B1_SHEEP HMG box domain-containing protein OS=Ovis aries OX=9940 GN=JEQ12_017312 PE=3 SV=1;>tr|A0A836D0N0|A0A836D0N0_SHEEP HMG box domain-containing…	A0A835ZS18;A0A836A0B0;A0A836A4B1;A0A836D0N0;W5PQP5;W5Q6J0	JEQ12_006022;JEQ12_002118;JEQ12_017312;JEQ12_018494;;LOC101111388	HMG box domain-containing protein;HMG box domain-containing protein;HMG box domain-containing protein;HMG box domain-containing protein;HMG box domain-containing protein;High mobility group protein B1 pseudogene	9	2702.27	27%;22%;27%;31.5%;27.1%;28.6%	7	47.908	7
>tr|W5PF65|W5PF65_SHEEP Serotransferrin OS=Ovis aries OX=9940 GN=TF PE=3 SV=1	W5PF65	TF	Serotransferrin	9	2871.66	0.085	8	53.7586	30
>tr|A0A6P3E1I7|A0A6P3E1I7_SHEEP Uncharacterized protein OS=Ovis aries OX=9940 GN=JEQ12_009712 PE=3 SV=1;>tr|W5PXP2|W5PXP2_SHEEP Caveolae associated protein 2 OS=Ovis aries OX=9940 GN=CAVIN2 PE=3 SV=1	A0A6P3E1I7;W5PXP2	JEQ12_009712;CAVIN2	Uncharacterized protein;Caveolae associated protein 2	9	4180.17	4.2%;3.9%	4	52.9408	4
>tr|A0A836CVU5|A0A836CVU5_SHEEP Alpha-crystallin B chain OS=Ovis aries OX=9940 GN=JEQ12_005912 PE=3 SV=1;>sp|Q5ENY9|CRYAB_SHEEP Alpha-crystallin B chain OS=Ovis aries OX=9940 GN=CRYAB PE=2 SV=1;>tr|W5Q0R4|W5Q0R4_SHEEP Alpha-crystallin B chain OS=Ovis aries OX=9940 GN=CRYAB PE=3 SV=1	A0A836CVU5;Q5ENY9;W5Q0R4	JEQ12_005912;CRYAB;CRYAB	Alpha-crystallin B chain	9	1387.67	10.9%;10.9%;10.9%	4	52.2675	4
>tr|A0A6P7EG98|A0A6P7EG98_SHEEP Cytochrome c oxidase assembly factor 3 OS=Ovis aries OX=9940 GN=JEQ12_002722 PE=3 SV=1	A0A6P7EG98	JEQ12_002722	Cytochrome c oxidase assembly factor 3	8	1932	0.264	5	50.1123	5
>tr|A0A6P3E171|A0A6P3E171_SHEEP Uncharacterized protein OS=Ovis aries OX=9940 GN=JEQ12_009055 PE=4 SV=1;>tr|W5PQK6|W5PQK6_SHEEP Talin 1 OS=Ovis aries OX=9940 GN=TLN1 PE=4 SV=1	A0A6P3E171;W5PQK6	JEQ12_009055;TLN1	Uncharacterized protein;Talin 1	8	1818.05	3.4%;3.4%	7	49.7387	7
>tr|A0A835ZPI4|A0A835ZPI4_SHEEP Mitochondrial carnitine/acylcarnitine carrier protein OS=Ovis aries OX=9940 GN=JEQ12_008487 PE=3 SV=1;>tr|B2MVX5|B2MVX5_SHEEP SLC25A20 OS=Ovis aries OX=9940 PE=2 SV=1;>tr|W5Q3I3|W5Q3I3_SHEEP Solute carrier family 25 member 20 OS=Ovis aries OX=9940 GN=SLC25A20 PE=3 SV=1	A0A835ZPI4;B2MVX5;W5Q3I3	JEQ12_008487;;SLC25A20	Mitochondrial carnitine/acylcarnitine carrier protein;SLC25A20;Solute carrier family 25 member 20	8	1370.18	6.6%;6.6%;6.6%	5	43.3587	5
>tr|A0A836APU3|A0A836APU3_SHEEP Lamin-A OS=Ovis aries OX=9940 GN=JEQ12_000979 PE=3 SV=1;>tr|W5P640|W5P640_SHEEP Lamin A/C OS=Ovis aries OX=9940 GN=LMNA PE=3 SV=1	A0A836APU3;W5P640	JEQ12_000979;LMNA	Lamin-A;Lamin A/C	8	1841.2	5.3%;15.8%	8	54.2719	8
>tr|W5P780|W5P780_SHEEP Solute carrier family 25 member 22 OS=Ovis aries OX=9940 GN=SLC25A22 PE=3 SV=1	W5P780	SLC25A22	Solute carrier family 25 member 22	8	1975.03	0.056	4	52.5045	4
>tr|A0A836D5S2|A0A836D5S2_SHEEP histidine--tRNA ligase OS=Ovis aries OX=9940 GN=JEQ12_016870 PE=3 SV=1;>tr|W5QAU0|W5QAU0_SHEEP Histidine--tRNA ligase, cytoplasmic OS=Ovis aries OX=9940 GN=HARS1 PE=3 SV=1	A0A836D5S2;W5QAU0	JEQ12_016870;HARS1	histidine--tRNA ligase;Histidine--tRNA ligase, cytoplasmic	8	3733.6	2.2%;3.5%	4	55.9946	4
>tr|A0A836CQ71|A0A836CQ71_SHEEP FERM domain-containing protein OS=Ovis aries OX=9940 GN=JEQ12_019915 PE=4 SV=1;>tr|W5P4R1|W5P4R1_SHEEP Moesin OS=Ovis aries OX=9940 GN=MSN PE=4 SV=1	A0A836CQ71;W5P4R1	JEQ12_019915;MSN	FERM domain-containing protein;Moesin	8	2935.64	8.2%;8.1%	7	49.7695	9
>tr|A0A6P3YIV0|A0A6P3YIV0_SHEEP NADH-cytochrome b5 reductase OS=Ovis aries OX=9940 GN=JEQ12_015205 PE=3 SV=1;>tr|W5QCI3|W5QCI3_SHEEP NADH-cytochrome b5 reductase OS=Ovis aries OX=9940 GN=LOC101106419 PE=3 SV=1	A0A6P3YIV0;W5QCI3	JEQ12_015205;LOC101106419	NADH-cytochrome b5 reductase	8	2184.86	16.6%;16.6%	7	45.967	7
>tr|A0A6P3TGF4|A0A6P3TGF4_SHEEP Calcium-transporting ATPase OS=Ovis aries OX=9940 GN=JEQ12_007287 PE=3 SV=1;>tr|W5Q3Y4|W5Q3Y4_SHEEP Calcium-transporting ATPase OS=Ovis aries OX=9940 GN=ATP2A2 PE=3 SV=1;>tr|W5Q3Y8|W5Q3Y8_SHEEP Calcium-transporting ATPase OS=Ovis aries OX=9940 GN=ATP2A2 PE=3 SV=1;>tr|W5Q3Y9|W5Q3Y9_SHEEP Calcium-transporting ATPase OS=Ovis aries OX=9940 GN=ATP2A2 PE=3 SV=1	A0A6P3TGF4;W5Q3Y4;W5Q3Y8;W5Q3Y9	JEQ12_007287;ATP2A2;ATP2A2;ATP2A2	Calcium-transporting ATPase	8	1452.25	5%;5.2%;4.8%;4.7%	5	51.8727	5
>tr|A0A6P7E3D1|A0A6P7E3D1_SHEEP Uncharacterized protein OS=Ovis aries OX=9940 GN=JEQ12_016440 PE=4 SV=1;>tr|W5PCR3|W5PCR3_SHEEP Scaffold attachment factor B OS=Ovis aries OX=9940 GN=SAFB PE=4 SV=1;>tr|W5PDC0|W5PDC0_SHEEP RRM domain-containing protein OS=Ovis aries OX=9940 PE=4 SV=1	A0A6P7E3D1;W5PCR3;W5PDC0	JEQ12_016440;SAFB;	Uncharacterized protein;Scaffold attachment factor B;RRM domain-containing protein	8	1994.34	7.6%;6.8%;8.8%	6	51.8589	6
>tr|A0A836AI44|A0A836AI44_SHEEP Medium-chain specific acyl-CoA dehydrogenase, mitochondrial OS=Ovis aries OX=9940 GN=JEQ12_000464 PE=3 SV=1	A0A836AI44	JEQ12_000464	Medium-chain specific acyl-CoA dehydrogenase, mitochondrial	8	2323.45	0.163	6	51.3317	6
>tr|A0A835ZG35|A0A835ZG35_SHEEP B-cell receptor-associated protein OS=Ovis aries OX=9940 GN=JEQ12_020208 PE=3 SV=1;>tr|W5PB89|W5PB89_SHEEP B-cell receptor-associated protein OS=Ovis aries OX=9940 GN=BCAP31 PE=3 SV=1	A0A835ZG35;W5PB89	JEQ12_020208;BCAP31	B-cell receptor-associated protein	8	3237.42	20%;18.5%	6	54.3975	6
>tr|A0A835ZKF3|A0A835ZKF3_SHEEP E1 ubiquitin-activating enzyme OS=Ovis aries OX=9940 GN=JEQ12_020033 PE=3 SV=1	A0A835ZKF3	JEQ12_020033	E1 ubiquitin-activating enzyme	8	1617.93	0.023	5	50.8618	5
>tr|A0A6P7DAB4|A0A6P7DAB4_SHEEP L-lactate dehydrogenase OS=Ovis aries OX=9940 GN=LDHA PE=3 SV=1;>tr|A0A836CSW4|A0A836CSW4_SHEEP L-lactate dehydrogenase OS=Ovis aries OX=9940 GN=JEQ12_010969 PE=3 SV=1;>tr|Q9N109|Q9N109_SHEEP Lactate dehydrogenase A (Fragment) OS=Ovis aries OX=9940 PE=2 SV=1;>tr|W5PIN4|W5PIN4_SHEEP L-lactate dehydrogenase OS=Ovis aries OX=9940 GN=LDHA PE=3 SV=1	A0A6P7DAB4;A0A836CSW4;Q9N109;W5PIN4	LDHA;JEQ12_010969;;LDHA	L-lactate dehydrogenase;L-lactate dehydrogenase;Lactate dehydrogenase A (Fragment);L-lactate dehydrogenase	8	1983.07	6.9%;4.8%;19%;6.4%	5	50.4873	5
>tr|A0A6P7DY93|A0A6P7DY93_SHEEP L-lactate dehydrogenase OS=Ovis aries OX=9940 GN=JEQ12_014878 PE=3 SV=1;>tr|W5QGD1|W5QGD1_SHEEP L-lactate dehydrogenase OS=Ovis aries OX=9940 GN=LDHB PE=3 SV=1	A0A6P7DY93;W5QGD1	JEQ12_014878;LDHB	L-lactate dehydrogenase	8	1614.64	26%;25.8%	7	50.2736	8
>tr|A0A836D0K9|A0A836D0K9_SHEEP Peptidyl-prolyl cis-trans isomerase OS=Ovis aries OX=9940 GN=JEQ12_003591 PE=3 SV=1;>tr|K4P1S5|K4P1S5_SHEEP Peptidyl-prolyl cis-trans isomerase OS=Ovis aries OX=9940 GN=PPIA PE=2 SV=1;>tr|W5Q0N0|W5Q0N0_SHEEP Peptidyl-prolyl cis-trans isomerase OS=Ovis aries OX=9940 GN=LOC101119757 PE=3 SV=1	A0A836D0K9;K4P1S5;W5Q0N0	JEQ12_003591;PPIA;LOC101119757	Peptidyl-prolyl cis-trans isomerase	8	2113.34	28%;32.9%;32.9%	7	52.9032	7
>tr|A0A6P3EHM4|A0A6P3EHM4_SHEEP 40S ribosomal protein S3a OS=Ovis aries OX=9940 GN=RPS3A PE=3 SV=1;>tr|A0A836CWA6|A0A836CWA6_SHEEP 40S ribosomal protein S3a OS=Ovis aries OX=9940 GN=RPS3A PE=3 SV=1;>tr|W5P6A3|W5P6A3_SHEEP 40S ribosomal protein S3a OS=Ovis aries OX=9940 GN=RPS3A PE=3 SV=1;>tr|W5QG75|W5QG75_SHEEP 40S ribosomal protein S3a OS=Ovis aries OX=9940 GN=RPS3A PE=3 SV=1	A0A6P3EHM4;A0A836CWA6;W5P6A3;W5QG75	RPS3A	40S ribosomal protein S3a	8	2383.44	19.3%;19.3%;19.3%;19.3%	7	52.9482	7
>tr|W5PDL1|W5PDL1_SHEEP WD repeat domain 1 OS=Ovis aries OX=9940 GN=WDR1 PE=4 SV=1	W5PDL1	WDR1	WD repeat domain 1	8	2153.6	0.088	7	57.0553	8
>tr|W5PVN0|W5PVN0_SHEEP glutathione transferase OS=Ovis aries OX=9940 GN=LOC101111664 PE=3 SV=1	W5PVN0	LOC101111664	glutathione transferase	8	2360.07	0.118	4	48.7582	4
>tr|A0A836AFV6|A0A836AFV6_SHEEP Glucosidase 2 subunit beta OS=Ovis aries OX=9940 GN=JEQ12_016353 PE=4 SV=1;>tr|W5QAL0|W5QAL0_SHEEP Glucosidase 2 subunit beta OS=Ovis aries OX=9940 GN=PRKCSH PE=4 SV=1	A0A836AFV6;W5QAL0	JEQ12_016353;PRKCSH	Glucosidase 2 subunit beta	8	2362.03	3.6%;3.5%	5	52.9086	7
>tr|A0A836A6A3|A0A836A6A3_SHEEP PH domain-containing protein OS=Ovis aries OX=9940 GN=JEQ12_013533 PE=3 SV=1;>tr|W5PQR0|W5PQR0_SHEEP Niban apoptosis regulator 2 OS=Ovis aries OX=9940 GN=NIBAN2 PE=3 SV=1	A0A836A6A3;W5PQR0	JEQ12_013533;NIBAN2	PH domain-containing protein;Niban apoptosis regulator 2	8	2160.85	6.3%;6.4%	5	53.6999	5
>tr|A0A6P7DB24|A0A6P7DB24_SHEEP Uncharacterized protein OS=Ovis aries OX=9940 GN=JEQ12_011529 PE=4 SV=1;>tr|W5P733|W5P733_SHEEP PDZ and LIM domain 1 OS=Ovis aries OX=9940 GN=PDLIM1 PE=4 SV=1	A0A6P7DB24;W5P733	JEQ12_011529;PDLIM1	Uncharacterized protein;PDZ and LIM domain 1	8	4280.16	5.8%;6.3%	8	51.4164	8
>tr|A0A6P3E5P1|A0A6P3E5P1_SHEEP Uncharacterized protein OS=Ovis aries OX=9940 GN=JEQ12_017588 PE=3 SV=1;>tr|W5P446|W5P446_SHEEP Hydroxysteroid 17-beta dehydrogenase 13 OS=Ovis aries OX=9940 GN=HSD17B13 PE=3 SV=1	A0A6P3E5P1;W5P446	JEQ12_017588;HSD17B13	Uncharacterized protein;Hydroxysteroid 17-beta dehydrogenase 13	8	2056.37	17.7%;17.7%	6	47.1583	6
>tr|A0A836CV48|A0A836CV48_SHEEP Catenin delta-1 OS=Ovis aries OX=9940 GN=JEQ12_006651 PE=3 SV=1;>tr|W5PLW1|W5PLW1_SHEEP Catenin delta 1 OS=Ovis aries OX=9940 GN=CTNND1 PE=3 SV=1	A0A836CV48;W5PLW1	JEQ12_006651;CTNND1	Catenin delta-1;Catenin delta 1	8	1891.3	5.7%;5.7%	8	52.7191	9
>tr|A0A836D2Z6|A0A836D2Z6_SHEEP Perilipin OS=Ovis aries OX=9940 GN=JEQ12_016448 PE=3 SV=1;>tr|A6ZE97|A6ZE97_SHEEP Mannose-6-phosphate receptor binding protein 1 (Fragment) OS=Ovis aries OX=9940 GN=M6PRBP1 PE=2 SV=1;>tr|W5PFP5|W5PFP5_SHEEP Perilipin OS=Ovis aries OX=9940 GN=PLIN3 PE=3 SV=1	A0A836D2Z6;A6ZE97;W5PFP5	JEQ12_016448;M6PRBP1;PLIN3	Perilipin;Mannose-6-phosphate receptor binding protein 1 (Fragment);Perilipin	8	1886.87	3.9%;12.1%;3.8%	6	50.8247	6
>tr|A0A6P7E3H3|A0A6P7E3H3_SHEEP Uncharacterized protein OS=Ovis aries OX=9940 GN=JEQ12_016461 PE=3 SV=1	A0A6P7E3H3	JEQ12_016461	Uncharacterized protein	8	2128.46	0.114	6	51.89	6
>tr|A0A6P3CXM0|A0A6P3CXM0_SHEEP 40S ribosomal protein S8 OS=Ovis aries OX=9940 GN=JEQ12_000254 PE=3 SV=1;>tr|A0A836ABP8|A0A836ABP8_SHEEP 40S ribosomal protein S8 OS=Ovis aries OX=9940 GN=JEQ12_009875 PE=3 SV=1;>tr|K4P1S8|K4P1S8_SHEEP 40S ribosomal protein S8 OS=Ovis aries OX=9940 GN=RPS8 PE=2 SV=1;>tr|W5NSP2|W5NSP2_SHEEP 40S ribosomal protein S8 OS=Ovis aries OX=9940 GN=RPS8 PE=3 SV=1;>tr|W5QFV7|…	A0A6P3CXM0;A0A836ABP8;K4P1S8;W5NSP2;W5QFV7	JEQ12_000254;JEQ12_009875;RPS8;RPS8;	40S ribosomal protein S8	8	2779.56	7.7%;16.8%;7.7%;7.3%;8.3%	5	48.5811	5
>tr|A0A6P3TW04|A0A6P3TW04_SHEEP Uncharacterized protein OS=Ovis aries OX=9940 GN=JEQ12_002086 PE=4 SV=1;>tr|W5PK03|W5PK03_SHEEP Periostin OS=Ovis aries OX=9940 GN=POSTN PE=4 SV=1	A0A6P3TW04;W5PK03	JEQ12_002086;POSTN	Uncharacterized protein;Periostin	8	3222.28	2.7%;2.7%	7	51.5619	7
>tr|A0A571N6A6|A0A571N6A6_SHEEP proton-translocating NAD(P)(+) transhydrogenase OS=Ovis aries OX=9940 GN=NNT PE=3 SV=1;>tr|A0A836CVK7|A0A836CVK7_SHEEP proton-translocating NAD(P)(+) transhydrogenase OS=Ovis aries OX=9940 GN=JEQ12_006879 PE=3 SV=1;>sp|W5PFI3|NNTM_SHEEP NAD(P) transhydrogenase, mitochondrial OS=Ovis aries OX=9940 GN=NNT PE=1 SV=2	A0A571N6A6;A0A836CVK7;W5PFI3	NNT;JEQ12_006879;NNT	proton-translocating NAD(P)(+) transhydrogenase;proton-translocating NAD(P)(+) transhydrogenase;NAD(P) transhydrogenase, mitochondrial	8	2389.21	5.5%;5.3%;5.4%	5	52.1852	5
>tr|A0A6P3ERW2|A0A6P3ERW2_SHEEP Uncharacterized protein OS=Ovis aries OX=9940 GN=JEQ12_012809 PE=3 SV=1;>tr|W5NYJ1|W5NYJ1_SHEEP Actin alpha 1, skeletal muscle OS=Ovis aries OX=9940 GN=ACTA1 PE=3 SV=1	A0A6P3ERW2;W5NYJ1	JEQ12_012809;ACTA1	Uncharacterized protein;Actin alpha 1, skeletal muscle	8	2421.79	10.3%;10.3%	4	53.9818	4
>tr|A0A6P3TDF7|A0A6P3TDF7_SHEEP Decorin OS=Ovis aries OX=9940 GN=JEQ12_014279 PE=3 SV=1;>sp|Q9TTE2|PGS2_SHEEP Decorin OS=Ovis aries OX=9940 GN=DCN PE=2 SV=1;>tr|W5Q2F5|W5Q2F5_SHEEP Decorin OS=Ovis aries OX=9940 GN=DCN PE=3 SV=1	A0A6P3TDF7;Q9TTE2;W5Q2F5	JEQ12_014279;DCN;DCN	Decorin	8	2652.63	6.9%;6.9%;6.9%	4	53.4735	5
>tr|A0A835ZVB9|A0A835ZVB9_SHEEP glutamate--cysteine ligase OS=Ovis aries OX=9940 GN=JEQ12_010231 PE=3 SV=1;>tr|W5PAX1|W5PAX1_SHEEP Glutamate--cysteine ligase OS=Ovis aries OX=9940 GN=GCLC PE=3 SV=1	A0A835ZVB9;W5PAX1	JEQ12_010231;GCLC	glutamate--cysteine ligase;Glutamate--cysteine ligase	8	2794.58	8.4%;15.3%	7	58.7439	7
>tr|A0A836A4R7|A0A836A4R7_SHEEP Plasmalemma vesicle-associated protein OS=Ovis aries OX=9940 GN=JEQ12_016100 PE=4 SV=1	A0A836A4R7	JEQ12_016100	Plasmalemma vesicle-associated protein	8	2304.04	0.064	3	54.5086	3
>tr|A0A6P3EG67|A0A6P3EG67_SHEEP Glycine amidinotransferase OS=Ovis aries OX=9940 GN=JEQ12_018286 PE=3 SV=1;>tr|W5QIR6|W5QIR6_SHEEP Glycine amidinotransferase OS=Ovis aries OX=9940 GN=GATM PE=3 SV=1	A0A6P3EG67;W5QIR6	JEQ12_018286;GATM	Glycine amidinotransferase	8	2241.54	6.6%;5.9%	5	51.9225	5
>tr|A0A6P3EP48|A0A6P3EP48_SHEEP Uncharacterized protein OS=Ovis aries OX=9940 GN=JEQ12_010801 PE=4 SV=1;>tr|W5Q682|W5Q682_SHEEP Eukaryotic translation elongation factor 1 epsilon 1 OS=Ovis aries OX=9940 GN=EEF1E1 PE=4 SV=1	A0A6P3EP48;W5Q682	JEQ12_010801;EEF1E1	Uncharacterized protein;Eukaryotic translation elongation factor 1 epsilon 1	7	1538.16	24.1%;21.1%	4	48.801	4
>tr|A0A6P7D1S4|A0A6P7D1S4_SHEEP Uncharacterized protein OS=Ovis aries OX=9940 GN=JEQ12_007357 PE=4 SV=1	A0A6P7D1S4	JEQ12_007357	Uncharacterized protein	7	2121.64	0.028	7	52.0037	7
>tr|A0A6P3EFI8|A0A6P3EFI8_SHEEP Uncharacterized protein OS=Ovis aries OX=9940 GN=JEQ12_017844 PE=3 SV=1;>tr|A0A836A231|A0A836A231_SHEEP 60S acidic ribosomal protein P1 OS=Ovis aries OX=9940 GN=JEQ12_017446 PE=3 SV=1;>tr|W5P2A1|W5P2A1_SHEEP 60S acidic ribosomal protein P1 OS=Ovis aries OX=9940 PE=3 SV=1;>tr|W5QBE7|W5QBE7_SHEEP Ribosomal protein lateral stalk subunit P1 OS=Ovis aries OX=9940 GN=RPL…	A0A6P3EFI8;A0A836A231;W5P2A1;W5QBE7	JEQ12_017844;JEQ12_017446;;RPLP1	Uncharacterized protein;60S acidic ribosomal protein P1;60S acidic ribosomal protein P1;Ribosomal protein lateral stalk subunit P1	7	2307.21	18.4%;18.8%;18.4%;18.4%	4	48.181	4
>tr|A0A6P3TJB7|A0A6P3TJB7_SHEEP Sorting nexin OS=Ovis aries OX=9940 GN=JEQ12_004242 PE=3 SV=1;>tr|A0A6P7EW54|A0A6P7EW54_SHEEP Sorting nexin OS=Ovis aries OX=9940 GN=SNX5 PE=3 SV=1	A0A6P3TJB7;A0A6P7EW54	JEQ12_004242;SNX5	Sorting nexin	7	2748.93	8.4%;8.4%	4	51.1496	4
>tr|A0A836CTT8|A0A836CTT8_SHEEP Thioredoxin domain-containing protein OS=Ovis aries OX=9940 GN=JEQ12_010803 PE=4 SV=1	A0A836CTT8	JEQ12_010803	Thioredoxin domain-containing protein	7	1755.22	0.09	5	54.5693	5
>tr|A0A6P3EFU8|A0A6P3EFU8_SHEEP 40S ribosomal protein S11 OS=Ovis aries OX=9940 GN=JEQ12_000764 PE=3 SV=1;>tr|W5PUK3|W5PUK3_SHEEP 40S ribosomal protein S11 OS=Ovis aries OX=9940 GN=RPS11 PE=3 SV=1	A0A6P3EFU8;W5PUK3	JEQ12_000764;RPS11	40S ribosomal protein S11	7	2095.23	22.2%;22.2%	4	49.5384	4
>tr|A0A6P7ERK2|A0A6P7ERK2_SHEEP Uncharacterized protein OS=Ovis aries OX=9940 GN=JEQ12_005272 PE=3 SV=1;>tr|W5P707|W5P707_SHEEP Actinin alpha 4 OS=Ovis aries OX=9940 GN=ACTN4 PE=3 SV=1;>tr|W5P708|W5P708_SHEEP Actinin alpha 4 OS=Ovis aries OX=9940 GN=ACTN4 PE=4 SV=1	A0A6P7ERK2;W5P707;W5P708	JEQ12_005272;ACTN4;ACTN4	Uncharacterized protein;Actinin alpha 4;Actinin alpha 4	7	3969.49	1.6%;1.7%;1.8%	5	50.8809	7
>tr|A0A835ZII2|A0A835ZII2_SHEEP Sorbin and SH3 domain-containing protein 2 OS=Ovis aries OX=9940 GN=JEQ12_013158 PE=4 SV=1	A0A835ZII2	JEQ12_013158	Sorbin and SH3 domain-containing protein 2	7	2288.7	0.051	4	53.2604	4
>tr|A0A836ALU2|A0A836ALU2_SHEEP Fructose-bisphosphate aldolase OS=Ovis aries OX=9940 GN=JEQ12_008789 PE=3 SV=1;>sp|P52210|ALDOB_SHEEP Fructose-bisphosphate aldolase B OS=Ovis aries OX=9940 GN=ALDOB PE=2 SV=2;>tr|W5PCA0|W5PCA0_SHEEP Fructose-bisphosphate aldolase OS=Ovis aries OX=9940 GN=ALDOB PE=3 SV=1	A0A836ALU2;P52210;W5PCA0	JEQ12_008789;ALDOB;ALDOB	Fructose-bisphosphate aldolase;Fructose-bisphosphate aldolase B;Fructose-bisphosphate aldolase	7	3259.83	6.5%;7.7%;7.7%	4	47.266	4
>tr|A0A6P3EJL4|A0A6P3EJL4_SHEEP Histone H2A OS=Ovis aries OX=9940 GN=JEQ12_010700 PE=3 SV=1;>tr|A0A6P3TRU2|A0A6P3TRU2_SHEEP Histone H2A OS=Ovis aries OX=9940 GN=JEQ12_016009 PE=3 SV=1;>tr|A0A835ZVL9|A0A835ZVL9_SHEEP Histone H2A OS=Ovis aries OX=9940 GN=JEQ12_010690 PE=3 SV=1	A0A6P3EJL4;A0A6P3TRU2;A0A835ZVL9	JEQ12_010700;JEQ12_016009;JEQ12_010690	Histone H2A	7	2696.43	17.7%;17.7%;17.7%	4	50.1869	4
>tr|A0A6P7E931|A0A6P7E931_SHEEP Class II aldolase/adducin N-terminal domain-containing protein OS=Ovis aries OX=9940 GN=JEQ12_017671 PE=3 SV=1	A0A6P7E931	JEQ12_017671	Class II aldolase/adducin N-terminal domain-containing protein	7	2328.93	0.05	5	49.722	5
>tr|A0A6P3YP95|A0A6P3YP95_SHEEP Actin-related protein 2/3 complex subunit OS=Ovis aries OX=9940 GN=JEQ12_012711 PE=3 SV=1;>tr|W5QBL7|W5QBL7_SHEEP Actin-related protein 2/3 complex subunit OS=Ovis aries OX=9940 GN=ARPC1B PE=3 SV=1	A0A6P3YP95;W5QBL7	JEQ12_012711;ARPC1B	Actin-related protein 2/3 complex subunit	7	6477.06	6.5%;6.6%	7	52.5578	7
>tr|A0A6P3T7L6|A0A6P3T7L6_SHEEP Plastin 3 OS=Ovis aries OX=9940 GN=PLS3 PE=4 SV=1;>tr|A0A835ZK21|A0A835ZK21_SHEEP Plastin-3 OS=Ovis aries OX=9940 GN=JEQ12_020492 PE=4 SV=1	A0A6P3T7L6;A0A835ZK21	PLS3;JEQ12_020492	Plastin 3;Plastin-3	7	2263.74	4%;4%	6	51.7398	7
>tr|A0A836A0Y9|A0A836A0Y9_SHEEP non-specific protein-tyrosine kinase OS=Ovis aries OX=9940 GN=JEQ12_019184 PE=4 SV=1;>tr|W5NZQ9|W5NZQ9_SHEEP non-specific protein-tyrosine kinase OS=Ovis aries OX=9940 GN=PTK2 PE=4 SV=1	A0A836A0Y9;W5NZQ9	JEQ12_019184;PTK2	non-specific protein-tyrosine kinase	7	980.506	2.1%;2.2%	3	51.9392	3
>tr|A0A835ZP30|A0A835ZP30_SHEEP RNA helicase OS=Ovis aries OX=9940 GN=JEQ12_010515 PE=4 SV=1;>tr|W5PG71|W5PG71_SHEEP RNA helicase OS=Ovis aries OX=9940 GN=DDX39B PE=4 SV=1	A0A835ZP30;W5PG71	JEQ12_010515;DDX39B	RNA helicase	7	1067.29	4.7%;4.6%	4	52.1304	4
>tr|A0A6P7DI94|A0A6P7DI94_SHEEP Eukaryotic translation initiation factor 4H OS=Ovis aries OX=9940 GN=JEQ12_012596 PE=4 SV=1;>tr|W5PQJ1|W5PQJ1_SHEEP Eukaryotic translation initiation factor 4H OS=Ovis aries OX=9940 GN=EIF4H PE=4 SV=1	A0A6P7DI94;W5PQJ1	JEQ12_012596;EIF4H	Eukaryotic translation initiation factor 4H	7	2959.27	13.2%;13.2%	5	49.5639	5
>tr|A0A836AJ43|A0A836AJ43_SHEEP C2H2-type domain-containing protein OS=Ovis aries OX=9940 GN=JEQ12_013854 PE=3 SV=1	A0A836AJ43	JEQ12_013854	C2H2-type domain-containing protein	7	2162.18	0.063	4	53.9809	4
>tr|A0A835ZMD0|A0A835ZMD0_SHEEP Acyl-coenzyme A synthetase ACSM3, mitochondrial OS=Ovis aries OX=9940 GN=JEQ12_012395 PE=3 SV=1;>tr|W5PUH2|W5PUH2_SHEEP Acyl-CoA synthetase medium chain family member 3 OS=Ovis aries OX=9940 GN=ACSM3 PE=3 SV=1	A0A835ZMD0;W5PUH2	JEQ12_012395;ACSM3	Acyl-coenzyme A synthetase ACSM3, mitochondrial;Acyl-CoA synthetase medium chain family member 3	7	2411.71	9.9%;9.7%	6	47.0041	6
>tr|A0A836D8K9|A0A836D8K9_SHEEP peptidylprolyl isomerase OS=Ovis aries OX=9940 GN=JEQ12_008718 PE=4 SV=1;>tr|W5P8S7|W5P8S7_SHEEP peptidylprolyl isomerase OS=Ovis aries OX=9940 GN=FKBP15 PE=4 SV=1	A0A836D8K9;W5P8S7	JEQ12_008718;FKBP15	peptidylprolyl isomerase	7	3121.74	1.4%;1.4%	6	53.266	6
>tr|A0A836D7U4|A0A836D7U4_SHEEP Uncharacterized protein OS=Ovis aries OX=9940 GN=JEQ12_001837 PE=3 SV=1	A0A836D7U4	JEQ12_001837	Uncharacterized protein	7	2760.21	0.143	4	43.5009	4
>tr|A0A835ZU79|A0A835ZU79_SHEEP Minor histocompatibility antigen H13 OS=Ovis aries OX=9940 GN=JEQ12_004533 PE=3 SV=1;>tr|W5NS07|W5NS07_SHEEP Histocompatibility minor 13 OS=Ovis aries OX=9940 GN=HM13 PE=3 SV=1	A0A835ZU79;W5NS07	JEQ12_004533;HM13	Minor histocompatibility antigen H13;Histocompatibility minor 13	7	2696.75	6.9%;7.9%	5	49.4849	5
>tr|A0A836ADA3|A0A836ADA3_SHEEP 17-beta-hydroxysteroid dehydrogenase type 6 OS=Ovis aries OX=9940 GN=JEQ12_014587 PE=3 SV=1;>tr|W5PE91|W5PE91_SHEEP 17-beta-hydroxysteroid dehydrogenase type 6 OS=Ovis aries OX=9940 GN=LOC101105400 PE=3 SV=1	A0A836ADA3;W5PE91	JEQ12_014587;LOC101105400	17-beta-hydroxysteroid dehydrogenase type 6	7	1923.29	14.2%;14.1%	6	53.5088	6
>tr|A0A6P3E0D5|A0A6P3E0D5_SHEEP Translocation protein SEC62 OS=Ovis aries OX=9940 GN=JEQ12_001610 PE=3 SV=1;>tr|W5NQN5|W5NQN5_SHEEP Translocation protein SEC62 OS=Ovis aries OX=9940 GN=SEC62 PE=3 SV=1	A0A6P3E0D5;W5NQN5	JEQ12_001610;SEC62	Translocation protein SEC62	7	2301.48	4.5%;4.5%	5	52.3024	5
>tr|A0A6P7D9Q0|A0A6P7D9Q0_SHEEP Uncharacterized protein OS=Ovis aries OX=9940 GN=JEQ12_011365 PE=4 SV=1	A0A6P7D9Q0	JEQ12_011365	Uncharacterized protein	7	1387.89	0.129	4	57.2082	4
>tr|A0A6P7DTK7|A0A6P7DTK7_SHEEP Reticulon OS=Ovis aries OX=9940 GN=JEQ12_013953 PE=4 SV=1	A0A6P7DTK7	JEQ12_013953	Reticulon	7	1285.42	0.13	4	54.7047	4
>tr|A0A836APP1|A0A836APP1_SHEEP ATP synthase-coupling factor 6, mitochondrial OS=Ovis aries OX=9940 GN=JEQ12_001243 PE=3 SV=1;>tr|W5Q0Q5|W5Q0Q5_SHEEP ATP synthase-coupling factor 6, mitochondrial OS=Ovis aries OX=9940 GN=ATP5PF PE=1 SV=1	A0A836APP1;W5Q0Q5	JEQ12_001243;ATP5PF	ATP synthase-coupling factor 6, mitochondrial;ATP synthase-coupling factor 6, mitochondrial	7	1783.58	25%;26.4%	4	55.9064	4
>tr|A0A6P7ENH5|A0A6P7ENH5_SHEEP Protein RER1 OS=Ovis aries OX=9940 GN=JEQ12_003798 PE=3 SV=1;>tr|W5QBA4|W5QBA4_SHEEP Protein RER1 OS=Ovis aries OX=9940 GN=RER1 PE=3 SV=1	A0A6P7ENH5;W5QBA4	JEQ12_003798;RER1	Protein RER1	7	4027.46	9.7%;9.7%	4	47.2837	4
>tr|A0A835ZM39|A0A835ZM39_SHEEP GB1/RHD3-type G domain-containing protein OS=Ovis aries OX=9940 GN=JEQ12_011171 PE=3 SV=1;>tr|W5NY07|W5NY07_SHEEP Atlastin GTPase 3 OS=Ovis aries OX=9940 GN=ATL3 PE=3 SV=1;>tr|W5NY08|W5NY08_SHEEP Atlastin GTPase 3 OS=Ovis aries OX=9940 GN=ATL3 PE=3 SV=1	A0A835ZM39;W5NY07;W5NY08	JEQ12_011171;ATL3;ATL3	GB1/RHD3-type G domain-containing protein;Atlastin GTPase 3;Atlastin GTPase 3	7	1948.05	8.5%;8.5%;8.5%	7	52.9286	7
>tr|A0A6P3E9D6|A0A6P3E9D6_SHEEP 40S ribosomal protein S6 OS=Ovis aries OX=9940 GN=JEQ12_009209 PE=3 SV=1;>tr|W5PXV8|W5PXV8_SHEEP 40S ribosomal protein S6 OS=Ovis aries OX=9940 GN=RPS6 PE=3 SV=1;>tr|W5QF03|W5QF03_SHEEP 40S ribosomal protein S6 OS=Ovis aries OX=9940 PE=3 SV=1	A0A6P3E9D6;W5PXV8;W5QF03	JEQ12_009209;RPS6;	40S ribosomal protein S6	7	2175.63	12.4%;12.4%;15%	6	48.5692	6
>tr|A0A6P3CX48|A0A6P3CX48_SHEEP Ribosomal protein L23/L25 N-terminal domain-containing protein OS=Ovis aries OX=9940 GN=JEQ12_002242 PE=3 SV=1;>tr|A0A835ZVK4|A0A835ZVK4_SHEEP Ribosomal protein L23/L25 N-terminal domain-containing protein OS=Ovis aries OX=9940 GN=JEQ12_008565 PE=3 SV=1;>tr|A0A836AJK8|A0A836AJK8_SHEEP Ribosomal protein L23/L25 N-terminal domain-containing protein OS=Ovis aries OX=9…	A0A6P3CX48;A0A835ZVK4;A0A836AJK8;A0A836AMK4;D4P8H6;W5PY38;W5Q8Y0;W5QF22	JEQ12_002242;JEQ12_008565;JEQ12_014541;JEQ12_009566;rpl23a;;LOC101114092;	Ribosomal protein L23/L25 N-terminal domain-containing protein;Ribosomal protein L23/L25 N-terminal domain-containing protein;Ribosomal protein L23/L25 N-terminal domain-containing protein;Ribosomal protein L23/L25 N-terminal domain-containing protein;60S ribosomal protein L23a;Ribosomal protein L23/L25 N-terminal domain-containing protein;60S ribosomal protein L23a pseudogene;Ribosomal protein L…	7	1299.97	9%;9%;9%;9%;9%;9%;9%;9.5%	3	46.3283	3
>tr|A0A6P3T232|A0A6P3T232_SHEEP Uncharacterized protein OS=Ovis aries OX=9940 GN=JEQ12_001538 PE=3 SV=1;>tr|W5QHD4|W5QHD4_SHEEP Eukaryotic translation initiation factor 4 gamma 1 OS=Ovis aries OX=9940 GN=EIF4G1 PE=3 SV=1;>tr|W5QHD6|W5QHD6_SHEEP Eukaryotic translation initiation factor 4 gamma 1 OS=Ovis aries OX=9940 GN=EIF4G1 PE=3 SV=1	A0A6P3T232;W5QHD4;W5QHD6	JEQ12_001538;EIF4G1;EIF4G1	Uncharacterized protein;Eukaryotic translation initiation factor 4 gamma 1;Eukaryotic translation initiation factor 4 gamma 1	7	2775.5	2.4%;2.4%;2.3%	6	50.2253	6
>tr|A0A6P3YH23|A0A6P3YH23_SHEEP poly(RC)-binding protein 2 isoform X17 OS=Ovis aries OX=9940 GN=PCBP2 PE=4 SV=1;>tr|W5Q4P4|W5Q4P4_SHEEP Poly(rC) binding protein 2 OS=Ovis aries OX=9940 GN=PCBP2 PE=4 SV=1	A0A6P3YH23;W5Q4P4	PCBP2	poly(RC)-binding protein 2 isoform X17;Poly(rC) binding protein 2	7	1858.98	5.8%;6.3%	4	49.2107	4
>tr|A0A836AHX8|A0A836AHX8_SHEEP Spectrin alpha chain, non-erythrocytic 1 OS=Ovis aries OX=9940 GN=JEQ12_013506 PE=3 SV=1;>tr|W5PJ75|W5PJ75_SHEEP Spectrin alpha, non-erythrocytic 1 OS=Ovis aries OX=9940 GN=SPTAN1 PE=4 SV=1	A0A836AHX8;W5PJ75	JEQ12_013506;SPTAN1	Spectrin alpha chain, non-erythrocytic 1;Spectrin alpha, non-erythrocytic 1	7	1565.56	0.9%;0.9%	3	52.5897	4
>tr|A0A836D7A8|A0A836D7A8_SHEEP MICOS complex subunit MIC60 OS=Ovis aries OX=9940 GN=JEQ12_013876 PE=3 SV=1;>tr|W5QHI0|W5QHI0_SHEEP MICOS complex subunit MIC60 OS=Ovis aries OX=9940 GN=IMMT PE=3 SV=1	A0A836D7A8;W5QHI0	JEQ12_013876;IMMT	MICOS complex subunit MIC60	7	2544.73	4.2%;6.5%	7	52.2023	7
>tr|A0A836A7C4|A0A836A7C4_SHEEP Antithrombin-III OS=Ovis aries OX=9940 GN=JEQ12_003887 PE=3 SV=1;>sp|P32262|ANT3_SHEEP Antithrombin-III OS=Ovis aries OX=9940 GN=SERPINC1 PE=2 SV=1;>tr|W5PTR4|W5PTR4_SHEEP Antithrombin-III OS=Ovis aries OX=9940 GN=SERPINC1 PE=3 SV=1	A0A836A7C4;P32262;W5PTR4	JEQ12_003887;SERPINC1;SERPINC1	Antithrombin-III	7	2639.85	4.7%;4.7%;4.7%	5	47.7127	5
>tr|A0A836AMM3|A0A836AMM3_SHEEP DBC1/CARP1 catalytically inactive NUDIX hydrolase domain-containing protein OS=Ovis aries OX=9940 GN=JEQ12_008952 PE=4 SV=1;>tr|W5PKK4|W5PKK4_SHEEP Cell cycle and apoptosis regulator 2 OS=Ovis aries OX=9940 GN=CCAR2 PE=4 SV=1	A0A836AMM3;W5PKK4	JEQ12_008952;CCAR2	DBC1/CARP1 catalytically inactive NUDIX hydrolase domain-containing protein;Cell cycle and apoptosis regulator 2	7	1713.27	2.6%;3.3%	4	53.3757	4
>tr|A0A6P3EA09|A0A6P3EA09_SHEEP Charged multivesicular body protein 2A OS=Ovis aries OX=9940 GN=CHMP2A PE=3 SV=1;>tr|A0A6P3EFY0|A0A6P3EFY0_SHEEP Charged multivesicular body protein 2a OS=Ovis aries OX=9940 GN=JEQ12_005812 PE=3 SV=1	A0A6P3EA09;A0A6P3EFY0	CHMP2A;JEQ12_005812	Charged multivesicular body protein 2A;Charged multivesicular body protein 2a	6	2268.78	21.2%;21.2%	6	54.6421	6
>tr|A0A8N7XJE2|A0A8N7XJE2_SHEEP ATP synthase F1 subunit delta OS=Ovis aries OX=9940 GN=JEQ12_016755 PE=3 SV=1;>tr|A0A8V6VNZ7|A0A8V6VNZ7_SHEEP ATP synthase F1 subunit delta OS=Ovis aries OX=9940 GN=ATP5F1D PE=3 SV=1	A0A8N7XJE2;A0A8V6VNZ7	JEQ12_016755;ATP5F1D	ATP synthase F1 subunit delta	6	1099.27	13.1%;13.1%	3	51.0489	3
>tr|A0A836A330|A0A836A330_SHEEP Brain acid soluble protein 1 OS=Ovis aries OX=9940 GN=JEQ12_006965 PE=3 SV=1	A0A836A330	JEQ12_006965	Brain acid soluble protein 1	6	2006.35	0.138	6	50.1697	6
>tr|A0A6P7EIF1|A0A6P7EIF1_SHEEP Uncharacterized protein OS=Ovis aries OX=9940 GN=JEQ12_002489 PE=3 SV=1	A0A6P7EIF1	JEQ12_002489	Uncharacterized protein	6	936.192	0.079	3	53.3746	3
>tr|A0A6P3E7Z8|A0A6P3E7Z8_SHEEP Uncharacterized protein OS=Ovis aries OX=9940 GN=JEQ12_001467 PE=3 SV=1;>tr|W5QGP7|W5QGP7_SHEEP Protein phosphatase 1 regulatory inhibitor subunit 2 OS=Ovis aries OX=9940 GN=PPP1R2 PE=3 SV=1	A0A6P3E7Z8;W5QGP7	JEQ12_001467;PPP1R2	Uncharacterized protein;Protein phosphatase 1 regulatory inhibitor subunit 2	6	1909.66	13%;13%	4	50.6045	4
>tr|A0A6P3T7B6|A0A6P3T7B6_SHEEP PurE domain-containing protein OS=Ovis aries OX=9940 GN=JEQ12_020108 PE=3 SV=1;>tr|A0A836A221|A0A836A221_SHEEP Signal recognition particle subunit SRP72 OS=Ovis aries OX=9940 GN=JEQ12_017431 PE=3 SV=1;>tr|W5P7K2|W5P7K2_SHEEP PurE domain-containing protein OS=Ovis aries OX=9940 PE=3 SV=1	A0A6P3T7B6;A0A836A221;W5P7K2	JEQ12_020108;JEQ12_017431;	PurE domain-containing protein;Signal recognition particle subunit SRP72;PurE domain-containing protein	6	3463	4%;1.5%;3.9%	5	40.6708	5
>tr|A0A6P3YKB7|A0A6P3YKB7_SHEEP Uncharacterized protein OS=Ovis aries OX=9940 GN=JEQ12_002552 PE=4 SV=1	A0A6P3YKB7	JEQ12_002552	Uncharacterized protein	6	687.278	0.062	2	54.3854	2
>tr|W5PXR2|W5PXR2_SHEEP Glycine C-acetyltransferase OS=Ovis aries OX=9940 GN=GCAT PE=3 SV=1	W5PXR2	GCAT	Glycine C-acetyltransferase	6	1126.18	0.086	3	51.4446	3
>tr|A0A6P3EDB9|A0A6P3EDB9_SHEEP STI1 domain-containing protein OS=Ovis aries OX=9940 GN=JEQ12_011181 PE=4 SV=1;>tr|W5P359|W5P359_SHEEP Stress induced phosphoprotein 1 OS=Ovis aries OX=9940 GN=STIP1 PE=4 SV=1	A0A6P3EDB9;W5P359	JEQ12_011181;STIP1	STI1 domain-containing protein;Stress induced phosphoprotein 1	6	1143.56	9%;8.3%	4	45.9243	4
>tr|A0A6P3E2G5|A0A6P3E2G5_SHEEP Uncharacterized protein OS=Ovis aries OX=9940 GN=JEQ12_014040 PE=3 SV=1;>tr|W5PH35|W5PH35_SHEEP Cytochrome P450 1B1 OS=Ovis aries OX=9940 GN=LOC101119706 PE=3 SV=1	A0A6P3E2G5;W5PH35	JEQ12_014040;LOC101119706	Uncharacterized protein;Cytochrome P450 1B1	6	1023.2	11.9%;11.9%	3	52.1042	3
>tr|A0A836AB37|A0A836AB37_SHEEP Eukaryotic translation initiation factor 3 subunit E OS=Ovis aries OX=9940 GN=EIF3E PE=3 SV=1;>tr|W5PZH7|W5PZH7_SHEEP Eukaryotic translation initiation factor 3 subunit E OS=Ovis aries OX=9940 GN=EIF3E PE=3 SV=1	A0A836AB37;W5PZH7	EIF3E	Eukaryotic translation initiation factor 3 subunit E	6	1903.88	5.6%;6.5%	3	51.6159	3
>tr|A0A835ZLR3|A0A835ZLR3_SHEEP AAA+ ATPase domain-containing protein OS=Ovis aries OX=9940 GN=JEQ12_011467 PE=3 SV=1;>tr|W5PXE5|W5PXE5_SHEEP ATPase family AAA domain containing 1 OS=Ovis aries OX=9940 GN=ATAD1 PE=3 SV=1	A0A835ZLR3;W5PXE5	JEQ12_011467;ATAD1	AAA+ ATPase domain-containing protein;ATPase family AAA domain containing 1	6	1475.4	4.2%;4.8%	4	53.5129	4
>tr|A0A6P3T839|A0A6P3T839_SHEEP Uncharacterized protein OS=Ovis aries OX=9940 GN=JEQ12_010712 PE=3 SV=1	A0A6P3T839	JEQ12_010712	Uncharacterized protein	6	1666.82	0.087	4	47.5686	4
>tr|A0A836CV80|A0A836CV80_SHEEP Tankyrase 1-binding protein C-terminal domain-containing protein OS=Ovis aries OX=9940 GN=JEQ12_006634 PE=4 SV=1;>tr|W5PGH4|W5PGH4_SHEEP Tankyrase 1 binding protein 1 OS=Ovis aries OX=9940 GN=TNKS1BP1 PE=4 SV=1	A0A836CV80;W5PGH4	JEQ12_006634;TNKS1BP1	Tankyrase 1-binding protein C-terminal domain-containing protein;Tankyrase 1 binding protein 1	6	1880.91	3.2%;3.8%	5	50.2989	5
>tr|A0A6P3E1Y6|A0A6P3E1Y6_SHEEP Chloride intracellular channel protein OS=Ovis aries OX=9940 GN=JEQ12_010091 PE=3 SV=1;>tr|W5P8X9|W5P8X9_SHEEP Chloride intracellular channel protein OS=Ovis aries OX=9940 GN=CLIC4 PE=3 SV=1	A0A6P3E1Y6;W5P8X9	JEQ12_010091;CLIC4	Chloride intracellular channel protein	6	2053.96	24.9%;24.9%	5	53.531	5
>tr|A0A836AEH7|A0A836AEH7_SHEEP Nidogen-2 OS=Ovis aries OX=9940 GN=JEQ12_018172 PE=4 SV=1;>tr|W5QHQ8|W5QHQ8_SHEEP Nidogen 2 OS=Ovis aries OX=9940 GN=NID2 PE=4 SV=1	A0A836AEH7;W5QHQ8	JEQ12_018172;NID2	Nidogen-2;Nidogen 2	6	2069.72	3.1%;2.9%	5	51.8973	5
>tr|A0A6P7EJ36|A0A6P7EJ36_SHEEP Clathrin heavy chain OS=Ovis aries OX=9940 GN=JEQ12_003383 PE=3 SV=1	A0A6P7EJ36	JEQ12_003383	Clathrin heavy chain	6	2435.05	0.02	5	48.8599	6
>tr|A0A836ACJ6|A0A836ACJ6_SHEEP RNA-binding protein 25 OS=Ovis aries OX=9940 GN=JEQ12_018438 PE=4 SV=1;>tr|W5NQ83|W5NQ83_SHEEP RNA binding motif protein 25 OS=Ovis aries OX=9940 GN=RBM25 PE=4 SV=1	A0A836ACJ6;W5NQ83	JEQ12_018438;RBM25	RNA-binding protein 25;RNA binding motif protein 25	6	1325.29	5.4%;5.3%	4	47.8986	4
>tr|A0A6P7DNP3|A0A6P7DNP3_SHEEP Transitional endoplasmic reticulum ATPase OS=Ovis aries OX=9940 GN=JEQ12_009071 PE=3 SV=1	A0A6P7DNP3	JEQ12_009071	Transitional endoplasmic reticulum ATPase	6	2524.58	0.047	6	55.0408	6
>tr|A0A6P3EJH4|A0A6P3EJH4_SHEEP Dynein light intermediate chain OS=Ovis aries OX=9940 GN=JEQ12_005048 PE=3 SV=1;>tr|W5NVS2|W5NVS2_SHEEP Dynein light intermediate chain OS=Ovis aries OX=9940 GN=DYNC1LI2 PE=3 SV=1;>tr|W5NVS4|W5NVS4_SHEEP Dynein light intermediate chain OS=Ovis aries OX=9940 GN=DYNC1LI2 PE=3 SV=1	A0A6P3EJH4;W5NVS2;W5NVS4	JEQ12_005048;DYNC1LI2;DYNC1LI2	Dynein light intermediate chain	6	1974.62	8.5%;8.3%;8.5%	6	50.4863	6
>tr|A0A836D635|A0A836D635_SHEEP Uridine phosphorylase OS=Ovis aries OX=9940 GN=JEQ12_015307 PE=3 SV=1;>tr|W5Q3H9|W5Q3H9_SHEEP Uridine phosphorylase OS=Ovis aries OX=9940 GN=UPP1 PE=3 SV=1	A0A836D635;W5Q3H9	JEQ12_015307;UPP1	Uridine phosphorylase	6	2442.9	4.8%;5.2%	4	47.0753	4
>tr|A0A6P3EEM0|A0A6P3EEM0_SHEEP Uncharacterized protein OS=Ovis aries OX=9940 GN=JEQ12_017890 PE=3 SV=1;>tr|W5QD49|W5QD49_SHEEP Proteasome activator subunit 1 OS=Ovis aries OX=9940 GN=PSME1 PE=3 SV=1	A0A6P3EEM0;W5QD49	JEQ12_017890;PSME1	Uncharacterized protein;Proteasome activator subunit 1	6	1803.22	20.1%;20.1%	5	50.0041	5
>tr|W5P534|W5P534_SHEEP RNA helicase OS=Ovis aries OX=9940 PE=4 SV=1	W5P534	NaN	RNA helicase	6	1938.88	0.039	4	51.1401	4
>tr|A0A6P7E1T3|A0A6P7E1T3_SHEEP ADP-ribosylation factor OS=Ovis aries OX=9940 GN=JEQ12_000592 PE=3 SV=1;>tr|A0A836A2G7|A0A836A2G7_SHEEP ADP-ribosylation factor 1 OS=Ovis aries OX=9940 GN=JEQ12_016019 PE=3 SV=1;>tr|C5IWU0|C5IWU0_SHEEP ADP-ribosylation factor OS=Ovis aries OX=9940 GN=ARF1 PE=2 SV=1	A0A6P7E1T3;A0A836A2G7;C5IWU0	JEQ12_000592;JEQ12_016019;ARF1	ADP-ribosylation factor;ADP-ribosylation factor 1;ADP-ribosylation factor	6	896.29	12.2%;9.7%;12.2%	2	54.7384	2
>tr|A0A6P7DRA9|A0A6P7DRA9_SHEEP ATP synthase F1 subunit epsilon OS=Ovis aries OX=9940 GN=JEQ12_010026 PE=3 SV=1	A0A6P7DRA9	JEQ12_010026	ATP synthase F1 subunit epsilon	6	2777.07	0.422	6	49.7367	6
>tr|A0A836CNT5|A0A836CNT5_SHEEP non-specific serine/threonine protein kinase OS=Ovis aries OX=9940 GN=JEQ12_019736 PE=3 SV=1	A0A836CNT5	JEQ12_019736	non-specific serine/threonine protein kinase	6	1572.15	0.045	5	51.2611	5
>tr|A0A836ADQ3|A0A836ADQ3_SHEEP glutathione transferase OS=Ovis aries OX=9940 GN=JEQ12_000642 PE=3 SV=1	A0A836ADQ3	JEQ12_000642	glutathione transferase	6	1267.94	0.116	5	51.0109	5
>tr|A0A6P3EA55|A0A6P3EA55_SHEEP T-complex protein 1 subunit eta OS=Ovis aries OX=9940 GN=JEQ12_014098 PE=3 SV=1;>tr|W5PQF0|W5PQF0_SHEEP T-complex protein 1 subunit eta OS=Ovis aries OX=9940 GN=CCT7 PE=3 SV=1	A0A6P3EA55;W5PQF0	JEQ12_014098;CCT7	T-complex protein 1 subunit eta	6	2146.12	6.1%;6.1%	5	50.2231	5
>tr|A0A836A069|A0A836A069_SHEEP Glycine N-acyltransferase-like protein OS=Ovis aries OX=9940 GN=JEQ12_006672 PE=3 SV=1;>tr|W5PP92|W5PP92_SHEEP Glycine N-acyltransferase-like protein OS=Ovis aries OX=9940 GN=LOC101108949 PE=3 SV=1;>tr|W5PP95|W5PP95_SHEEP Glycine N-acyltransferase-like protein OS=Ovis aries OX=9940 GN=LOC101108949 PE=3 SV=1	A0A836A069;W5PP92;W5PP95	JEQ12_006672;LOC101108949;LOC101108949	Glycine N-acyltransferase-like protein	6	1595.23	4.4%;9.5%;9.5%	4	52.0477	4
>tr|A0A836AKV9|A0A836AKV9_SHEEP Proteasome adapter and scaffold protein ECM29 OS=Ovis aries OX=9940 GN=JEQ12_008738 PE=4 SV=1;>tr|W5P9T6|W5P9T6_SHEEP Ecm29 proteasome adaptor and scaffold OS=Ovis aries OX=9940 GN=ECPAS PE=4 SV=1;>tr|W5P9U2|W5P9U2_SHEEP Ecm29 proteasome adaptor and scaffold OS=Ovis aries OX=9940 GN=ECPAS PE=4 SV=1	A0A836AKV9;W5P9T6;W5P9U2	JEQ12_008738;ECPAS;ECPAS	Proteasome adapter and scaffold protein ECM29;Ecm29 proteasome adaptor and scaffold;Ecm29 proteasome adaptor and scaffold	6	1575.95	1.9%;1.9%;1.9%	5	49.5073	5
>tr|A0A836AA40|A0A836AA40_SHEEP Testin OS=Ovis aries OX=9940 GN=JEQ12_015508 PE=3 SV=1;>sp|Q09YJ2|TES_SHEEP Testin OS=Ovis aries OX=9940 GN=TES PE=3 SV=1	A0A836AA40;Q09YJ2	JEQ12_015508;TES	Testin	6	2003.6	2.1%;2.1%	3	48.0263	3
>tr|A0A836A6A5|A0A836A6A5_SHEEP Rho GDP-dissociation inhibitor 1 OS=Ovis aries OX=9940 GN=JEQ12_002551 PE=3 SV=1;>tr|W5Q9B2|W5Q9B2_SHEEP Rho GDP dissociation inhibitor alpha OS=Ovis aries OX=9940 GN=ARHGDIA PE=3 SV=1	A0A836A6A5;W5Q9B2	JEQ12_002551;ARHGDIA	Rho GDP-dissociation inhibitor 1;Rho GDP dissociation inhibitor alpha	6	1695.03	9.1%;11.7%	5	55.156	5
>tr|A0A6P3TJ35|A0A6P3TJ35_SHEEP Shootin-1 OS=Ovis aries OX=9940 GN=JEQ12_011692 PE=3 SV=1;>tr|W5Q940|W5Q940_SHEEP Shootin-1 OS=Ovis aries OX=9940 GN=SHTN1 PE=3 SV=1	A0A6P3TJ35;W5Q940	JEQ12_011692;SHTN1	Shootin-1	6	2262.49	3%;3.1%	5	47.4678	5
>tr|A0A836CUR4|A0A836CUR4_SHEEP Microtubule-associated protein 1A OS=Ovis aries OX=9940 GN=JEQ12_007968 PE=4 SV=1	A0A836CUR4	JEQ12_007968	Microtubule-associated protein 1A	6	1704.73	0.019	4	53.5843	4
>tr|A0A836D3V2|A0A836D3V2_SHEEP NADP-dependent oxidoreductase domain-containing protein OS=Ovis aries OX=9940 GN=JEQ12_015754 PE=3 SV=1;>tr|W5PK05|W5PK05_SHEEP Aldo-keto reductase family 1 member D1 OS=Ovis aries OX=9940 GN=AKR1D1 PE=3 SV=1	A0A836D3V2;W5PK05	JEQ12_015754;AKR1D1	NADP-dependent oxidoreductase domain-containing protein;Aldo-keto reductase family 1 member D1	6	1621.06	13.6%;12.3%	4	56.2497	4
>tr|A0A835ZW09|A0A835ZW09_SHEEP vesicle-fusing ATPase OS=Ovis aries OX=9940 GN=JEQ12_005118 PE=3 SV=1	A0A835ZW09	JEQ12_005118	vesicle-fusing ATPase	6	1342.43	0.041	3	52.4467	3
>tr|A0A836A2T5|A0A836A2T5_SHEEP Large neutral amino acids transporter small subunit 2 OS=Ovis aries OX=9940 GN=JEQ12_017911 PE=3 SV=1	A0A836A2T5	JEQ12_017911	Large neutral amino acids transporter small subunit 2	6	1652.08	0.072	4	54.5797	4
>tr|A0A836CRU8|A0A836CRU8_SHEEP cysteine--tRNA ligase OS=Ovis aries OX=9940 GN=JEQ12_011363 PE=3 SV=1	A0A836CRU8	JEQ12_011363	cysteine--tRNA ligase	6	1141.8	0.019	4	50.8463	4
>tr|A0A835ZQG6|A0A835ZQG6_SHEEP Cytochrome P450 3A OS=Ovis aries OX=9940 GN=JEQ12_012698 PE=3 SV=1	A0A835ZQG6	JEQ12_012698	Cytochrome P450 3A	6	1191.64	0.02	5	46.6171	5
>tr|A0A836D5X1|A0A836D5X1_SHEEP A-kinase anchor protein 2 C-terminal domain-containing protein OS=Ovis aries OX=9940 GN=JEQ12_008745 PE=4 SV=1	A0A836D5X1	JEQ12_008745	A-kinase anchor protein 2 C-terminal domain-containing protein	6	3382.95	0.047	4	51.5397	4
>tr|A0A6P3YKS9|A0A6P3YKS9_SHEEP propionate--CoA ligase OS=Ovis aries OX=9940 GN=JEQ12_014255 PE=3 SV=1;>tr|W5Q0R0|W5Q0R0_SHEEP propionate--CoA ligase OS=Ovis aries OX=9940 GN=ACSS3 PE=3 SV=1	A0A6P3YKS9;W5Q0R0	JEQ12_014255;ACSS3	propionate--CoA ligase	6	1914.99	3.5%;3.5%	6	56.4657	6
>tr|A0A6P7E2N2|A0A6P7E2N2_SHEEP very-long-chain enoyl-CoA reductase OS=Ovis aries OX=9940 GN=JEQ12_016213 PE=3 SV=1	A0A6P7E2N2	JEQ12_016213	very-long-chain enoyl-CoA reductase	6	2341.05	0.114	4	47.4903	4
>tr|A0A836APV3|A0A836APV3_SHEEP IF rod domain-containing protein OS=Ovis aries OX=9940 GN=JEQ12_000994 PE=3 SV=1;>tr|W5P881|W5P881_SHEEP Nestin OS=Ovis aries OX=9940 GN=NES PE=3 SV=1	A0A836APV3;W5P881	JEQ12_000994;NES	IF rod domain-containing protein;Nestin	6	2154.02	1.9%;2.4%	3	55.3791	3
>tr|A0A835ZX31|A0A835ZX31_SHEEP Torsin-1A-interacting protein 1 OS=Ovis aries OX=9940 GN=JEQ12_003916 PE=3 SV=1;>tr|W5Q8U7|W5Q8U7_SHEEP Torsin 1A interacting protein 1 OS=Ovis aries OX=9940 GN=TOR1AIP1 PE=3 SV=1	A0A835ZX31;W5Q8U7	JEQ12_003916;TOR1AIP1	Torsin-1A-interacting protein 1;Torsin 1A interacting protein 1	6	707.947	6.7%;7.1%	3	48.9192	3
>tr|A0A835ZVA6|A0A835ZVA6_SHEEP Heterogeneous nuclear ribonucleoprotein U-like protein 1 OS=Ovis aries OX=9940 GN=JEQ12_005340 PE=4 SV=1	A0A835ZVA6	JEQ12_005340	Heterogeneous nuclear ribonucleoprotein U-like protein 1	6	1403.78	0.014	2	45.261	2
>tr|A0A6P3YML3|A0A6P3YML3_SHEEP Uncharacterized protein OS=Ovis aries OX=9940 GN=JEQ12_005480 PE=3 SV=1;>tr|W5PNM6|W5PNM6_SHEEP NSF attachment protein alpha OS=Ovis aries OX=9940 GN=NAPA PE=3 SV=1	A0A6P3YML3;W5PNM6	JEQ12_005480;NAPA	Uncharacterized protein;NSF attachment protein alpha	6	827.086	7.8%;7.8%	3	54.6824	3
>tr|A0A6P3DZG3|A0A6P3DZG3_SHEEP Histone H2B OS=Ovis aries OX=9940 GN=JEQ12_000784 PE=3 SV=1;>tr|W5QHL3|W5QHL3_SHEEP Histone H2B OS=Ovis aries OX=9940 GN=LOC101120455 PE=3 SV=1	A0A6P3DZG3;W5QHL3	JEQ12_000784;LOC101120455	Histone H2B	6	1158.04	10.3%;9.4%	2	50.3999	2
>tr|A0A835ZLF0|A0A835ZLF0_SHEEP Long-chain-fatty-acid--CoA ligase OS=Ovis aries OX=9940 GN=JEQ12_013151 PE=3 SV=1;>tr|W5PCL4|W5PCL4_SHEEP Long-chain-fatty-acid--CoA ligase OS=Ovis aries OX=9940 GN=ACSL1 PE=3 SV=1	A0A835ZLF0;W5PCL4	JEQ12_013151;ACSL1	Long-chain-fatty-acid--CoA ligase	6	2358	2.1%;2.2%	6	52.7438	6
>tr|A0A6P3DYQ1|A0A6P3DYQ1_SHEEP ATP synthase subunit b OS=Ovis aries OX=9940 GN=JEQ12_000672 PE=3 SV=1;>tr|A0A8V6WHY3|A0A8V6WHY3_SHEEP ATP synthase subunit b OS=Ovis aries OX=9940 GN=ATP5PB PE=3 SV=1	A0A6P3DYQ1;A0A8V6WHY3	JEQ12_000672;ATP5PB	ATP synthase subunit b	6	1764.97	4.3%;4.3%	2	44.4123	2
>tr|A0A836A152|A0A836A152_SHEEP Legumain OS=Ovis aries OX=9940 GN=JEQ12_007995 PE=3 SV=1;>tr|W5PUH5|W5PUH5_SHEEP Legumain OS=Ovis aries OX=9940 GN=LGMN PE=3 SV=1	A0A836A152;W5PUH5	JEQ12_007995;LGMN	Legumain	6	1108.56	2.9%;3.2%	2	49.6289	2
>tr|A0A836AGE8|A0A836AGE8_SHEEP Secretory carrier-associated membrane protein OS=Ovis aries OX=9940 GN=JEQ12_000956 PE=3 SV=1;>tr|W5P1K6|W5P1K6_SHEEP Secretory carrier-associated membrane protein OS=Ovis aries OX=9940 GN=SCAMP3 PE=3 SV=1	A0A836AGE8;W5P1K6	JEQ12_000956;SCAMP3	Secretory carrier-associated membrane protein	6	839.865	2.4%;6.3%	2	52.7269	2
>tr|A0A6P7E7R6|A0A6P7E7R6_SHEEP ATP synthase subunit e, mitochondrial OS=Ovis aries OX=9940 GN=JEQ12_017707 PE=3 SV=1;>tr|W5PF18|W5PF18_SHEEP ATP synthase subunit e, mitochondrial OS=Ovis aries OX=9940 GN=LOC101102454 PE=1 SV=1	A0A6P7E7R6;W5PF18	JEQ12_017707;LOC101102454	ATP synthase subunit e, mitochondrial;ATP synthase subunit e, mitochondrial	6	1582.92	22.5%;22.9%	4	53.4746	4
>tr|A0A6P3EDP0|A0A6P3EDP0_SHEEP Uncharacterized protein OS=Ovis aries OX=9940 GN=JEQ12_017225 PE=3 SV=1;>tr|W5PG10|W5PG10_SHEEP 3'-phosphoadenosine 5'-phosphosulfate synthase 1 OS=Ovis aries OX=9940 GN=PAPSS1 PE=3 SV=1	A0A6P3EDP0;W5PG10	JEQ12_017225;PAPSS1	Uncharacterized protein;3'-phosphoadenosine 5'-phosphosulfate synthase 1	6	1237.34	4%;3.8%	3	52.201	3
>tr|A0A835ZVI5|A0A835ZVI5_SHEEP G-protein coupled receptors family 1 profile domain-containing protein OS=Ovis aries OX=9940 GN=JEQ12_005475 PE=3 SV=1;>tr|W5PMT6|W5PMT6_SHEEP Coiled-coil domain containing 9 OS=Ovis aries OX=9940 PE=4 SV=1	A0A835ZVI5;W5PMT6	JEQ12_005475;	G-protein coupled receptors family 1 profile domain-containing protein;Coiled-coil domain containing 9	6	2613.43	3.9%;7.7%	5	47.5904	5
>tr|A0A6P7DTN1|A0A6P7DTN1_SHEEP Uncharacterized protein OS=Ovis aries OX=9940 GN=JEQ12_013504 PE=3 SV=1;>tr|A0A836CQP7|A0A836CQP7_SHEEP Protein SET OS=Ovis aries OX=9940 GN=JEQ12_020425 PE=3 SV=1	A0A6P7DTN1;A0A836CQP7	JEQ12_013504;JEQ12_020425	Uncharacterized protein;Protein SET	6	3026.84	6.1%;6.1%	5	47.51	5
>tr|A0A836CP44|A0A836CP44_SHEEP Protein ZIP4 homolog OS=Ovis aries OX=9940 GN=JEQ12_020066 PE=4 SV=1	A0A836CP44	JEQ12_020066	Protein ZIP4 homolog	6	3445.55	0.012	5	42.0494	5
>tr|A0A835ZR41|A0A835ZR41_SHEEP 60S ribosomal protein L29 OS=Ovis aries OX=9940 GN=JEQ12_008413 PE=3 SV=1;>tr|W5P900|W5P900_SHEEP 60S ribosomal protein L29 OS=Ovis aries OX=9940 GN=RPL29 PE=3 SV=1	A0A835ZR41;W5P900	JEQ12_008413;RPL29	60S ribosomal protein L29	5	3392.88	11.3%;14.1%	4	48.65	4
>tr|A0A6P3YHY5|A0A6P3YHY5_SHEEP Sorting nexin-2 OS=Ovis aries OX=9940 GN=JEQ12_016570 PE=3 SV=1	A0A6P3YHY5	JEQ12_016570	Sorting nexin-2	5	1813.22	0.1	4	52.0668	4
>tr|W5NT68|W5NT68_SHEEP VAMP associated protein A OS=Ovis aries OX=9940 GN=VAPA PE=3 SV=1;>tr|W5NT69|W5NT69_SHEEP VAMP associated protein A OS=Ovis aries OX=9940 GN=VAPA PE=3 SV=1	W5NT68;W5NT69	VAPA	VAMP associated protein A	5	891.822	9.9%;7.8%	2	48.0124	2
>tr|A0A836D188|A0A836D188_SHEEP 39S ribosomal protein L12, mitochondrial OS=Ovis aries OX=9940 GN=JEQ12_002546 PE=3 SV=1;>tr|W5QA09|W5QA09_SHEEP Mitochondrial ribosomal protein L12 OS=Ovis aries OX=9940 PE=3 SV=1	A0A836D188;W5QA09	JEQ12_002546;	39S ribosomal protein L12, mitochondrial;Mitochondrial ribosomal protein L12	5	1691.06	22.8%;16.4%	4	55.4535	4
>tr|A0A836CXC7|A0A836CXC7_SHEEP Protein Niban OS=Ovis aries OX=9940 GN=JEQ12_003950 PE=3 SV=1;>tr|W5NZ80|W5NZ80_SHEEP Niban apoptosis regulator 1 OS=Ovis aries OX=9940 GN=NIBAN1 PE=3 SV=1	A0A836CXC7;W5NZ80	JEQ12_003950;NIBAN1	Protein Niban;Niban apoptosis regulator 1	5	1684.47	4.9%;5.7%	5	48.2146	5
>tr|A0A836AKF6|A0A836AKF6_SHEEP peptidylprolyl isomerase OS=Ovis aries OX=9940 GN=JEQ12_015081 PE=4 SV=1;>tr|W5PNZ5|W5PNZ5_SHEEP peptidylprolyl isomerase OS=Ovis aries OX=9940 GN=FKBP4 PE=4 SV=1	A0A836AKF6;W5PNZ5	JEQ12_015081;FKBP4	peptidylprolyl isomerase	5	1120.79	4.1%;3.9%	3	46.9289	3
>tr|A0A836A4A7|A0A836A4A7_SHEEP E3 UFM1-protein ligase 1 OS=Ovis aries OX=9940 GN=JEQ12_018772 PE=3 SV=1;>tr|W5PRB0|W5PRB0_SHEEP E3 UFM1-protein ligase 1 OS=Ovis aries OX=9940 GN=UFL1 PE=3 SV=1	A0A836A4A7;W5PRB0	JEQ12_018772;UFL1	E3 UFM1-protein ligase 1	5	2148.12	6.6%;6.6%	4	47.0002	4
>tr|A0A6P7E9T2|A0A6P7E9T2_SHEEP AAA+ ATPase domain-containing protein OS=Ovis aries OX=9940 GN=JEQ12_018550 PE=3 SV=1;>tr|W5NZR9|W5NZR9_SHEEP Proteasome 26S subunit, ATPase 1 OS=Ovis aries OX=9940 GN=PSMC1 PE=3 SV=1	A0A6P7E9T2;W5NZR9	JEQ12_018550;PSMC1	AAA+ ATPase domain-containing protein;Proteasome 26S subunit, ATPase 1	5	447.965	5.5%;5.4%	2	53.3261	2
>tr|A0A835ZLM5|A0A835ZLM5_SHEEP Angiotensinogen OS=Ovis aries OX=9940 GN=JEQ12_013082 PE=3 SV=1;>sp|P20757|ANGT_SHEEP Angiotensinogen OS=Ovis aries OX=9940 GN=AGT PE=1 SV=2;>tr|W5NYJ9|W5NYJ9_SHEEP Angiotensinogen OS=Ovis aries OX=9940 GN=AGT PE=3 SV=1	A0A835ZLM5;P20757;W5NYJ9	JEQ12_013082;AGT;AGT	Angiotensinogen	5	1195.6	7.6%;7.6%;7.4%	3	51.6787	3
>tr|A0A835ZRK3|A0A835ZRK3_SHEEP Microtubule-associated protein 1B OS=Ovis aries OX=9940 GN=JEQ12_006782 PE=4 SV=1;>tr|W5P563|W5P563_SHEEP Microtubule associated protein 1B OS=Ovis aries OX=9940 GN=MAP1B PE=4 SV=1;>tr|W5P564|W5P564_SHEEP Microtubule associated protein 1B OS=Ovis aries OX=9940 GN=MAP1B PE=4 SV=1	A0A835ZRK3;W5P563;W5P564	JEQ12_006782;MAP1B;MAP1B	Microtubule-associated protein 1B;Microtubule associated protein 1B;Microtubule associated protein 1B	5	3007.26	2.7%;2.8%;2.8%	5	54.0789	5
>tr|A0A6P3TVI9|A0A6P3TVI9_SHEEP Uncharacterized protein OS=Ovis aries OX=9940 GN=JEQ12_005163 PE=3 SV=1;>tr|A0A836A2B0|A0A836A2B0_SHEEP Programmed cell death protein 5 OS=Ovis aries OX=9940 GN=JEQ12_002016 PE=3 SV=1	A0A6P3TVI9;A0A836A2B0	JEQ12_005163;JEQ12_002016	Uncharacterized protein;Programmed cell death protein 5	5	1123.54	13.6%;13.6%	4	53.0943	4
>tr|A0A6P7DAJ1|A0A6P7DAJ1_SHEEP Insulin-like growth factor II OS=Ovis aries OX=9940 GN=IGF2 PE=2 SV=1;>tr|A0A836CT62|A0A836CT62_SHEEP Insulin-like growth factor II OS=Ovis aries OX=9940 GN=JEQ12_011375 PE=3 SV=1;>sp|P10764|IGF2_SHEEP Insulin-like growth factor II OS=Ovis aries OX=9940 GN=IGF2 PE=1 SV=2;>tr|W5P082|W5P082_SHEEP Insulin-like growth factor II OS=Ovis aries OX=9940 PE=3 SV=1	A0A6P7DAJ1;A0A836CT62;P10764;W5P082	IGF2;JEQ12_011375;IGF2;	Insulin-like growth factor II	5	1907.91	17.9%;14%;17.9%;12.2%	5	46.1014	5
>tr|C5IWU1|C5IWU1_SHEEP ADP-ribosylation factor 6 OS=Ovis aries OX=9940 GN=ARF6 PE=2 SV=1	C5IWU1	ARF6	ADP-ribosylation factor 6	5	894.359	0.103	3	51.3226	3
>tr|A0A836A274|A0A836A274_SHEEP Proteasome activator complex subunit 2 OS=Ovis aries OX=9940 GN=JEQ12_017888 PE=3 SV=1;>tr|W5QD41|W5QD41_SHEEP Proteasome activator subunit 2 OS=Ovis aries OX=9940 GN=PSME2 PE=3 SV=1	A0A836A274;W5QD41	JEQ12_017888;PSME2	Proteasome activator complex subunit 2;Proteasome activator subunit 2	5	2114.5	19.9%;18%	4	52.5619	4
>tr|A0A836D1J4|A0A836D1J4_SHEEP pyridoxal 5'-phosphate synthase OS=Ovis aries OX=9940 GN=JEQ12_002876 PE=3 SV=1;>tr|W5PCU5|W5PCU5_SHEEP pyridoxal 5'-phosphate synthase OS=Ovis aries OX=9940 GN=PNPO PE=3 SV=1	A0A836D1J4;W5PCU5	JEQ12_002876;PNPO	pyridoxal 5'-phosphate synthase	5	826.181	8.8%;8.8%	3	46.1909	3
>tr|A0A6P9FQL0|A0A6P9FQL0_SHEEP GTP-binding nuclear protein Ran OS=Ovis aries OX=9940 GN=JEQ12_006346 PE=3 SV=1;>tr|A0A835ZXJ7|A0A835ZXJ7_SHEEP GTP-binding nuclear protein Ran OS=Ovis aries OX=9940 GN=JEQ12_007214 PE=3 SV=1;>tr|C5IJA0|C5IJA0_SHEEP GTP-binding nuclear protein Ran OS=Ovis aries OX=9940 GN=RAN PE=2 SV=1;>tr|W5Q1A2|W5Q1A2_SHEEP GTP-binding nuclear protein Ran OS=Ovis aries OX=9940 PE…	A0A6P9FQL0;A0A835ZXJ7;C5IJA0;W5Q1A2	JEQ12_006346;JEQ12_007214;RAN;	GTP-binding nuclear protein Ran	5	1981.32	35.2%;31.8%;35.2%;37.1%	5	53.2316	5
>tr|A0A835ZYS3|A0A835ZYS3_SHEEP ATP-dependent RNA helicase OS=Ovis aries OX=9940 GN=JEQ12_019333 PE=3 SV=1	A0A835ZYS3	JEQ12_019333	ATP-dependent RNA helicase	5	1409.12	0.093	4	44.8658	4
>tr|A0A6P3YJ75|A0A6P3YJ75_SHEEP Amidohydrolase-related domain-containing protein OS=Ovis aries OX=9940 GN=JEQ12_008922 PE=3 SV=1;>tr|W5PJ54|W5PJ54_SHEEP Dihydropyrimidinase like 2 OS=Ovis aries OX=9940 GN=DPYSL2 PE=3 SV=1;>tr|W5PJ56|W5PJ56_SHEEP Dihydropyrimidinase like 2 OS=Ovis aries OX=9940 GN=DPYSL2 PE=3 SV=1	A0A6P3YJ75;W5PJ54;W5PJ56	JEQ12_008922;DPYSL2;DPYSL2	Amidohydrolase-related domain-containing protein;Dihydropyrimidinase like 2;Dihydropyrimidinase like 2	5	3504.3	4.3%;4.1%;5.1%	5	42.0057	5
>tr|A0A6P3YLB5|A0A6P3YLB5_SHEEP A-kinase anchor protein 2 C-terminal domain-containing protein OS=Ovis aries OX=9940 GN=JEQ12_016226 PE=4 SV=1;>tr|W5P9M1|W5P9M1_SHEEP MISP family member 3 OS=Ovis aries OX=9940 PE=4 SV=1	A0A6P3YLB5;W5P9M1	JEQ12_016226;	A-kinase anchor protein 2 C-terminal domain-containing protein;MISP family member 3	5	2445.98	29%;19.5%	4	54.0799	4
>tr|A0A835ZPC3|A0A835ZPC3_SHEEP H15 domain-containing protein OS=Ovis aries OX=9940 GN=JEQ12_010695 PE=3 SV=1;>tr|W5NS65|W5NS65_SHEEP Histone H1.4-like OS=Ovis aries OX=9940 GN=LOC101109652 PE=3 SV=1	A0A835ZPC3;W5NS65	JEQ12_010695;LOC101109652	H15 domain-containing protein;Histone H1.4-like	5	1835.16	18.1%;17.2%	3	48.1974	3
>tr|A0A835ZWZ5|A0A835ZWZ5_SHEEP Bromodomain adjacent to zinc finger domain protein 1A OS=Ovis aries OX=9940 GN=JEQ12_007918 PE=3 SV=1;>tr|W5PA65|W5PA65_SHEEP Cofilin 2 OS=Ovis aries OX=9940 GN=CFL2 PE=3 SV=1	A0A835ZWZ5;W5PA65	JEQ12_007918;CFL2	Bromodomain adjacent to zinc finger domain protein 1A;Cofilin 2	5	1748.1	2.4%;24.8%	4	53.9548	4
>tr|A0A6P3EDK6|A0A6P3EDK6_SHEEP Uncharacterized protein OS=Ovis aries OX=9940 GN=JEQ12_002719 PE=3 SV=1;>tr|W5P0N8|W5P0N8_SHEEP Proteasome activator subunit 3 OS=Ovis aries OX=9940 GN=PSME3 PE=3 SV=1	A0A6P3EDK6;W5P0N8	JEQ12_002719;PSME3	Uncharacterized protein;Proteasome activator subunit 3	5	679.343	11.4%;11.4%	3	52.0445	3
>tr|A0A6P7DDP9|A0A6P7DDP9_SHEEP ATP-dependent 6-phosphofructokinase OS=Ovis aries OX=9940 GN=JEQ12_001875 PE=3 SV=1	A0A6P7DDP9	JEQ12_001875	ATP-dependent 6-phosphofructokinase	5	1583.9	0.045	5	45.5612	5
>tr|A0A6P3TEW9|A0A6P3TEW9_SHEEP Uncharacterized protein OS=Ovis aries OX=9940 GN=JEQ12_014626 PE=4 SV=1;>tr|W5PNJ5|W5PNJ5_SHEEP SAP domain containing ribonucleoprotein OS=Ovis aries OX=9940 GN=SARNP PE=4 SV=1	A0A6P3TEW9;W5PNJ5	JEQ12_014626;SARNP	Uncharacterized protein;SAP domain containing ribonucleoprotein	5	4000.94	22.4%;22.4%	4	46.4749	4
>tr|A0A836CZV3|A0A836CZV3_SHEEP Succinate--CoA ligase [ADP-forming] subunit beta, mitochondrial OS=Ovis aries OX=9940 GN=SUCLA2 PE=3 SV=1;>tr|W5PEA2|W5PEA2_SHEEP Succinate--CoA ligase [ADP-forming] subunit beta, mitochondrial OS=Ovis aries OX=9940 GN=SUCLA2 PE=3 SV=1;>tr|W5PEA4|W5PEA4_SHEEP Succinate--CoA ligase [ADP-forming] subunit beta, mitochondrial OS=Ovis aries OX=9940 GN=SUCLA2 PE=3 SV=1	A0A836CZV3;W5PEA2;W5PEA4	SUCLA2	Succinate--CoA ligase [ADP-forming] subunit beta, mitochondrial;Succinate--CoA ligase [ADP-forming] subunit beta, mitochondrial;Succinate--CoA ligase [ADP-forming] subunit beta, mitochondrial	5	875.721	8.4%;7.5%;8.4%	3	56.1348	3
>tr|A0A6P3E4Q7|A0A6P3E4Q7_SHEEP T-complex protein 1 subunit theta OS=Ovis aries OX=9940 GN=JEQ12_001230 PE=3 SV=1;>tr|W5PYM5|W5PYM5_SHEEP T-complex protein 1 subunit theta OS=Ovis aries OX=9940 GN=CCT8 PE=3 SV=1	A0A6P3E4Q7;W5PYM5	JEQ12_001230;CCT8	T-complex protein 1 subunit theta	5	2423.84	3.8%;3.8%	5	51.2159	5
>tr|A0A836AEJ4|A0A836AEJ4_SHEEP palmitoyl-protein hydrolase OS=Ovis aries OX=9940 GN=JEQ12_010108 PE=3 SV=1;>tr|W5PB50|W5PB50_SHEEP palmitoyl-protein hydrolase OS=Ovis aries OX=9940 GN=LYPLA2 PE=3 SV=1	A0A836AEJ4;W5PB50	JEQ12_010108;LYPLA2	palmitoyl-protein hydrolase	5	1951.38	8%;7.8%	4	53.5977	4
>tr|A0A836CT28|A0A836CT28_SHEEP Dolichyl-diphosphooligosaccharide--protein glycosyltransferase subunit 1 OS=Ovis aries OX=9940 GN=JEQ12_008619 PE=3 SV=1	A0A836CT28	JEQ12_008619	Dolichyl-diphosphooligosaccharide--protein glycosyltransferase subunit 1	5	2308.31	0.044	5	46.5973	5
>tr|A0A836A7H9|A0A836A7H9_SHEEP Cytochrome b-c1 complex subunit 7 OS=Ovis aries OX=9940 GN=JEQ12_019503 PE=3 SV=1;>tr|W5P642|W5P642_SHEEP Cytochrome b-c1 complex subunit 7 OS=Ovis aries OX=9940 PE=1 SV=1	A0A836A7H9;W5P642	JEQ12_019503;	Cytochrome b-c1 complex subunit 7	5	1139.5	15.2%;20.2%	4	51.6476	4
>tr|A0A835ZZ54|A0A835ZZ54_SHEEP Calcium-transporting ATPase OS=Ovis aries OX=9940 GN=JEQ12_003537 PE=3 SV=1;>tr|A0A836A691|A0A836A691_SHEEP Calcium-transporting ATPase OS=Ovis aries OX=9940 GN=JEQ12_003479 PE=3 SV=1	A0A835ZZ54;A0A836A691	JEQ12_003537;JEQ12_003479	Calcium-transporting ATPase	5	1417.13	1.7%;2.8%	3	43.5253	5
>tr|A0A6P3E4Z3|A0A6P3E4Z3_SHEEP UMP-CMP kinase OS=Ovis aries OX=9940 GN=CMPK1 PE=3 SV=1;>tr|W5P075|W5P075_SHEEP UMP-CMP kinase OS=Ovis aries OX=9940 GN=CMPK1 PE=3 SV=1	A0A6P3E4Z3;W5P075	CMPK1	UMP-CMP kinase	5	1572.42	19.3%;18.9%	5	54.5037	5
>tr|A0A6P7EIR5|A0A6P7EIR5_SHEEP Enoyl reductase (ER) domain-containing protein OS=Ovis aries OX=9940 GN=JEQ12_002706 PE=3 SV=1	A0A6P7EIR5	JEQ12_002706	Enoyl reductase (ER) domain-containing protein	5	1503.13	0.204	5	51.6597	5
>tr|A0A6P7DBJ9|A0A6P7DBJ9_SHEEP Uncharacterized protein OS=Ovis aries OX=9940 GN=JEQ12_011731 PE=3 SV=1;>tr|W5PHF2|W5PHF2_SHEEP Acyl-CoA dehydrogenase short/branched chain OS=Ovis aries OX=9940 GN=ACADSB PE=3 SV=1	A0A6P7DBJ9;W5PHF2	JEQ12_011731;ACADSB	Uncharacterized protein;Acyl-CoA dehydrogenase short/branched chain	5	1671.99	4.4%;4.4%	4	53.2675	4
>tr|A0A835ZWV0|A0A835ZWV0_SHEEP 14-3-3 domain-containing protein OS=Ovis aries OX=9940 GN=JEQ12_004667 PE=3 SV=1;>tr|W5P303|W5P303_SHEEP Tyrosine 3-monooxygenase/tryptophan 5-monooxygenase activation protein beta OS=Ovis aries OX=9940 GN=YWHAB PE=3 SV=1	A0A835ZWV0;W5P303	JEQ12_004667;YWHAB	14-3-3 domain-containing protein;Tyrosine 3-monooxygenase/tryptophan 5-monooxygenase activation protein beta	5	1466.22	10.3%;11%	5	50.7846	7
>tr|A0A6P3E5M8|A0A6P3E5M8_SHEEP Vesicle-trafficking protein SEC22b OS=Ovis aries OX=9940 GN=JEQ12_000738 PE=3 SV=1;>tr|W5QGX9|W5QGX9_SHEEP Vesicle-trafficking protein SEC22b OS=Ovis aries OX=9940 GN=SEC22B PE=3 SV=1	A0A6P3E5M8;W5QGX9	JEQ12_000738;SEC22B	Vesicle-trafficking protein SEC22b	5	1583.93	11.2%;11%	5	50.7338	5
>tr|A0A6P3E2K1|A0A6P3E2K1_SHEEP S-adenosylmethionine synthase OS=Ovis aries OX=9940 GN=JEQ12_013862 PE=3 SV=1;>tr|A0A835ZK60|A0A835ZK60_SHEEP S-adenosylmethionine synthase OS=Ovis aries OX=9940 GN=JEQ12_013019 PE=3 SV=1;>tr|W5QH42|W5QH42_SHEEP S-adenosylmethionine synthase OS=Ovis aries OX=9940 GN=MAT2A PE=3 SV=1	A0A6P3E2K1;A0A835ZK60;W5QH42	JEQ12_013862;JEQ12_013019;MAT2A	S-adenosylmethionine synthase	5	1133.59	4.1%;2.8%;4.1%	4	45.8077	4
>tr|A0A6P3TIN4|A0A6P3TIN4_SHEEP BRO1 domain-containing protein BROX OS=Ovis aries OX=9940 GN=JEQ12_003579 PE=3 SV=1;>tr|W5PX18|W5PX18_SHEEP BRO1 domain-containing protein BROX OS=Ovis aries OX=9940 GN=BROX PE=3 SV=1	A0A6P3TIN4;W5PX18	JEQ12_003579;BROX	BRO1 domain-containing protein BROX	5	997.595	10.7%;10.7%	2	53.9024	2
>tr|A0A835ZVX0|A0A835ZVX0_SHEEP Protein transport protein Sec31B OS=Ovis aries OX=9940 GN=JEQ12_011586 PE=3 SV=1;>tr|D5M8S1|D5M8S1_SHEEP NADH dehydrogenase [ubiquinone] 1 beta subcomplex subunit 8, mitochondrial OS=Ovis aries OX=9940 PE=2 SV=1;>tr|W5Q1B0|W5Q1B0_SHEEP NADH dehydrogenase [ubiquinone] 1 beta subcomplex subunit 8, mitochondrial OS=Ovis aries OX=9940 GN=NDUFB8 PE=1 SV=1	A0A835ZVX0;D5M8S1;W5Q1B0	JEQ12_011586;;NDUFB8	Protein transport protein Sec31B;NADH dehydrogenase [ubiquinone] 1 beta subcomplex subunit 8, mitochondrial;NADH dehydrogenase [ubiquinone] 1 beta subcomplex subunit 8, mitochondrial	5	1891.67	1.6%;11.3%;11.3%	4	46.0946	4
>tr|A0A6P7D3X4|A0A6P7D3X4_SHEEP creatine kinase OS=Ovis aries OX=9940 GN=JEQ12_008087 PE=3 SV=1	A0A6P7D3X4	JEQ12_008087	creatine kinase	5	1622.68	0.144	5	51.0275	5
>tr|A0A6P3E148|A0A6P3E148_SHEEP Alpha-1,3/1,6-mannosyltransferase ALG2 OS=Ovis aries OX=9940 GN=JEQ12_008991 PE=3 SV=1;>tr|W5PMS5|W5PMS5_SHEEP Alpha-1,3/1,6-mannosyltransferase ALG2 OS=Ovis aries OX=9940 GN=ALG2 PE=3 SV=1	A0A6P3E148;W5PMS5	JEQ12_008991;ALG2	Alpha-1,3/1,6-mannosyltransferase ALG2;Alpha-1,3/1,6-mannosyltransferase ALG2	5	993.488	4.3%;4.3%	2	48.3641	2
>tr|A0A836AFF8|A0A836AFF8_SHEEP Albumin domain-containing protein OS=Ovis aries OX=9940 GN=JEQ12_017500 PE=4 SV=1;>sp|P14639|ALBU_SHEEP Albumin OS=Ovis aries OX=9940 GN=ALB PE=1 SV=1	A0A836AFF8;P14639	JEQ12_017500;ALB	Albumin domain-containing protein;Albumin	5	1779.66	6.1%;6.8%	5	54.2475	65
>tr|W5QAB1|W5QAB1_SHEEP Hemopexin OS=Ovis aries OX=9940 GN=HPX PE=4 SV=1	W5QAB1	HPX	Hemopexin	5	1969.1	0.041	4	53.4924	5
>tr|A0A6P7E6S1|A0A6P7E6S1_SHEEP GDT1 family protein OS=Ovis aries OX=9940 GN=JEQ12_017422 PE=3 SV=1;>tr|W5NTV0|W5NTV0_SHEEP GDT1 family protein OS=Ovis aries OX=9940 GN=TMEM165 PE=3 SV=1	A0A6P7E6S1;W5NTV0	JEQ12_017422;TMEM165	GDT1 family protein	5	2147.59	5.2%;6.6%	3	55.5713	3
>tr|A0A6P3YPG0|A0A6P3YPG0_SHEEP ADF-H domain-containing protein OS=Ovis aries OX=9940 GN=JEQ12_004239 PE=3 SV=1;>tr|W5Q831|W5Q831_SHEEP Destrin, actin depolymerizing factor OS=Ovis aries OX=9940 PE=3 SV=1	A0A6P3YPG0;W5Q831	JEQ12_004239;	ADF-H domain-containing protein;Destrin, actin depolymerizing factor	5	2376.84	15.2%;14%	4	52.4264	4
>tr|A0A836ABE0|A0A836ABE0_SHEEP Galectin OS=Ovis aries OX=9940 GN=JEQ12_015116 PE=4 SV=1;>tr|Q6J275|Q6J275_SHEEP Galectin-1 OS=Ovis aries OX=9940 PE=2 SV=1	A0A836ABE0;Q6J275	JEQ12_015116;	Galectin;Galectin-1	5	1837.58	19.3%;33.8%	4	55.7367	4
>tr|A0A6P9FQP0|A0A6P9FQP0_SHEEP Cytochrome P450 2E1 OS=Ovis aries OX=9940 GN=JEQ12_011804 PE=3 SV=1;>tr|F1CGV3|F1CGV3_SHEEP Cytochrome P450 2E1 OS=Ovis aries OX=9940 GN=CYP2E1 PE=2 SV=1;>tr|W5NPD2|W5NPD2_SHEEP Cytochrome P450 2E1 OS=Ovis aries OX=9940 GN=CYP2E1 PE=3 SV=1	A0A6P9FQP0;F1CGV3;W5NPD2	JEQ12_011804;CYP2E1;CYP2E1	Cytochrome P450 2E1	5	1493.6	10.7%;10.7%;10.6%	4	50.7342	4
>tr|A0A6P3E8Q3|A0A6P3E8Q3_SHEEP Aldehyde dehydrogenase domain-containing protein OS=Ovis aries OX=9940 GN=JEQ12_018867 PE=3 SV=1;>tr|W5PZD2|W5PZD2_SHEEP Aldehyde dehydrogenase 8 family member A1 OS=Ovis aries OX=9940 GN=ALDH8A1 PE=3 SV=1	A0A6P3E8Q3;W5PZD2	JEQ12_018867;ALDH8A1	Aldehyde dehydrogenase domain-containing protein;Aldehyde dehydrogenase 8 family member A1	5	2034.4	9.7%;9.7%	4	51.5145	4
>tr|A0A836D793|A0A836D793_SHEEP Importin N-terminal domain-containing protein OS=Ovis aries OX=9940 GN=JEQ12_013831 PE=3 SV=1;>tr|W5QG19|W5QG19_SHEEP Exportin 1 OS=Ovis aries OX=9940 GN=XPO1 PE=3 SV=1	A0A836D793;W5QG19	JEQ12_013831;XPO1	Importin N-terminal domain-containing protein;Exportin 1	5	956.804	4.9%;4.9%	3	53.3528	3
>tr|O77687|O77687_SHEEP Placental lactogen OS=Ovis aries OX=9940 GN=PL PE=3 SV=1	O77687	PL	Placental lactogen	5	1372.02	0.072	3	48.9299	3
>tr|A0A6P3EJF6|A0A6P3EJF6_SHEEP Uncharacterized protein OS=Ovis aries OX=9940 GN=JEQ12_003567 PE=3 SV=1;>tr|W5PQF8|W5PQF8_SHEEP Glutamyl-prolyl-tRNA synthetase 1 OS=Ovis aries OX=9940 GN=EPRS1 PE=3 SV=1	A0A6P3EJF6;W5PQF8	JEQ12_003567;EPRS1	Uncharacterized protein;Glutamyl-prolyl-tRNA synthetase 1	5	839.578	1.7%;1.7%	3	52.3776	3
>tr|A0A836D2A1|A0A836D2A1_SHEEP UDP-glucuronosyltransferase OS=Ovis aries OX=9940 GN=JEQ12_017457 PE=3 SV=1	A0A836D2A1	JEQ12_017457	UDP-glucuronosyltransferase	5	1548.79	0.049	5	51.7401	5
>tr|A0A836D5W4|A0A836D5W4_SHEEP HMA domain-containing protein OS=Ovis aries OX=9940 GN=JEQ12_016990 PE=4 SV=1;>sp|Q9XT28|ATOX1_SHEEP Copper transport protein ATOX1 OS=Ovis aries OX=9940 GN=ATOX1 PE=3 SV=1;>tr|W5PA92|W5PA92_SHEEP HMA domain-containing protein OS=Ovis aries OX=9940 PE=4 SV=1;>tr|W5PGY7|W5PGY7_SHEEP Antioxidant 1 copper chaperone OS=Ovis aries OX=9940 GN=ATOX1 PE=4 SV=1	A0A836D5W4;Q9XT28;W5PA92;W5PGY7	JEQ12_016990;ATOX1;;ATOX1	HMA domain-containing protein;Copper transport protein ATOX1;HMA domain-containing protein;Antioxidant 1 copper chaperone	5	1238.13	44.9%;45.6%;45.6%;45.6%	4	47.4132	4
>tr|L7Z1K3|L7Z1K3_SHEEP Envelope protein syncytin-rum1 OS=Ovis aries OX=9940 PE=4 SV=1	L7Z1K3	NaN	Envelope protein syncytin-rum1	5	1355.74	0.062	5	50.4364	6
>tr|A0A6P3E634|A0A6P3E634_SHEEP Uncharacterized protein OS=Ovis aries OX=9940 GN=JEQ12_018130 PE=4 SV=1;>tr|W5QGX7|W5QGX7_SHEEP EH domain containing 4 OS=Ovis aries OX=9940 GN=EHD4 PE=4 SV=1	A0A6P3E634;W5QGX7	JEQ12_018130;EHD4	Uncharacterized protein;EH domain containing 4	5	920.135	4.1%;4.1%	3	56.3225	3
>tr|A0A6P3YJD3|A0A6P3YJD3_SHEEP COMM domain containing 5 OS=Ovis aries OX=9940 GN=COMMD5 PE=4 SV=1;>tr|A0A6P3YN49|A0A6P3YN49_SHEEP COMM domain-containing protein 5 OS=Ovis aries OX=9940 GN=JEQ12_019102 PE=4 SV=1	A0A6P3YJD3;A0A6P3YN49	COMMD5;JEQ12_019102	COMM domain containing 5;COMM domain-containing protein 5	5	1213.04	8.5%;8.5%	3	50.0926	3
>tr|A0A836ANN3|A0A836ANN3_SHEEP RRM domain-containing protein OS=Ovis aries OX=9940 GN=JEQ12_000121 PE=4 SV=1	A0A836ANN3	JEQ12_000121	RRM domain-containing protein	5	1443.25	0.111	3	47.0152	3
>tr|A0A835ZSK3|A0A835ZSK3_SHEEP Carboxylic ester hydrolase OS=Ovis aries OX=9940 GN=JEQ12_005056 PE=3 SV=1	A0A835ZSK3	JEQ12_005056	Carboxylic ester hydrolase	5	1076.18	0.046	3	55.8888	3
>tr|A0A6P3ET47|A0A6P3ET47_SHEEP Methyltransferase type 11 domain-containing protein OS=Ovis aries OX=9940 GN=JEQ12_014632 PE=4 SV=1;>tr|W5PPE9|W5PPE9_SHEEP Methyltransferase like 7B OS=Ovis aries OX=9940 GN=METTL7B PE=4 SV=1	A0A6P3ET47;W5PPE9	JEQ12_014632;METTL7B	Methyltransferase type 11 domain-containing protein;Methyltransferase like 7B	5	1429.38	6.1%;6.3%	4	42.2916	4
>tr|W5Q7E0|W5Q7E0_SHEEP Cytoskeleton associated protein 4 OS=Ovis aries OX=9940 GN=CKAP4 PE=4 SV=1	W5Q7E0	CKAP4	Cytoskeleton associated protein 4	5	2010.57	0.034	1	52.3409	1
>tr|A0A835ZR90|A0A835ZR90_SHEEP EF-hand domain-containing protein OS=Ovis aries OX=9940 GN=JEQ12_006039 PE=3 SV=1;>tr|W5P1C2|W5P1C2_SHEEP Nucleobindin 2 OS=Ovis aries OX=9940 GN=NUCB2 PE=3 SV=1	A0A835ZR90;W5P1C2	JEQ12_006039;NUCB2	EF-hand domain-containing protein;Nucleobindin 2	5	1375.4	3.9%;4.1%	4	46.3256	4
>tr|A0A6P7E1Q5|A0A6P7E1Q5_SHEEP Staphylococcal nuclease domain-containing protein OS=Ovis aries OX=9940 GN=JEQ12_015690 PE=4 SV=1;>tr|W5NVT3|W5NVT3_SHEEP Staphylococcal nuclease domain-containing protein OS=Ovis aries OX=9940 GN=SND1 PE=4 SV=1	A0A6P7E1Q5;W5NVT3	JEQ12_015690;SND1	Staphylococcal nuclease domain-containing protein	5	2232.77	5.7%;5.9%	5	47.172	6
>tr|A0A836CXC6|A0A836CXC6_SHEEP Calponin-homology (CH) domain-containing protein OS=Ovis aries OX=9940 GN=JEQ12_007477 PE=4 SV=1;>tr|W5PH41|W5PH41_SHEEP Smoothelin OS=Ovis aries OX=9940 GN=SMTN PE=4 SV=1	A0A836CXC6;W5PH41	JEQ12_007477;SMTN	Calponin-homology (CH) domain-containing protein;Smoothelin	5	2035.51	1.8%;1.9%	4	52.381	4
>tr|A0A836AK70|A0A836AK70_SHEEP W2 domain-containing protein OS=Ovis aries OX=9940 GN=JEQ12_009745 PE=3 SV=1;>tr|W5Q4V5|W5Q4V5_SHEEP Basic leucine zipper and W2 domains 1 OS=Ovis aries OX=9940 GN=BZW1 PE=3 SV=1	A0A836AK70;W5Q4V5	JEQ12_009745;BZW1	W2 domain-containing protein;Basic leucine zipper and W2 domains 1	5	1781.73	5.3%;5.1%	3	50.8639	3
>tr|A0A836AAW7|A0A836AAW7_SHEEP SAM domain-containing protein OS=Ovis aries OX=9940 GN=JEQ12_014846 PE=3 SV=1;>tr|W5QEN5|W5QEN5_SHEEP PPFIA binding protein 1 OS=Ovis aries OX=9940 GN=PPFIBP1 PE=3 SV=1	A0A836AAW7;W5QEN5	JEQ12_014846;PPFIBP1	SAM domain-containing protein;PPFIA binding protein 1	5	708.602	2.5%;2.5%	2	49.6445	2
>tr|W5PCS6|W5PCS6_SHEEP ubiquitinyl hydrolase 1 OS=Ovis aries OX=9940 GN=USP24 PE=3 SV=1	W5PCS6	USP24	ubiquitinyl hydrolase 1	5	798.781	0.008	3	52.6832	3
>tr|A0A6P7ENA5|A0A6P7ENA5_SHEEP Riboflavin transporter OS=Ovis aries OX=9940 GN=JEQ12_004504 PE=3 SV=1;>tr|W5QCD8|W5QCD8_SHEEP Riboflavin transporter OS=Ovis aries OX=9940 GN=SLC52A3 PE=3 SV=1;>tr|W5QCD9|W5QCD9_SHEEP Riboflavin transporter OS=Ovis aries OX=9940 GN=SLC52A3 PE=3 SV=1	A0A6P7ENA5;W5QCD8;W5QCD9	JEQ12_004504;SLC52A3;SLC52A3	Riboflavin transporter	5	2613.28	6.4%;6.2%;6.4%	5	49.1159	5
>tr|A0A6P3EJ90|A0A6P3EJ90_SHEEP Methylmalonyl-CoA mutase, mitochondrial OS=Ovis aries OX=9940 GN=JEQ12_010428 PE=3 SV=1;>tr|W5PR64|W5PR64_SHEEP Methylmalonyl-CoA mutase, mitochondrial OS=Ovis aries OX=9940 GN=MMUT PE=3 SV=1	A0A6P3EJ90;W5PR64	JEQ12_010428;MMUT	Methylmalonyl-CoA mutase, mitochondrial;Methylmalonyl-CoA mutase, mitochondrial	5	2341.26	4.1%;4.1%	4	49.1179	4
>tr|A0A835ZFY8|A0A835ZFY8_SHEEP High mobility group nucleosome-binding domain-containing protein 5 OS=Ovis aries OX=9940 GN=JEQ12_020133 PE=3 SV=1;>tr|W5NSL1|W5NSL1_SHEEP High mobility group nucleosome binding domain 5 OS=Ovis aries OX=9940 GN=HMGN5 PE=3 SV=1	A0A835ZFY8;W5NSL1	JEQ12_020133;HMGN5	High mobility group nucleosome-binding domain-containing protein 5;High mobility group nucleosome binding domain 5	5	431.315	3.6%;3.3%	1	50.399	1
>tr|A0A836DAC7|A0A836DAC7_SHEEP RRM domain-containing protein OS=Ovis aries OX=9940 GN=JEQ12_001733 PE=4 SV=1	A0A836DAC7	JEQ12_001733	RRM domain-containing protein	5	574.99	0.054	1	52.6575	1
>tr|A0A836ADR5|A0A836ADR5_SHEEP Ubiquitin carboxyl-terminal hydrolase OS=Ovis aries OX=9940 GN=JEQ12_000820 PE=3 SV=1	A0A836ADR5	JEQ12_000820	Ubiquitin carboxyl-terminal hydrolase	5	958.928	0.034	3	51.7266	3
>tr|A0A6P3EC95|A0A6P3EC95_SHEEP glutathione transferase OS=Ovis aries OX=9940 GN=JEQ12_014901 PE=3 SV=1;>tr|A0A6P7DXS7|A0A6P7DXS7_SHEEP glutathione transferase OS=Ovis aries OX=9940 GN=MGST1 PE=3 SV=1	A0A6P3EC95;A0A6P7DXS7	JEQ12_014901;MGST1	glutathione transferase	5	1263.74	8.4%;8.4%	4	47.9756	4
>tr|A0A6P3ECX0|A0A6P3ECX0_SHEEP Histone H2B OS=Ovis aries OX=9940 GN=JEQ12_010706 PE=3 SV=1;>tr|A0A6P3ENY7|A0A6P3ENY7_SHEEP Histone H2B OS=Ovis aries OX=9940 GN=JEQ12_010653 PE=3 SV=1;>tr|W5NTJ3|W5NTJ3_SHEEP Histone H2B OS=Ovis aries OX=9940 GN=LOC101113632 PE=3 SV=1;>tr|W5QA51|W5QA51_SHEEP Histone H2B OS=Ovis aries OX=9940 PE=3 SV=1	A0A6P3ECX0;A0A6P3ENY7;W5NTJ3;W5QA51	JEQ12_010706;JEQ12_010653;LOC101113632;	Histone H2B	5	246.312	9.5%;9.5%;8.8%;8.6%	1	46.1197	1
>tr|A0A6P7E803|A0A6P7E803_SHEEP K Homology domain-containing protein OS=Ovis aries OX=9940 GN=JEQ12_000476 PE=4 SV=1;>tr|W5PUT2|W5PUT2_SHEEP Far upstream element binding protein 1 OS=Ovis aries OX=9940 GN=FUBP1 PE=4 SV=1;>tr|W5PUT3|W5PUT3_SHEEP Far upstream element binding protein 1 OS=Ovis aries OX=9940 GN=FUBP1 PE=4 SV=1	A0A6P7E803;W5PUT2;W5PUT3	JEQ12_000476;FUBP1;FUBP1	K Homology domain-containing protein;Far upstream element binding protein 1;Far upstream element binding protein 1	5	1859.23	5.3%;5.1%;5.1%	4	50.9273	4
>tr|A0A6P3EBH1|A0A6P3EBH1_SHEEP Proline-rich protein 13-like OS=Ovis aries OX=9940 GN=PRR13 PE=4 SV=1;>tr|A0A836AGT8|A0A836AGT8_SHEEP Protein kinase domain-containing protein OS=Ovis aries OX=9940 GN=JEQ12_014333 PE=4 SV=1;>tr|A0A836CWW6|A0A836CWW6_SHEEP Proline-rich protein 13 OS=Ovis aries OX=9940 GN=JEQ12_008091 PE=4 SV=1	A0A6P3EBH1;A0A836AGT8;A0A836CWW6	PRR13;JEQ12_014333;JEQ12_008091	Proline-rich protein 13-like;Protein kinase domain-containing protein;Proline-rich protein 13	5	1423.15	13.5%;12.4%;15.7%	2	51.42	2
>tr|A0A6P3YM61|A0A6P3YM61_SHEEP mRNA decay factor PAT1 domain-containing protein OS=Ovis aries OX=9940 GN=JEQ12_006692 PE=3 SV=1;>tr|W5PQZ7|W5PQZ7_SHEEP PAT1 homolog 1, processing body mRNA decay factor OS=Ovis aries OX=9940 GN=PATL1 PE=3 SV=1	A0A6P3YM61;W5PQZ7	JEQ12_006692;PATL1	mRNA decay factor PAT1 domain-containing protein;PAT1 homolog 1, processing body mRNA decay factor	5	870.298	2.6%;2.5%	2	52.0039	2
>tr|A0A836CP34|A0A836CP34_SHEEP Protein XRP2 OS=Ovis aries OX=9940 GN=JEQ12_020036 PE=3 SV=1;>tr|B3VSC1|B3VSC1_SHEEP Regucalcin OS=Ovis aries OX=9940 PE=2 SV=1;>tr|W5PWI4|W5PWI4_SHEEP Regucalcin OS=Ovis aries OX=9940 GN=RGN PE=3 SV=1	A0A836CP34;B3VSC1;W5PWI4	JEQ12_020036;;RGN	Protein XRP2;Regucalcin;Regucalcin	5	4237.14	1.6%;8.7%;8.7%	2	47.9817	2
>tr|A0A836A058|A0A836A058_SHEEP Troponin T, cardiac muscle OS=Ovis aries OX=9940 GN=JEQ12_004062 PE=3 SV=1;>tr|W5QBT6|W5QBT6_SHEEP Uncharacterized protein OS=Ovis aries OX=9940 PE=4 SV=1	A0A836A058;W5QBT6	JEQ12_004062;	Troponin T, cardiac muscle;Uncharacterized protein	5	2214.53	6.1%;15.3%	5	52.7241	5
>tr|A0A836ABN1|A0A836ABN1_SHEEP inorganic diphosphatase OS=Ovis aries OX=9940 GN=JEQ12_002229 PE=3 SV=1;>tr|W5PL66|W5PL66_SHEEP inorganic diphosphatase OS=Ovis aries OX=9940 GN=PPA2 PE=3 SV=1	A0A836ABN1;W5PL66	JEQ12_002229;PPA2	inorganic diphosphatase	5	1260.81	8.9%;8%	3	48.7469	3
>tr|A0A836AG26|A0A836AG26_SHEEP Perilipin-4 OS=Ovis aries OX=9940 GN=JEQ12_016458 PE=3 SV=1	A0A836AG26	JEQ12_016458	Perilipin-4	5	1311.45	0.011	3	47.7785	3
>tr|A0A6P3E534|A0A6P3E534_SHEEP Uncharacterized protein OS=Ovis aries OX=9940 GN=JEQ12_001577 PE=3 SV=1;>tr|W5QHP5|W5QHP5_SHEEP G protein subunit beta 4 OS=Ovis aries OX=9940 GN=GNB4 PE=3 SV=1	A0A6P3E534;W5QHP5	JEQ12_001577;GNB4	Uncharacterized protein;G protein subunit beta 4	5	778.235	6.8%;6.8%	2	50.9456	2
>tr|A0A6P7EWJ1|A0A6P7EWJ1_SHEEP Protein phosphatase 1 regulatory subunit OS=Ovis aries OX=9940 GN=JEQ12_005727 PE=4 SV=1	A0A6P7EWJ1	JEQ12_005727	Protein phosphatase 1 regulatory subunit	5	1610.58	0.054	3	53.7214	3
>tr|A0A835ZJ75|A0A835ZJ75_SHEEP DNA topoisomerase I OS=Ovis aries OX=9940 GN=JEQ12_012991 PE=3 SV=1;>tr|A0A835ZYR7|A0A835ZYR7_SHEEP DNA topoisomerase I OS=Ovis aries OX=9940 GN=JEQ12_004640 PE=3 SV=1;>tr|W5NTI0|W5NTI0_SHEEP DNA topoisomerase I OS=Ovis aries OX=9940 GN=TOP1 PE=3 SV=1;>tr|W5PFP4|W5PFP4_SHEEP DNA topoisomerase I OS=Ovis aries OX=9940 PE=3 SV=1	A0A835ZJ75;A0A835ZYR7;W5NTI0;W5PFP4	JEQ12_012991;JEQ12_004640;TOP1;	DNA topoisomerase I	5	870.932	3.5%;2.1%;3.5%;4.5%	3	52.0848	3
>tr|A0A6P3EBM6|A0A6P3EBM6_SHEEP Uncharacterized protein OS=Ovis aries OX=9940 GN=JEQ12_007487 PE=4 SV=1;>tr|W5PKV5|W5PKV5_SHEEP Developmentally regulated GTP binding protein 1 OS=Ovis aries OX=9940 GN=DRG1 PE=4 SV=1;>tr|W5PKV8|W5PKV8_SHEEP Developmentally regulated GTP binding protein 1 OS=Ovis aries OX=9940 GN=DRG1 PE=4 SV=1	A0A6P3EBM6;W5PKV5;W5PKV8	JEQ12_007487;DRG1;DRG1	Uncharacterized protein;Developmentally regulated GTP binding protein 1;Developmentally regulated GTP binding protein 1	5	771.948	5.4%;5.4%;5.6%	2	50.4511	2
>tr|A0A836D5S3|A0A836D5S3_SHEEP Rho GDP-dissociation inhibitor 2 OS=Ovis aries OX=9940 GN=JEQ12_014909 PE=3 SV=1;>tr|W5QHP6|W5QHP6_SHEEP Rho GDP dissociation inhibitor beta OS=Ovis aries OX=9940 GN=ARHGDIB PE=3 SV=1	A0A836D5S3;W5QHP6	JEQ12_014909;ARHGDIB	Rho GDP-dissociation inhibitor 2;Rho GDP dissociation inhibitor beta	5	1005.99	10.1%;10.5%	3	47.9376	3
>tr|A0A836A169|A0A836A169_SHEEP Diphosphomevalonate decarboxylase OS=Ovis aries OX=9940 GN=JEQ12_004892 PE=3 SV=1	A0A836A169	JEQ12_004892	Diphosphomevalonate decarboxylase	5	1110.72	0.07	4	55.1081	4
>tr|A0A836CYC2|A0A836CYC2_SHEEP MOSC domain-containing protein OS=Ovis aries OX=9940 GN=JEQ12_003573 PE=4 SV=1;>tr|W5PUD8|W5PUD8_SHEEP Mitochondrial amidoxime reducing component 2 OS=Ovis aries OX=9940 GN=MTARC2 PE=4 SV=1	A0A836CYC2;W5PUD8	JEQ12_003573;MTARC2	MOSC domain-containing protein;Mitochondrial amidoxime reducing component 2	5	1976.22	4.8%;4.8%	3	50.833	3
>tr|A0A835ZNL5|A0A835ZNL5_SHEEP Acyl-coenzyme A oxidase OS=Ovis aries OX=9940 GN=JEQ12_008354 PE=3 SV=1;>tr|W5PR45|W5PR45_SHEEP Acyl-coenzyme A oxidase OS=Ovis aries OX=9940 GN=ACOX2 PE=3 SV=1	A0A835ZNL5;W5PR45	JEQ12_008354;ACOX2	Acyl-coenzyme A oxidase	5	1183.31	4.4%;4.4%	3	53.5889	3
>tr|A0A836ANZ7|A0A836ANZ7_SHEEP CTP synthase OS=Ovis aries OX=9940 GN=JEQ12_000199 PE=3 SV=1;>tr|W5QGI0|W5QGI0_SHEEP CTP synthase OS=Ovis aries OX=9940 GN=CTPS1 PE=3 SV=1	A0A836ANZ7;W5QGI0	JEQ12_000199;CTPS1	CTP synthase	5	1111.2	2.2%;2.5%	2	44.9021	2
>tr|A0A835ZU23|A0A835ZU23_SHEEP Signal peptidase complex subunit 2 OS=Ovis aries OX=9940 GN=JEQ12_006368 PE=3 SV=1;>tr|A0A8K1ER90|A0A8K1ER90_SHEEP Signal peptidase complex subunit 2 OS=Ovis aries OX=9940 GN=SPCS2 PE=2 SV=1;>tr|W5PMD1|W5PMD1_SHEEP Signal peptidase complex subunit 2 OS=Ovis aries OX=9940 GN=SPCS2 PE=3 SV=1	A0A835ZU23;A0A8K1ER90;W5PMD1	JEQ12_006368;SPCS2;SPCS2	Signal peptidase complex subunit 2	4	867.081	17.7%;18.5%;16.5%	2	53.92	2
>tr|A0A6P3EC06|A0A6P3EC06_SHEEP non-specific serine/threonine protein kinase OS=Ovis aries OX=9940 GN=JEQ12_004714 PE=3 SV=1;>tr|W5PHA6|W5PHA6_SHEEP non-specific serine/threonine protein kinase OS=Ovis aries OX=9940 GN=TP53RK PE=3 SV=1	A0A6P3EC06;W5PHA6	JEQ12_004714;TP53RK	non-specific serine/threonine protein kinase	4	1497.15	11.1%;11.1%	2	45.0472	2
>tr|A0A6P3CX08|A0A6P3CX08_SHEEP ADP/ATP translocase OS=Ovis aries OX=9940 GN=JEQ12_019587 PE=3 SV=1;>tr|B2MVX0|B2MVX0_SHEEP ADP/ATP translocase OS=Ovis aries OX=9940 PE=2 SV=1	A0A6P3CX08;B2MVX0	JEQ12_019587;	ADP/ATP translocase	4	2014.67	9.1%;9.1%	4	50.9104	4
>tr|A0A6P3EH52|A0A6P3EH52_SHEEP Mannose-P-dolichol utilization defect 1 protein OS=Ovis aries OX=9940 GN=JEQ12_003083 PE=3 SV=1	A0A6P3EH52	JEQ12_003083	Mannose-P-dolichol utilization defect 1 protein	4	701.358	0.081	2	50.6011	2
>tr|A0A6P3EHB3|A0A6P3EHB3_SHEEP Prohibitin OS=Ovis aries OX=9940 GN=JEQ12_002909 PE=3 SV=1;>tr|A0A6P3TWZ1|A0A6P3TWZ1_SHEEP Prohibitin OS=Ovis aries OX=9940 GN=PHB PE=3 SV=1;>tr|W5PAS2|W5PAS2_SHEEP Prohibitin OS=Ovis aries OX=9940 PE=3 SV=1	A0A6P3EHB3;A0A6P3TWZ1;W5PAS2	JEQ12_002909;PHB;	Prohibitin	4	673.349	4.4%;4.4%;4.7%	2	49.2957	2
>tr|A0A836D243|A0A836D243_SHEEP Prefoldin subunit 1 OS=Ovis aries OX=9940 GN=JEQ12_016856 PE=3 SV=1;>tr|W5Q7Q9|W5Q7Q9_SHEEP Prefoldin subunit 1 OS=Ovis aries OX=9940 GN=PFDN1 PE=3 SV=1	A0A836D243;W5Q7Q9	JEQ12_016856;PFDN1	Prefoldin subunit 1	4	1006.76	14.8%;13.1%	3	45.0437	3
>tr|A0A836A0R3|A0A836A0R3_SHEEP Tubulin polymerization-promoting protein family member 3 OS=Ovis aries OX=9940 GN=JEQ12_005074 PE=3 SV=1;>tr|W5NYA4|W5NYA4_SHEEP Tubulin polymerization promoting protein family member 3 OS=Ovis aries OX=9940 GN=TPPP3 PE=3 SV=1	A0A836A0R3;W5NYA4	JEQ12_005074;TPPP3	Tubulin polymerization-promoting protein family member 3;Tubulin polymerization promoting protein family member 3	4	601.136	17%;16%	2	48.826	2
>tr|A0A6P7EGU0|A0A6P7EGU0_SHEEP dolichyl-phosphate beta-glucosyltransferase OS=Ovis aries OX=9940 GN=JEQ12_002089 PE=3 SV=1;>tr|W5PKP6|W5PKP6_SHEEP dolichyl-phosphate beta-glucosyltransferase OS=Ovis aries OX=9940 GN=ALG5 PE=3 SV=1	A0A6P7EGU0;W5PKP6	JEQ12_002089;ALG5	dolichyl-phosphate beta-glucosyltransferase	4	542.018	5.6%;5.5%	2	55.0238	2
>tr|A0A835ZNT0|A0A835ZNT0_SHEEP Elongation of very long chain fatty acids protein 3 OS=Ovis aries OX=9940 GN=ELOVL3 PE=3 SV=1;>tr|W5Q7Z9|W5Q7Z9_SHEEP Nucleolar and coiled-body phosphoprotein 1 OS=Ovis aries OX=9940 GN=NOLC1 PE=4 SV=1	A0A835ZNT0;W5Q7Z9	ELOVL3;NOLC1	Elongation of very long chain fatty acids protein 3;Nucleolar and coiled-body phosphoprotein 1	4	2405.92	4.9%;7%	4	51.28	4
>tr|A0A6P7E1Z7|A0A6P7E1Z7_SHEEP Nuclear autoantigenic sperm protein OS=Ovis aries OX=9940 GN=JEQ12_000272 PE=3 SV=1;>tr|A0A835ZQJ7|A0A835ZQJ7_SHEEP Nuclear autoantigenic sperm protein OS=Ovis aries OX=9940 GN=JEQ12_010733 PE=3 SV=1;>tr|W5NUS1|W5NUS1_SHEEP Nuclear autoantigenic sperm protein OS=Ovis aries OX=9940 GN=NASP PE=3 SV=1	A0A6P7E1Z7;A0A835ZQJ7;W5NUS1	JEQ12_000272;JEQ12_010733;NASP	Nuclear autoantigenic sperm protein	4	2688.17	6.4%;6.5%;3.7%	3	51.4043	3
>tr|A0A6P3E5L6|A0A6P3E5L6_SHEEP Uncharacterized protein OS=Ovis aries OX=9940 GN=JEQ12_016377 PE=4 SV=1;>tr|W5NXA7|W5NXA7_SHEEP CD209 antigen-like protein 2 OS=Ovis aries OX=9940 GN=LOC101102057 PE=4 SV=1;>tr|W5NXA8|W5NXA8_SHEEP CD209 antigen-like protein 2 OS=Ovis aries OX=9940 GN=LOC101102057 PE=4 SV=1	A0A6P3E5L6;W5NXA7;W5NXA8	JEQ12_016377;LOC101102057;LOC101102057	Uncharacterized protein;CD209 antigen-like protein 2;CD209 antigen-like protein 2	4	407.795	4.2%;4.2%;4.8%	1	43.7252	1
>tr|A0A835ZYX0|A0A835ZYX0_SHEEP Myristoylated alanine-rich C-kinase substrate OS=Ovis aries OX=9940 GN=JEQ12_018695 PE=3 SV=1	A0A835ZYX0	JEQ12_018695	Myristoylated alanine-rich C-kinase substrate	4	2358.12	0.156	4	50.1724	5
>tr|A0A6P3DYR4|A0A6P3DYR4_SHEEP Uncharacterized protein OS=Ovis aries OX=9940 GN=JEQ12_000694 PE=4 SV=1;>tr|W5QF93|W5QF93_SHEEP BCL2 like 15 OS=Ovis aries OX=9940 GN=BCL2L15 PE=4 SV=1	A0A6P3DYR4;W5QF93	JEQ12_000694;BCL2L15	Uncharacterized protein;BCL2 like 15	4	611.318	14.1%;14.1%	2	43.6603	2
>tr|A0A836A9J1|A0A836A9J1_SHEEP Unconventional myosin-Ic OS=Ovis aries OX=9940 GN=JEQ12_003217 PE=3 SV=1	A0A836A9J1	JEQ12_003217	Unconventional myosin-Ic	4	977.508	0.05	3	44.7075	3
>tr|A0A6P3EJT8|A0A6P3EJT8_SHEEP Uncharacterized protein OS=Ovis aries OX=9940 GN=JEQ12_005436 PE=3 SV=1;>tr|W5PK38|W5PK38_SHEEP Vasodilator stimulated phosphoprotein OS=Ovis aries OX=9940 GN=VASP PE=3 SV=1	A0A6P3EJT8;W5PK38	JEQ12_005436;VASP	Uncharacterized protein;Vasodilator stimulated phosphoprotein	4	1378.8	10.7%;10%	4	51.7134	4
>tr|A0A6P7DQ21|A0A6P7DQ21_SHEEP 10 kDa heat shock protein, mitochondrial OS=Ovis aries OX=9940 GN=JEQ12_002135 PE=3 SV=1;>tr|A0A836A170|A0A836A170_SHEEP 10 kDa heat shock protein, mitochondrial OS=Ovis aries OX=9940 GN=JEQ12_006043 PE=3 SV=1;>tr|A0A836ABN2|A0A836ABN2_SHEEP 10 kDa heat shock protein, mitochondrial OS=Ovis aries OX=9940 GN=JEQ12_009727 PE=3 SV=1;>tr|J9UXY3|J9UXY3_SHEEP 10 kDa heat …	A0A6P7DQ21;A0A836A170;A0A836ABN2;J9UXY3;W5Q1T4	JEQ12_002135;JEQ12_006043;JEQ12_009727;HSP10;	10 kDa heat shock protein, mitochondrial;10 kDa heat shock protein, mitochondrial;10 kDa heat shock protein, mitochondrial;10 kDa heat shock protein, mitochondrial;10 kDa heat shock protein, mitochondrial	4	889.311	26.5%;24.1%;8.3%;26.5%;26.5%	4	48.2283	4
>tr|A0A835ZQ35|A0A835ZQ35_SHEEP ATP-binding cassette sub-family E member 1 OS=Ovis aries OX=9940 GN=JEQ12_007093 PE=4 SV=1;>tr|W5PJ03|W5PJ03_SHEEP ATP binding cassette subfamily E member 1 OS=Ovis aries OX=9940 GN=ABCE1 PE=4 SV=1	A0A835ZQ35;W5PJ03	JEQ12_007093;ABCE1	ATP-binding cassette sub-family E member 1;ATP binding cassette subfamily E member 1	4	2054.26	7.4%;7.7%	4	49.0853	4
>tr|A0A6P3EEC9|A0A6P3EEC9_SHEEP Glutaredoxin 5 OS=Ovis aries OX=9940 GN=LOC114110487 PE=4 SV=1;>tr|A0A6P7DDU1|A0A6P7DDU1_SHEEP Glutaredoxin domain-containing protein OS=Ovis aries OX=9940 GN=JEQ12_012089 PE=4 SV=1;>tr|A0A836CTG7|A0A836CTG7_SHEEP Glutaredoxin domain-containing protein OS=Ovis aries OX=9940 GN=JEQ12_008030 PE=4 SV=1	A0A6P3EEC9;A0A6P7DDU1;A0A836CTG7	LOC114110487;JEQ12_012089;JEQ12_008030	Glutaredoxin 5;Glutaredoxin domain-containing protein;Glutaredoxin domain-containing protein	4	3764.43	22.8%;22.8%;19.7%	3	54.3291	4
>tr|A0A835ZWA5|A0A835ZWA5_SHEEP Alpha-1,4 glucan phosphorylase OS=Ovis aries OX=9940 GN=JEQ12_004292 PE=3 SV=1;>sp|Q5MIB6|PYGB_SHEEP Glycogen phosphorylase, brain form OS=Ovis aries OX=9940 GN=PYGB PE=2 SV=3;>tr|W5PB77|W5PB77_SHEEP Alpha-1,4 glucan phosphorylase OS=Ovis aries OX=9940 GN=PYGB PE=3 SV=1	A0A835ZWA5;Q5MIB6;W5PB77	JEQ12_004292;PYGB;PYGB	Alpha-1,4 glucan phosphorylase;Glycogen phosphorylase, brain form;Alpha-1,4 glucan phosphorylase	4	1744.79	3.4%;3.4%;3.4%	4	51.922	4
>tr|A0A6P7E9Y4|A0A6P7E9Y4_SHEEP Activator of Hsp90 ATPase AHSA1-like N-terminal domain-containing protein OS=Ovis aries OX=9940 GN=JEQ12_018510 PE=3 SV=1;>tr|W5NX31|W5NX31_SHEEP Activator of HSP90 ATPase activity 1 OS=Ovis aries OX=9940 GN=AHSA1 PE=3 SV=1	A0A6P7E9Y4;W5NX31	JEQ12_018510;AHSA1	Activator of Hsp90 ATPase AHSA1-like N-terminal domain-containing protein;Activator of HSP90 ATPase activity 1	4	1230.6	7.1%;7.1%	3	45.7084	3
>tr|A0A6P3EBD5|A0A6P3EBD5_SHEEP Uncharacterized protein OS=Ovis aries OX=9940 GN=JEQ12_015105 PE=3 SV=1;>tr|W5PVH8|W5PVH8_SHEEP ATPase H+ transporting V1 subunit E1 OS=Ovis aries OX=9940 GN=ATP6V1E1 PE=3 SV=1	A0A6P3EBD5;W5PVH8	JEQ12_015105;ATP6V1E1	Uncharacterized protein;ATPase H+ transporting V1 subunit E1	4	1406.04	12.8%;12.8%	3	56.5713	3
>tr|A0A6P7E7P1|A0A6P7E7P1_SHEEP Mitochondrial proton/calcium exchanger protein OS=Ovis aries OX=9940 GN=JEQ12_017686 PE=3 SV=1;>tr|W5Q2P3|W5Q2P3_SHEEP Mitochondrial proton/calcium exchanger protein OS=Ovis aries OX=9940 PE=3 SV=1	A0A6P7E7P1;W5Q2P3	JEQ12_017686;	Mitochondrial proton/calcium exchanger protein	4	646.74	4.1%;4.1%	2	46.7791	2
>tr|A0A836CSU3|A0A836CSU3_SHEEP UDENN domain-containing protein OS=Ovis aries OX=9940 GN=JEQ12_008364 PE=3 SV=1;>tr|C5IWT0|C5IWT0_SHEEP ADP-ribosylation factor OS=Ovis aries OX=9940 GN=ARF4 PE=2 SV=1	A0A836CSU3;C5IWT0	JEQ12_008364;ARF4	UDENN domain-containing protein;ADP-ribosylation factor	4	1206.86	6.3%;26.7%	4	53.4752	4
>tr|A0A836AFX7|A0A836AFX7_SHEEP RRM domain-containing protein OS=Ovis aries OX=9940 GN=JEQ12_017558 PE=3 SV=1;>tr|W5NRR0|W5NRR0_SHEEP Heterogeneous nuclear ribonucleoprotein D like OS=Ovis aries OX=9940 GN=HNRNPDL PE=4 SV=1;>tr|W5NWK4|W5NWK4_SHEEP RRM domain-containing protein OS=Ovis aries OX=9940 PE=4 SV=1;>tr|W5PPC2|W5PPC2_SHEEP RRM domain-containing protein OS=Ovis aries OX=9940 PE=4 SV=1	A0A836AFX7;W5NRR0;W5NWK4;W5PPC2	JEQ12_017558;HNRNPDL;;	RRM domain-containing protein;Heterogeneous nuclear ribonucleoprotein D like;RRM domain-containing protein;RRM domain-containing protein	4	886.846	8.6%;13.6%;16.8%;15.4%	3	49.1537	3
>tr|A0A836CTK2|A0A836CTK2_SHEEP Tubulin/FtsZ GTPase domain-containing protein OS=Ovis aries OX=9940 GN=JEQ12_010548 PE=3 SV=1	A0A836CTK2	JEQ12_010548	Tubulin/FtsZ GTPase domain-containing protein	4	1297.99	0.202	3	48.7891	3
>tr|A0A836CYN6|A0A836CYN6_SHEEP RNA helicase OS=Ovis aries OX=9940 GN=JEQ12_003934 PE=3 SV=1;>tr|W5QCQ4|W5QCQ4_SHEEP RNA helicase OS=Ovis aries OX=9940 GN=DHX9 PE=3 SV=1	A0A836CYN6;W5QCQ4	JEQ12_003934;DHX9	RNA helicase	4	1160.69	4.3%;4.3%	3	47.9635	3
>tr|A0A836D6X1|A0A836D6X1_SHEEP X-ray repair cross-complementing protein 5 OS=Ovis aries OX=9940 GN=JEQ12_009825 PE=3 SV=1;>tr|W5QDK7|W5QDK7_SHEEP X-ray repair cross complementing 5 OS=Ovis aries OX=9940 GN=XRCC5 PE=3 SV=1	A0A836D6X1;W5QDK7	JEQ12_009825;XRCC5	X-ray repair cross-complementing protein 5;X-ray repair cross complementing 5	4	594.534	2.5%;2.5%	2	54.531	2
>tr|A0A6P3EH93|A0A6P3EH93_SHEEP T-complex protein 1 subunit alpha OS=Ovis aries OX=9940 GN=JEQ12_018984 PE=3 SV=1;>tr|W5P375|W5P375_SHEEP T-complex protein 1 subunit alpha OS=Ovis aries OX=9940 GN=TCP1 PE=3 SV=1	A0A6P3EH93;W5P375	JEQ12_018984;TCP1	T-complex protein 1 subunit alpha	4	1133.32	11%;10.9%	4	49.9985	4
>tr|W5P8Z8|W5P8Z8_SHEEP Serine and arginine repetitive matrix 1 OS=Ovis aries OX=9940 GN=SRRM1 PE=4 SV=1	W5P8Z8	SRRM1	Serine and arginine repetitive matrix 1	4	625.193	0.027	2	44.2163	2
>tr|A0A6P3TH07|A0A6P3TH07_SHEEP small monomeric GTPase OS=Ovis aries OX=9940 GN=RAP1A PE=4 SV=1;>tr|A0A6P7DSD8|A0A6P7DSD8_SHEEP small monomeric GTPase OS=Ovis aries OX=9940 GN=LOC114113232 PE=4 SV=1;>tr|A0A836APB2|A0A836APB2_SHEEP Ras-related protein Rap-1A OS=Ovis aries OX=9940 GN=JEQ12_000676 PE=4 SV=1;>tr|A0A836D3Y1|A0A836D3Y1_SHEEP Ras-related protein Rap-1b OS=Ovis aries OX=9940 GN=JEQ12_014…	A0A6P3TH07;A0A6P7DSD8;A0A836APB2;A0A836D3Y1;A0A836D5W1	RAP1A;LOC114113232;JEQ12_000676;JEQ12_014505;JEQ12_009917	small monomeric GTPase;small monomeric GTPase;Ras-related protein Rap-1A;Ras-related protein Rap-1b;small monomeric GTPase	4	2382.36	15.2%;15.2%;11.3%;16.5%;3.9%	4	51.0925	4
>tr|A0A836D7N5|A0A836D7N5_SHEEP Cytochrome P450 2J2-like OS=Ovis aries OX=9940 GN=JEQ12_000395 PE=3 SV=1;>tr|W5PFZ2|W5PFZ2_SHEEP Cytochrome P450 2J2-like OS=Ovis aries OX=9940 GN=LOC101104943 PE=3 SV=1	A0A836D7N5;W5PFZ2	JEQ12_000395;LOC101104943	Cytochrome P450 2J2-like	4	1017.63	6.6%;6.6%	4	52.9365	4
>tr|A0A6P9FQK2|A0A6P9FQK2_SHEEP Uncharacterized protein OS=Ovis aries OX=9940 GN=JEQ12_004048 PE=3 SV=1;>tr|C5IWT8|C5IWT8_SHEEP ADP-ribosylation factor-like 8A OS=Ovis aries OX=9940 GN=ARL8A PE=2 SV=1	A0A6P9FQK2;C5IWT8	JEQ12_004048;ARL8A	Uncharacterized protein;ADP-ribosylation factor-like 8A	4	3789.49	16.1%;16.1%	4	47.172	4
>tr|A0A6P7E0I5|A0A6P7E0I5_SHEEP Aconitate hydratase, mitochondrial OS=Ovis aries OX=9940 GN=JEQ12_015178 PE=3 SV=1;>tr|W5QAA9|W5QAA9_SHEEP Aconitate hydratase, mitochondrial OS=Ovis aries OX=9940 GN=ACO2 PE=3 SV=1	A0A6P7E0I5;W5QAA9	JEQ12_015178;ACO2	Aconitate hydratase, mitochondrial;Aconitate hydratase, mitochondrial	4	1607.47	3.6%;3.6%	3	53.9778	3
>tr|A0A6P3E9L2|A0A6P3E9L2_SHEEP Uncharacterized protein OS=Ovis aries OX=9940 GN=JEQ12_016800 PE=3 SV=1;>tr|W5PXU2|W5PXU2_SHEEP Secretion associated Ras related GTPase 1B OS=Ovis aries OX=9940 GN=SAR1B PE=3 SV=1	A0A6P3E9L2;W5PXU2	JEQ12_016800;SAR1B	Uncharacterized protein;Secretion associated Ras related GTPase 1B	4	1225.2	17.2%;17.2%	3	49.0261	3
>tr|A0A6P3YPZ7|A0A6P3YPZ7_SHEEP Uncharacterized protein OS=Ovis aries OX=9940 GN=JEQ12_012204 PE=3 SV=1;>tr|W5Q3X1|W5Q3X1_SHEEP Jupiter microtubule associated homolog 2 OS=Ovis aries OX=9940 PE=3 SV=1	A0A6P3YPZ7;W5Q3X1	JEQ12_012204;	Uncharacterized protein;Jupiter microtubule associated homolog 2	4	2479.17	12.1%;12%	4	46.3401	4
>tr|A0A6P7D1B1|A0A6P7D1B1_SHEEP Uncharacterized protein OS=Ovis aries OX=9940 GN=JEQ12_007586 PE=3 SV=1	A0A6P7D1B1	JEQ12_007586	Uncharacterized protein	4	913.891	0.124	2	46.6669	2
>tr|A0A836D0K8|A0A836D0K8_SHEEP Protein LYRIC OS=Ovis aries OX=9940 GN=JEQ12_019494 PE=4 SV=1;>tr|W5P2K6|W5P2K6_SHEEP Metadherin OS=Ovis aries OX=9940 GN=MTDH PE=4 SV=1	A0A836D0K8;W5P2K6	JEQ12_019494;MTDH	Protein LYRIC;Metadherin	4	765.996	6%;7.2%	2	52.5358	2
>tr|A0A835ZSZ7|A0A835ZSZ7_SHEEP Ig-like domain-containing protein (Fragment) OS=Ovis aries OX=9940 GN=JEQ12_006026 PE=3 SV=1;>tr|A0A836AK32|A0A836AK32_SHEEP Heat shock cognate 71 kDa protein OS=Ovis aries OX=9940 GN=JEQ12_013795 PE=3 SV=1	A0A835ZSZ7;A0A836AK32	JEQ12_006026;JEQ12_013795	Ig-like domain-containing protein (Fragment);Heat shock cognate 71 kDa protein	4	1556.13	5.3%;8%	4	44.552	5
>tr|W5PR35|W5PR35_SHEEP ATP-dependent RNA helicase OS=Ovis aries OX=9940 GN=DDX18 PE=3 SV=1	W5PR35	DDX18	ATP-dependent RNA helicase	4	1686.25	0.038	4	49.6162	4
>tr|A0A835ZMV5|A0A835ZMV5_SHEEP Nuclear RNA export factor Tap RNA-binding domain-containing protein OS=Ovis aries OX=9940 GN=JEQ12_020555 PE=3 SV=1	A0A835ZMV5	JEQ12_020555	Nuclear RNA export factor Tap RNA-binding domain-containing protein	4	619.95	0.06	2	52.3636	2
>tr|A0A836AJB4|A0A836AJB4_SHEEP EF-hand domain-containing protein OS=Ovis aries OX=9940 GN=JEQ12_013989 PE=4 SV=1;>tr|W5P677|W5P677_SHEEP Multiple coagulation factor deficiency 2, ER cargo receptor complex subunit OS=Ovis aries OX=9940 GN=MCFD2 PE=4 SV=1	A0A836AJB4;W5P677	JEQ12_013989;MCFD2	EF-hand domain-containing protein;Multiple coagulation factor deficiency 2, ER cargo receptor complex subunit	4	706.872	8%;10.8%	2	39.9658	2
>tr|A0A6P3EEB1|A0A6P3EEB1_SHEEP Protein transport protein SEC23 OS=Ovis aries OX=9940 GN=JEQ12_007943 PE=3 SV=1	A0A6P3EEB1	JEQ12_007943	Protein transport protein SEC23	4	429.736	0.055	3	51.5418	3
>tr|A0A836A342|A0A836A342_SHEEP Epiplakin OS=Ovis aries OX=9940 GN=JEQ12_019142 PE=4 SV=1;>tr|W5Q3C2|W5Q3C2_SHEEP Epiplakin 1 OS=Ovis aries OX=9940 GN=EPPK1 PE=4 SV=1	A0A836A342;W5Q3C2	JEQ12_019142;EPPK1	Epiplakin;Epiplakin 1	4	3806.7	2.5%;2.6%	3	44.9685	3
>tr|A0A835ZYG0|A0A835ZYG0_SHEEP SH3 domain-containing protein OS=Ovis aries OX=9940 GN=JEQ12_010424 PE=4 SV=1;>tr|W5PPY5|W5PPY5_SHEEP CD2 associated protein OS=Ovis aries OX=9940 GN=CD2AP PE=4 SV=1	A0A835ZYG0;W5PPY5	JEQ12_010424;CD2AP	SH3 domain-containing protein;CD2 associated protein	4	1396.33	7.5%;7.5%	3	51.734	3
>tr|A0A836AAD2|A0A836AAD2_SHEEP GTP:AMP phosphotransferase AK3, mitochondrial OS=Ovis aries OX=9940 GN=AK3 PE=3 SV=1;>tr|W5PVD4|W5PVD4_SHEEP GTP:AMP phosphotransferase AK3, mitochondrial OS=Ovis aries OX=9940 GN=AK3 PE=3 SV=1	A0A836AAD2;W5PVD4	AK3	GTP:AMP phosphotransferase AK3, mitochondrial;GTP:AMP phosphotransferase AK3, mitochondrial	4	1793.98	9.1%;7.9%	4	51.9162	4
>tr|A0A835ZRV9|A0A835ZRV9_SHEEP Cullin family profile domain-containing protein OS=Ovis aries OX=9940 GN=JEQ12_005887 PE=3 SV=1;>tr|W5PN85|W5PN85_SHEEP Acetyl-CoA acetyltransferase 1 OS=Ovis aries OX=9940 GN=ACAT1 PE=3 SV=1	A0A835ZRV9;W5PN85	JEQ12_005887;ACAT1	Cullin family profile domain-containing protein;Acetyl-CoA acetyltransferase 1	4	1178.18	1.8%;3.5%	3	53.1546	3
>tr|A0A6P7DRE2|A0A6P7DRE2_SHEEP Nuclear migration protein nudC OS=Ovis aries OX=9940 GN=JEQ12_010052 PE=3 SV=1;>tr|W5P181|W5P181_SHEEP Nuclear migration protein nudC OS=Ovis aries OX=9940 GN=NUDC PE=3 SV=1	A0A6P7DRE2;W5P181	JEQ12_010052;NUDC	Nuclear migration protein nudC	4	1273.73	4.8%;4.8%	4	49.1645	4
>tr|A0A835ZVB8|A0A835ZVB8_SHEEP Complement C2 OS=Ovis aries OX=9940 GN=JEQ12_010483 PE=4 SV=1;>tr|A5YBU9|A5YBU9_SHEEP C3/C5 convertase OS=Ovis aries OX=9940 GN=CFB PE=4 SV=1;>tr|W5NY95|W5NY95_SHEEP Complement C2 OS=Ovis aries OX=9940 GN=C2 PE=4 SV=1	A0A835ZVB8;A5YBU9;W5NY95	JEQ12_010483;CFB;C2	Complement C2;C3/C5 convertase;Complement C2	4	1272.13	1.4%;2.5%;1.5%	4	48.2087	4
>tr|A0A835ZVY6|A0A835ZVY6_SHEEP peptidylprolyl isomerase OS=Ovis aries OX=9940 GN=JEQ12_004494 PE=4 SV=1	A0A835ZVY6	JEQ12_004494	peptidylprolyl isomerase	4	1301.53	0.324	3	55.6069	4
>tr|A0A836AG10|A0A836AG10_SHEEP Glutamine amidotransferase-like class 1 domain-containing protein 3A, mitochondrial OS=Ovis aries OX=9940 GN=JEQ12_001872 PE=4 SV=1;>tr|C5IWT4|C5IWT4_SHEEP Chromosome 21 open reading frame 33 OS=Ovis aries OX=9940 GN=C21orf33 PE=2 SV=1;>tr|W5PQ27|W5PQ27_SHEEP Glutamine amidotransferase like class 1 domain containing 3A OS=Ovis aries OX=9940 GN=GATD3A PE=4 SV=1	A0A836AG10;C5IWT4;W5PQ27	JEQ12_001872;C21orf33;GATD3A	Glutamine amidotransferase-like class 1 domain-containing protein 3A, mitochondrial;Chromosome 21 open reading frame 33;Glutamine amidotransferase like class 1 domain containing 3A	4	1765.56	12.7%;14.6%;14.6%	4	46.9207	4
>tr|A0A835ZP89|A0A835ZP89_SHEEP PX domain-containing protein OS=Ovis aries OX=9940 GN=JEQ12_007917 PE=3 SV=1;>tr|W5P9Y1|W5P9Y1_SHEEP Sorting nexin 6 OS=Ovis aries OX=9940 GN=SNX6 PE=3 SV=1	A0A835ZP89;W5P9Y1	JEQ12_007917;SNX6	PX domain-containing protein;Sorting nexin 6	4	1441.23	13.6%;13.7%	3	51.442	3
>tr|A0A6P3EDL1|A0A6P3EDL1_SHEEP Uncharacterized protein OS=Ovis aries OX=9940 GN=JEQ12_006777 PE=4 SV=1;>tr|W5P4Q1|W5P4Q1_SHEEP Transportin 1 OS=Ovis aries OX=9940 GN=TNPO1 PE=4 SV=1	A0A6P3EDL1;W5P4Q1	JEQ12_006777;TNPO1	Uncharacterized protein;Transportin 1	4	752.085	3.3%;2.8%	2	49.9684	2
>tr|A0A836ADX0|A0A836ADX0_SHEEP Beta-2-microglobulin OS=Ovis aries OX=9940 GN=JEQ12_018561 PE=3 SV=1;>tr|A4ZVY6|A4ZVY6_SHEEP Beta-2-microglobulin OS=Ovis aries OX=9940 PE=2 SV=1;>tr|A4ZVY8|A4ZVY8_SHEEP Beta-2-microglobulin OS=Ovis aries OX=9940 PE=2 SV=1;>tr|A4ZVY9|A4ZVY9_SHEEP Beta-2-microglobulin OS=Ovis aries OX=9940 PE=2 SV=1;>sp|Q6QAT4|B2MG_SHEEP Beta-2-microglobulin OS=Ovis aries OX=9940 GN…	A0A836ADX0;A4ZVY6;A4ZVY8;A4ZVY9;Q6QAT4	JEQ12_018561;;;;B2M	Beta-2-microglobulin	4	2482.32	6.1%;19.5%;19.5%;19.5%;19.5%	4	51.4263	7
>tr|A0A835ZVN9|A0A835ZVN9_SHEEP DEK-C domain-containing protein OS=Ovis aries OX=9940 GN=JEQ12_010752 PE=4 SV=1;>tr|W5PKS6|W5PKS6_SHEEP DEK proto-oncogene OS=Ovis aries OX=9940 GN=DEK PE=4 SV=1;>tr|W5PKS8|W5PKS8_SHEEP DEK proto-oncogene OS=Ovis aries OX=9940 GN=DEK PE=4 SV=1	A0A835ZVN9;W5PKS6;W5PKS8	JEQ12_010752;DEK;DEK	DEK-C domain-containing protein;DEK proto-oncogene;DEK proto-oncogene	4	657.638	4.5%;4.6%;5.5%	2	48.425	2
>tr|A0A6P3EAJ9|A0A6P3EAJ9_SHEEP Uncharacterized protein OS=Ovis aries OX=9940 GN=JEQ12_017589 PE=3 SV=1;>tr|W5P3W5|W5P3W5_SHEEP Hydroxysteroid 17-beta dehydrogenase 11 OS=Ovis aries OX=9940 GN=HSD17B11 PE=3 SV=1	A0A6P3EAJ9;W5P3W5	JEQ12_017589;HSD17B11	Uncharacterized protein;Hydroxysteroid 17-beta dehydrogenase 11	4	930.666	7.7%;7.3%	4	47.0472	4
>tr|A0A835ZXI6|A0A835ZXI6_SHEEP HotDog ACOT-type domain-containing protein OS=Ovis aries OX=9940 GN=JEQ12_003759 PE=4 SV=1;>tr|W5PSN9|W5PSN9_SHEEP Acyl-CoA thioesterase 7 OS=Ovis aries OX=9940 GN=ACOT7 PE=4 SV=1	A0A835ZXI6;W5PSN9	JEQ12_003759;ACOT7	HotDog ACOT-type domain-containing protein;Acyl-CoA thioesterase 7	4	962.192	7.7%;7.3%	3	45.3798	3
>tr|A0A6P9FQI8|A0A6P9FQI8_SHEEP Uncharacterized protein OS=Ovis aries OX=9940 GN=JEQ12_012735 PE=4 SV=1;>tr|A5JSV6|A5JSV6_SHEEP Ras-related C3 botulinum toxin substrate 1 (Fragment) OS=Ovis aries OX=9940 GN=RAC1 PE=2 SV=1;>tr|C5IJA1|C5IJA1_SHEEP RAC1 OS=Ovis aries OX=9940 PE=2 SV=1;>tr|W5NVC9|W5NVC9_SHEEP Rac family small GTPase 1 OS=Ovis aries OX=9940 GN=RAC1 PE=4 SV=1	A0A6P9FQI8;A5JSV6;C5IJA1;W5NVC9	JEQ12_012735;RAC1;;RAC1	Uncharacterized protein;Ras-related C3 botulinum toxin substrate 1 (Fragment);RAC1;Rac family small GTPase 1	4	1185.91	15.6%;22.7%;15.6%;16.7%	3	47.537	3
>tr|A0A835ZVG7|A0A835ZVG7_SHEEP ATP synthase subunit d, mitochondrial OS=Ovis aries OX=9940 GN=JEQ12_002430 PE=3 SV=1;>tr|W5PP37|W5PP37_SHEEP ATP synthase subunit d, mitochondrial OS=Ovis aries OX=9940 GN=ATP5PD PE=1 SV=1	A0A835ZVG7;W5PP37	JEQ12_002430;ATP5PD	ATP synthase subunit d, mitochondrial;ATP synthase subunit d, mitochondrial	4	1709.78	24.1%;24.2%	4	51.1765	5
>tr|A0A835ZPM7|A0A835ZPM7_SHEEP Ig-like domain-containing protein OS=Ovis aries OX=9940 GN=JEQ12_008125 PE=4 SV=1	A0A835ZPM7	JEQ12_008125	Ig-like domain-containing protein	4	694.325	0.037	2	55.1268	3
>tr|A0A836ADJ0|A0A836ADJ0_SHEEP IF rod domain-containing protein OS=Ovis aries OX=9940 GN=JEQ12_018970 PE=3 SV=1;>tr|W5P2K5|W5P2K5_SHEEP IF rod domain-containing protein OS=Ovis aries OX=9940 PE=4 SV=1	A0A836ADJ0;W5P2K5	JEQ12_018970;	IF rod domain-containing protein	4	1769.59	3.9%;3.5%	2	48.0513	2
>tr|A0A8N7XJ18|A0A8N7XJ18_SHEEP NADH dehydrogenase [ubiquinone] 1 alpha subcomplex subunit 12 OS=Ovis aries OX=9940 GN=JEQ12_014294 PE=1 SV=1	A0A8N7XJ18	JEQ12_014294	NADH dehydrogenase [ubiquinone] 1 alpha subcomplex subunit 12	4	422.223	0.069	2	50.1555	3
>tr|A0A836CZI7|A0A836CZI7_SHEEP Profilin OS=Ovis aries OX=9940 GN=JEQ12_003143 PE=3 SV=1;>tr|W5P6Q5|W5P6Q5_SHEEP Profilin OS=Ovis aries OX=9940 GN=PFN1 PE=3 SV=1	A0A836CZI7;W5P6Q5	JEQ12_003143;PFN1	Profilin	4	2066.3	6.9%;13.3%	3	43.544	3
>tr|A0A835ZXI2|A0A835ZXI2_SHEEP Matrix-remodeling-associated protein 7 OS=Ovis aries OX=9940 GN=JEQ12_002481 PE=4 SV=1	A0A835ZXI2	JEQ12_002481	Matrix-remodeling-associated protein 7	4	534	0.164	2	47.5909	2
>tr|A0A835ZR75|A0A835ZR75_SHEEP Fibrinogen C-terminal domain-containing protein OS=Ovis aries OX=9940 GN=JEQ12_007052 PE=4 SV=1;>tr|W5Q5A6|W5Q5A6_SHEEP Fibrinogen gamma chain OS=Ovis aries OX=9940 GN=FGG PE=4 SV=1	A0A835ZR75;W5Q5A6	JEQ12_007052;FGG	Fibrinogen C-terminal domain-containing protein;Fibrinogen gamma chain	4	518.847	1.9%;2.1%	1	46.4073	1
>tr|A0A836CTS3|A0A836CTS3_SHEEP RanBP2-type domain-containing protein OS=Ovis aries OX=9940 GN=JEQ12_010758 PE=4 SV=1;>tr|W5PPG7|W5PPG7_SHEEP Nucleoporin 153 OS=Ovis aries OX=9940 GN=NUP153 PE=4 SV=1	A0A836CTS3;W5PPG7	JEQ12_010758;NUP153	RanBP2-type domain-containing protein;Nucleoporin 153	4	1026.66	1%;1%	2	46.5893	2
>tr|A0A6P3E6W1|A0A6P3E6W1_SHEEP OCIA domain-containing protein 1 OS=Ovis aries OX=9940 GN=OCIAD1 PE=3 SV=1	A0A6P3E6W1	OCIAD1	OCIA domain-containing protein 1	4	877.129	0.178	3	49.4609	3
>tr|A0A835ZPP2|A0A835ZPP2_SHEEP 40S ribosomal protein SA OS=Ovis aries OX=9940 GN=RPSA PE=3 SV=1;>tr|A0A836CS60|A0A836CS60_SHEEP 40S ribosomal protein SA OS=Ovis aries OX=9940 GN=RPSA PE=3 SV=1;>sp|A6YRY8|RSSA_SHEEP Small ribosomal subunit protein uS2 OS=Ovis aries OX=9940 GN=RPSA PE=2 SV=1;>tr|B0L704|B0L704_SHEEP Laminin receptor (Fragment) OS=Ovis aries OX=9940 GN=LamR1 PE=3 SV=1;>tr|D5HKJ4|D5H…	A0A835ZPP2;A0A836CS60;A6YRY8;B0L704;D5HKJ4	RPSA;RPSA;RPSA;LamR1;RPSA	40S ribosomal protein SA;40S ribosomal protein SA;Small ribosomal subunit protein uS2;Laminin receptor (Fragment);40S ribosomal protein SA	4	1657.37	7.5%;11.9%;11.9%;20%;11.9%	3	50.9028	6
>tr|A0A836A0X2|A0A836A0X2_SHEEP IF rod domain-containing protein OS=Ovis aries OX=9940 GN=JEQ12_002762 PE=3 SV=1	A0A836A0X2	JEQ12_002762	IF rod domain-containing protein	4	779.715	0.02	3	54.6	3
>tr|A0A6P7DMA7|A0A6P7DMA7_SHEEP PRA1 family protein OS=Ovis aries OX=9940 GN=JEQ12_019990 PE=3 SV=1;>tr|W5PN02|W5PN02_SHEEP PRA1 family protein OS=Ovis aries OX=9940 GN=PRAF2 PE=3 SV=1	A0A6P7DMA7;W5PN02	JEQ12_019990;PRAF2	PRA1 family protein	4	1329.87	5.6%;5.7%	2	41.6228	2
>tr|A0A836A8L7|A0A836A8L7_SHEEP Sidoreflexin (Fragment) OS=Ovis aries OX=9940 GN=JEQ12_017750 PE=3 SV=1;>tr|W5Q5A2|W5Q5A2_SHEEP Sidoreflexin OS=Ovis aries OX=9940 GN=SFXN1 PE=3 SV=1	A0A836A8L7;W5Q5A2	JEQ12_017750;SFXN1	Sidoreflexin (Fragment);Sidoreflexin	4	733.013	15.7%;14.9%	2	51.2276	2
>tr|A0A6P7D144|A0A6P7D144_SHEEP Small nuclear ribonucleoprotein Sm D3 OS=Ovis aries OX=9940 GN=SNRPD3 PE=3 SV=1;>tr|W5PX22|W5PX22_SHEEP Small nuclear ribonucleoprotein Sm D3 OS=Ovis aries OX=9940 GN=SNRPD3 PE=3 SV=1	A0A6P7D144;W5PX22	SNRPD3	Small nuclear ribonucleoprotein Sm D3	4	1160.78	14.3%;14.3%	3	50.5488	3
>tr|A0A6P7D9Z2|A0A6P7D9Z2_SHEEP non-specific serine/threonine protein kinase OS=Ovis aries OX=9940 GN=JEQ12_011175 PE=3 SV=1	A0A6P7D9Z2	JEQ12_011175	non-specific serine/threonine protein kinase	4	1063.39	0.036	2	48.7108	2
>tr|A0A6P3E3Z9|A0A6P3E3Z9_SHEEP Uncharacterized protein OS=Ovis aries OX=9940 GN=JEQ12_015120 PE=3 SV=1;>tr|W5QGM7|W5QGM7_SHEEP Histone H1.0 OS=Ovis aries OX=9940 GN=LOC101102223 PE=3 SV=1	A0A6P3E3Z9;W5QGM7	JEQ12_015120;LOC101102223	Uncharacterized protein;Histone H1.0	4	2227.76	7.2%;7.2%	2	47.3893	2
>tr|A0A836A7Q6|A0A836A7Q6_SHEEP Integrin beta OS=Ovis aries OX=9940 GN=JEQ12_014343 PE=3 SV=1;>tr|W5Q5B5|W5Q5B5_SHEEP Cysteine sulfinic acid decarboxylase OS=Ovis aries OX=9940 GN=CSAD PE=3 SV=1	A0A836A7Q6;W5Q5B5	JEQ12_014343;CSAD	Integrin beta;Cysteine sulfinic acid decarboxylase	4	1219.1	2.4%;5.7%	2	51.4622	2
>tr|A0A836CZH9|A0A836CZH9_SHEEP Sulfotransferase OS=Ovis aries OX=9940 GN=JEQ12_018677 PE=3 SV=1;>tr|W5PHB2|W5PHB2_SHEEP Sulfotransferase OS=Ovis aries OX=9940 GN=LOC101104832 PE=3 SV=1	A0A836CZH9;W5PHB2	JEQ12_018677;LOC101104832	Sulfotransferase	4	759.187	3.2%;3.7%	2	43.6369	2
>tr|A0A836A7D0|A0A836A7D0_SHEEP Major facilitator superfamily (MFS) profile domain-containing protein OS=Ovis aries OX=9940 GN=JEQ12_017615 PE=3 SV=1	A0A836A7D0	JEQ12_017615	Major facilitator superfamily (MFS) profile domain-containing protein	4	597.829	0.028	1	52.5107	1
>tr|A0A836CQH3|A0A836CQH3_SHEEP Rab GTPase-binding effector protein 2 OS=Ovis aries OX=9940 GN=JEQ12_012466 PE=3 SV=1	A0A836CQH3	JEQ12_012466	Rab GTPase-binding effector protein 2	3	1040.1	0.024	1	42.4989	1
>tr|A0A6P7EP27|A0A6P7EP27_SHEEP Dolichol-phosphate mannosyltransferase subunit 1 OS=Ovis aries OX=9940 GN=JEQ12_004751 PE=3 SV=1;>tr|W5PX28|W5PX28_SHEEP Dolichol-phosphate mannosyltransferase subunit 1 OS=Ovis aries OX=9940 GN=DPM1 PE=3 SV=1	A0A6P7EP27;W5PX28	JEQ12_004751;DPM1	Dolichol-phosphate mannosyltransferase subunit 1	3	2872.52	4.6%;4.6%	2	39.5258	2
>tr|A0A6P3YPB4|A0A6P3YPB4_SHEEP Epoxide hydrolase OS=Ovis aries OX=9940 GN=EPHX1 PE=3 SV=1;>tr|A0A835ZZ98|A0A835ZZ98_SHEEP Epoxide hydrolase 1 OS=Ovis aries OX=9940 GN=JEQ12_003597 PE=3 SV=1	A0A6P3YPB4;A0A835ZZ98	EPHX1;JEQ12_003597	Epoxide hydrolase;Epoxide hydrolase 1	3	741.871	5.1%;4.3%	3	48.6605	4
>tr|A0A835ZNE3|A0A835ZNE3_SHEEP BRO1 domain-containing protein OS=Ovis aries OX=9940 GN=JEQ12_008174 PE=4 SV=1;>tr|W5Q3T9|W5Q3T9_SHEEP Programmed cell death 6 interacting protein OS=Ovis aries OX=9940 GN=PDCD6IP PE=4 SV=1	A0A835ZNE3;W5Q3T9	JEQ12_008174;PDCD6IP	BRO1 domain-containing protein;Programmed cell death 6 interacting protein	3	1168.49	5.8%;5.8%	3	50.8496	3
>tr|A0A836A269|A0A836A269_SHEEP TOG domain-containing protein OS=Ovis aries OX=9940 GN=JEQ12_006508 PE=3 SV=1;>tr|W5P272|W5P272_SHEEP Cytoskeleton associated protein 5 OS=Ovis aries OX=9940 GN=CKAP5 PE=3 SV=1	A0A836A269;W5P272	JEQ12_006508;CKAP5	TOG domain-containing protein;Cytoskeleton associated protein 5	3	996.73	1.5%;1.5%	3	51.3395	3
>tr|A0A836AEB3|A0A836AEB3_SHEEP Elongation factor 1-gamma OS=Ovis aries OX=9940 GN=JEQ12_018354 PE=3 SV=1	A0A836AEB3	JEQ12_018354	Elongation factor 1-gamma	3	237.314	0.095	1	49.1902	1
>tr|A0A836ANV4|A0A836ANV4_SHEEP Aldo-keto reductase family 1 member A1 OS=Ovis aries OX=9940 GN=JEQ12_000271 PE=3 SV=1;>tr|W5NUN8|W5NUN8_SHEEP Aldo-keto reductase family 1 member A1 OS=Ovis aries OX=9940 GN=AKR1A1 PE=3 SV=1	A0A836ANV4;W5NUN8	JEQ12_000271;AKR1A1	Aldo-keto reductase family 1 member A1	3	483.519	11%;12%	2	48.1454	2
>tr|A0A836AAA4|A0A836AAA4_SHEEP Protein transport protein Sec24D OS=Ovis aries OX=9940 GN=JEQ12_017181 PE=3 SV=1;>tr|W5Q678|W5Q678_SHEEP SEC24 homolog D, COPII coat complex component OS=Ovis aries OX=9940 GN=SEC24D PE=3 SV=1	A0A836AAA4;W5Q678	JEQ12_017181;SEC24D	Protein transport protein Sec24D;SEC24 homolog D, COPII coat complex component	3	2809.18	2.5%;2.6%	3	53.4058	3
>tr|A0A835ZMZ8|A0A835ZMZ8_SHEEP Coiled-coil domain-containing protein 12 OS=Ovis aries OX=9940 GN=JEQ12_008521 PE=4 SV=1	A0A835ZMZ8	JEQ12_008521	Coiled-coil domain-containing protein 12	3	1051.73	0.113	2	38.0158	2
>tr|A0A836CY22|A0A836CY22_SHEEP RRM domain-containing protein OS=Ovis aries OX=9940 GN=JEQ12_004602 PE=3 SV=1	A0A836CY22	JEQ12_004602	RRM domain-containing protein	3	799.581	0.07	2	51.3753	3
>tr|A0A6P7E5N6|A0A6P7E5N6_SHEEP Uncharacterized protein OS=Ovis aries OX=9940 GN=JEQ12_016862 PE=4 SV=1;>tr|W5Q9X2|W5Q9X2_SHEEP SLC35A4 upstream open reading frame protein OS=Ovis aries OX=9940 GN=LOC105615270 PE=4 SV=1	A0A6P7E5N6;W5Q9X2	JEQ12_016862;LOC105615270	Uncharacterized protein;SLC35A4 upstream open reading frame protein	3	279.06	21.4%;21.4%	1	53.3087	1
>tr|A0A6P3YLJ4|A0A6P3YLJ4_SHEEP Eukaryotic peptide chain release factor subunit 1 OS=Ovis aries OX=9940 GN=JEQ12_016835 PE=3 SV=1;>tr|W5Q4S6|W5Q4S6_SHEEP Eukaryotic peptide chain release factor subunit 1 OS=Ovis aries OX=9940 PE=3 SV=1	A0A6P3YLJ4;W5Q4S6	JEQ12_016835;	Eukaryotic peptide chain release factor subunit 1	3	937.942	4.1%;6.6%	2	49.1676	2
>tr|A0A836CXN6|A0A836CXN6_SHEEP Mitochondrial dicarboxylate carrier OS=Ovis aries OX=9940 GN=JEQ12_002547 PE=3 SV=1;>tr|B2MVX1|B2MVX1_SHEEP SLC25A10 OS=Ovis aries OX=9940 PE=2 SV=1;>tr|W5Q9Y3|W5Q9Y3_SHEEP Solute carrier family 25 member 10 OS=Ovis aries OX=9940 GN=SLC25A10 PE=3 SV=1	A0A836CXN6;B2MVX1;W5Q9Y3	JEQ12_002547;;SLC25A10	Mitochondrial dicarboxylate carrier;SLC25A10;Solute carrier family 25 member 10	3	1256.75	2.8%;2.8%;2.7%	1	43.16	1
>tr|W5PIN1|W5PIN1_SHEEP Ubiquitin-fold modifier-conjugating enzyme 1 OS=Ovis aries OX=9940 GN=UFC1 PE=3 SV=1	W5PIN1	UFC1	Ubiquitin-fold modifier-conjugating enzyme 1	3	921.426	0.204	2	44.268	2
>tr|A0A835ZXF1|A0A835ZXF1_SHEEP Ubiquitin-like domain-containing protein OS=Ovis aries OX=9940 GN=JEQ12_002436 PE=3 SV=1	A0A835ZXF1	JEQ12_002436	Ubiquitin-like domain-containing protein	3	1197.09	0.091	3	41.7603	3
>tr|A0A6P7DE48|A0A6P7DE48_SHEEP Uncharacterized protein OS=Ovis aries OX=9940 GN=JEQ12_011690 PE=4 SV=1	A0A6P7DE48	JEQ12_011690	Uncharacterized protein	3	757.341	0.028	3	46.3715	3
>tr|A0A6P7DGM5|A0A6P7DGM5_SHEEP heme oxygenase (biliverdin-producing) OS=Ovis aries OX=9940 GN=HMOX2 PE=2 SV=1;>tr|A0A6P7DIP9|A0A6P7DIP9_SHEEP heme oxygenase (biliverdin-producing) OS=Ovis aries OX=9940 GN=JEQ12_012298 PE=3 SV=1;>tr|W5NZV0|W5NZV0_SHEEP heme oxygenase (biliverdin-producing) OS=Ovis aries OX=9940 GN=HMOX2 PE=3 SV=1;>tr|W5NZV3|W5NZV3_SHEEP heme oxygenase (biliverdin-producing) OS=Ov…	A0A6P7DGM5;A0A6P7DIP9;W5NZV0;W5NZV3	HMOX2;JEQ12_012298;HMOX2;HMOX2	heme oxygenase (biliverdin-producing)	3	1888.84	9.9%;9.9%;8.6%;10.2%	2	39.2639	2
>tr|A0A6P3EGC5|A0A6P3EGC5_SHEEP Enhancer of rudimentary homolog OS=Ovis aries OX=9940 GN=JEQ12_006966 PE=3 SV=1;>tr|W5Q0P2|W5Q0P2_SHEEP Enhancer of rudimentary homolog OS=Ovis aries OX=9940 PE=3 SV=1;>tr|W5QJ66|W5QJ66_SHEEP Enhancer of rudimentary homolog OS=Ovis aries OX=9940 GN=ERH PE=3 SV=1	A0A6P3EGC5;W5Q0P2;W5QJ66	JEQ12_006966;;ERH	Enhancer of rudimentary homolog	3	1060.62	19.2%;19.2%;19.2%	2	48.4362	2
>tr|A0A835ZTG9|A0A835ZTG9_SHEEP [histone H3]-lysine(4) N-methyltransferase OS=Ovis aries OX=9940 GN=JEQ12_005219 PE=3 SV=1;>tr|A0A8V6V4N3|A0A8V6V4N3_SHEEP Cytochrome c oxidase subunit OS=Ovis aries OX=9940 GN=LOC101121538 PE=3 SV=1;>tr|W5P4E5|W5P4E5_SHEEP Cytochrome c oxidase subunit 6B1 OS=Ovis aries OX=9940 GN=LOC101121538 PE=4 SV=1	A0A835ZTG9;A0A8V6V4N3;W5P4E5	JEQ12_005219;LOC101121538;LOC101121538	[histone H3]-lysine(4) N-methyltransferase;Cytochrome c oxidase subunit;Cytochrome c oxidase subunit 6B1	3	2711.46	0.3%;14%;13.5%	2	47.7992	2
>tr|A0A836CSV2|A0A836CSV2_SHEEP Ubiquitin carboxyl-terminal hydrolase OS=Ovis aries OX=9940 GN=JEQ12_008471 PE=3 SV=1;>tr|W5PX00|W5PX00_SHEEP Ubiquitin carboxyl-terminal hydrolase OS=Ovis aries OX=9940 GN=USP4 PE=3 SV=1	A0A836CSV2;W5PX00	JEQ12_008471;USP4	Ubiquitin carboxyl-terminal hydrolase	3	1140.17	1.9%;1.9%	3	44.4626	3
>tr|A0A836AP42|A0A836AP42_SHEEP Hydroxymethylglutaryl-CoA lyase, mitochondrial OS=Ovis aries OX=9940 GN=JEQ12_010107 PE=3 SV=1	A0A836AP42	JEQ12_010107	Hydroxymethylglutaryl-CoA lyase, mitochondrial	3	730.517	0.047	2	49.7545	2
>tr|A0A836D4R1|A0A836D4R1_SHEEP Ubiquitin carboxyl-terminal hydrolase OS=Ovis aries OX=9940 GN=JEQ12_015017 PE=3 SV=1;>tr|W5P689|W5P689_SHEEP Ubiquitin carboxyl-terminal hydrolase OS=Ovis aries OX=9940 GN=USP5 PE=3 SV=1	A0A836D4R1;W5P689	JEQ12_015017;USP5	Ubiquitin carboxyl-terminal hydrolase	3	636.698	5.4%;5.2%	2	48.5596	2
>tr|A0A6P7E6D6|A0A6P7E6D6_SHEEP Uncharacterized protein OS=Ovis aries OX=9940 GN=JEQ12_016539 PE=4 SV=1;>tr|W5Q106|W5Q106_SHEEP PDZ and LIM domain 4 OS=Ovis aries OX=9940 PE=4 SV=1;>tr|W5Q108|W5Q108_SHEEP PDZ and LIM domain 4 OS=Ovis aries OX=9940 PE=4 SV=1	A0A6P7E6D6;W5Q106;W5Q108	JEQ12_016539;;	Uncharacterized protein;PDZ and LIM domain 4;PDZ and LIM domain 4	3	1773.2	5.4%;5.5%;5.4%	3	51.7272	3
>tr|A0A836AN92|A0A836AN92_SHEEP Transmembrane protein 222 OS=Ovis aries OX=9940 GN=JEQ12_010046 PE=4 SV=1	A0A836AN92	JEQ12_010046	Transmembrane protein 222	3	592.249	0.08	2	54.4517	2
>tr|A0A6P7EDQ0|A0A6P7EDQ0_SHEEP Glutathione S-transferase OS=Ovis aries OX=9940 GN=JEQ12_018918 PE=3 SV=1;>tr|A0A835ZN07|A0A835ZN07_SHEEP Glutathione S-transferase OS=Ovis aries OX=9940 GN=JEQ12_011319 PE=3 SV=1	A0A6P7EDQ0;A0A835ZN07	JEQ12_018918;JEQ12_011319	Glutathione S-transferase	3	638.313	9%;8.2%	2	42.7719	2
>tr|A0A6P3YGV7|A0A6P3YGV7_SHEEP Protein S100-A10 OS=Ovis aries OX=9940 GN=JEQ12_000851 PE=4 SV=1;>tr|W5QIU9|W5QIU9_SHEEP Protein S100-A10 OS=Ovis aries OX=9940 GN=LOC101120208 PE=4 SV=1	A0A6P3YGV7;W5QIU9	JEQ12_000851;LOC101120208	Protein S100-A10	3	1210.43	37.1%;37.1%	3	51.2073	5
>tr|A0A836A3A1|A0A836A3A1_SHEEP Alpha-1,4 glucan phosphorylase OS=Ovis aries OX=9940 GN=JEQ12_018166 PE=3 SV=1;>sp|Q5MIB5|PYGL_SHEEP Glycogen phosphorylase, liver form OS=Ovis aries OX=9940 GN=PYGL PE=2 SV=3	A0A836A3A1;Q5MIB5	JEQ12_018166;PYGL	Alpha-1,4 glucan phosphorylase;Glycogen phosphorylase, liver form	3	1392.25	2.5%;2.5%	2	43.4611	2
>tr|A0A835ZQF4|A0A835ZQF4_SHEEP Arsenite-resistance protein 2 OS=Ovis aries OX=9940 GN=JEQ12_012656 PE=3 SV=1	A0A835ZQF4	JEQ12_012656	Arsenite-resistance protein 2	3	1037.5	0.045	3	47.0508	3
>tr|A0A6P3TGJ6|A0A6P3TGJ6_SHEEP Uncharacterized protein OS=Ovis aries OX=9940 GN=JEQ12_012548 PE=3 SV=1;>tr|W5NVY0|W5NVY0_SHEEP RNA-binding protein FUS OS=Ovis aries OX=9940 PE=3 SV=1	A0A6P3TGJ6;W5NVY0	JEQ12_012548;	Uncharacterized protein;RNA-binding protein FUS	3	919.206	5.6%;11.5%	2	46.9249	2
>tr|A0A836CWG1|A0A836CWG1_SHEEP NADP-dependent oxidoreductase domain-containing protein OS=Ovis aries OX=9940 GN=JEQ12_004303 PE=3 SV=1	A0A836CWG1	JEQ12_004303	NADP-dependent oxidoreductase domain-containing protein	3	519.713	0.124	3	43.2189	3
>tr|A0A6P3EN38|A0A6P3EN38_SHEEP SH3 domain-binding glutamic acid-rich-like protein OS=Ovis aries OX=9940 GN=JEQ12_020134 PE=3 SV=1;>tr|W5NSY8|W5NSY8_SHEEP SH3 domain-binding glutamic acid-rich-like protein OS=Ovis aries OX=9940 GN=SH3BGRL PE=3 SV=1	A0A6P3EN38;W5NSY8	JEQ12_020134;SH3BGRL	SH3 domain-binding glutamic acid-rich-like protein	3	1459.68	13.2%;15.2%	2	49.0094	2
>tr|W5QH61|W5QH61_SHEEP Cleavage and polyadenylation specificity factor subunit 6 OS=Ovis aries OX=9940 GN=CPSF6 PE=3 SV=1;>tr|W5QH63|W5QH63_SHEEP Cleavage and polyadenylation specificity factor subunit 6 OS=Ovis aries OX=9940 GN=CPSF6 PE=3 SV=1	W5QH61;W5QH63	CPSF6	Cleavage and polyadenylation specificity factor subunit 6	3	1857.28	5.2%;4.9%	3	57.2345	3
>tr|A0A836ALU7|A0A836ALU7_SHEEP Prohibitin OS=Ovis aries OX=9940 GN=JEQ12_015010 PE=3 SV=1	A0A836ALU7	JEQ12_015010	Prohibitin	3	460.78	0.05	2	43.6456	2
>tr|A0A836AL04|A0A836AL04_SHEEP EF-hand domain-containing protein OS=Ovis aries OX=9940 GN=JEQ12_000105 PE=4 SV=1;>tr|W5QDK2|W5QDK2_SHEEP EF-hand domain family member D1 OS=Ovis aries OX=9940 GN=EFHD1 PE=4 SV=1	A0A836AL04;W5QDK2	JEQ12_000105;EFHD1	EF-hand domain-containing protein;EF-hand domain family member D1	3	1168.53	9.7%;16.3%	3	51.0891	3
>tr|A0A6P3E8Q6|A0A6P3E8Q6_SHEEP protein deglycase OS=Ovis aries OX=9940 GN=JEQ12_003743 PE=3 SV=1;>tr|W5PK66|W5PK66_SHEEP protein deglycase OS=Ovis aries OX=9940 GN=PARK7 PE=3 SV=1	A0A6P3E8Q6;W5PK66	JEQ12_003743;PARK7	protein deglycase	3	424.808	13.8%;13.8%	2	47.2307	2
>tr|W5PW72|W5PW72_SHEEP CD34 molecule OS=Ovis aries OX=9940 GN=CD34 PE=4 SV=1	W5PW72	CD34	CD34 molecule	3	1074.41	0.039	3	49.1341	3
>tr|A0A6P3E1Y4|A0A6P3E1Y4_SHEEP Stathmin OS=Ovis aries OX=9940 GN=STMN1 PE=3 SV=1	A0A6P3E1Y4	STMN1	Stathmin	3	1465.04	0.134	3	51.3847	3
>tr|W5QIM0|W5QIM0_SHEEP Galactokinase 2 OS=Ovis aries OX=9940 GN=GALK2 PE=3 SV=1	W5QIM0	GALK2	Galactokinase 2	3	1484.65	0.02	1	37.8937	1
>tr|A0A836A5U0|A0A836A5U0_SHEEP cAMP-regulated phosphoprotein 19 OS=Ovis aries OX=9940 GN=JEQ12_018244 PE=3 SV=1;>tr|W5NTJ8|W5NTJ8_SHEEP cAMP regulated phosphoprotein 19 OS=Ovis aries OX=9940 PE=3 SV=1;>tr|W5QB76|W5QB76_SHEEP cAMP regulated phosphoprotein 19 OS=Ovis aries OX=9940 PE=3 SV=1;>tr|W5QIF1|W5QIF1_SHEEP cAMP regulated phosphoprotein 19 OS=Ovis aries OX=9940 GN=ARPP19 PE=3 SV=1	A0A836A5U0;W5NTJ8;W5QB76;W5QIF1	JEQ12_018244;;;ARPP19	cAMP-regulated phosphoprotein 19;cAMP regulated phosphoprotein 19;cAMP regulated phosphoprotein 19;cAMP regulated phosphoprotein 19	3	1608.74	25.9%;20.9%;21%;19.9%	2	49.7733	2
>tr|A0A6P7E759|A0A6P7E759_SHEEP Septin OS=Ovis aries OX=9940 GN=JEQ12_017534 PE=3 SV=1	A0A6P7E759	JEQ12_017534	Septin	3	1507.89	0.051	3	51.3091	3
>tr|A0A6P7EBD2|A0A6P7EBD2_SHEEP Uncharacterized protein OS=Ovis aries OX=9940 GN=JEQ12_019027 PE=4 SV=1;>tr|W5P4N0|W5P4N0_SHEEP SPARC related modular calcium binding 2 OS=Ovis aries OX=9940 GN=SMOC2 PE=4 SV=1;>tr|W5P4N4|W5P4N4_SHEEP SPARC related modular calcium binding 2 OS=Ovis aries OX=9940 GN=SMOC2 PE=4 SV=1	A0A6P7EBD2;W5P4N0;W5P4N4	JEQ12_019027;SMOC2;SMOC2	Uncharacterized protein;SPARC related modular calcium binding 2;SPARC related modular calcium binding 2	3	1534.3	9.6%;9.8%;9.2%	3	44.2932	3
>tr|A0A6P3TB42|A0A6P3TB42_SHEEP Uncharacterized protein OS=Ovis aries OX=9940 GN=JEQ12_000639 PE=4 SV=1	A0A6P3TB42	JEQ12_000639	Uncharacterized protein	3	1050.2	0.088	3	52.1567	3
>tr|A0A6P3TKP6|A0A6P3TKP6_SHEEP Protein kinase C and casein kinase substrate in neurons protein 2 OS=Ovis aries OX=9940 GN=JEQ12_015210 PE=3 SV=1;>tr|A0A6P3YKT8|A0A6P3YKT8_SHEEP Protein kinase C and casein kinase substrate in neurons 2 OS=Ovis aries OX=9940 GN=PACSIN2 PE=3 SV=1	A0A6P3TKP6;A0A6P3YKT8	JEQ12_015210;PACSIN2	Protein kinase C and casein kinase substrate in neurons protein 2;Protein kinase C and casein kinase substrate in neurons 2	3	571.319	3.1%;3.1%	2	45.9389	3
>tr|A0A6P3ENF7|A0A6P3ENF7_SHEEP threonine--tRNA ligase OS=Ovis aries OX=9940 GN=JEQ12_006933 PE=3 SV=1;>tr|W5PR81|W5PR81_SHEEP threonine--tRNA ligase OS=Ovis aries OX=9940 GN=TARS1 PE=3 SV=1	A0A6P3ENF7;W5PR81	JEQ12_006933;TARS1	threonine--tRNA ligase	3	728.221	2.8%;2.8%	2	54.4295	2
>tr|A0A6P3EQN8|A0A6P3EQN8_SHEEP Phosphomannomutase OS=Ovis aries OX=9940 GN=JEQ12_012323 PE=3 SV=1;>tr|W5P5K7|W5P5K7_SHEEP Phosphomannomutase OS=Ovis aries OX=9940 GN=PMM2 PE=3 SV=1	A0A6P3EQN8;W5P5K7	JEQ12_012323;PMM2	Phosphomannomutase	3	1338.41	23.2%;23.2%	3	56.2163	3
>tr|A0A836AG38|A0A836AG38_SHEEP Alpha-2-macroglobulin receptor-associated protein OS=Ovis aries OX=9940 GN=JEQ12_017663 PE=4 SV=1;>tr|W5PV42|W5PV42_SHEEP LDL receptor related protein associated protein 1 OS=Ovis aries OX=9940 GN=LRPAP1 PE=4 SV=1;>tr|W5PV43|W5PV43_SHEEP LDL receptor related protein associated protein 1 OS=Ovis aries OX=9940 GN=LRPAP1 PE=4 SV=1	A0A836AG38;W5PV42;W5PV43	JEQ12_017663;LRPAP1;LRPAP1	Alpha-2-macroglobulin receptor-associated protein;LDL receptor related protein associated protein 1;LDL receptor related protein associated protein 1	3	585.283	4.4%;4.6%;4.6%	2	53.8558	2
>tr|A0A836D5W6|A0A836D5W6_SHEEP Calcium-binding protein 39 OS=Ovis aries OX=9940 GN=JEQ12_009932 PE=3 SV=1;>tr|W5QHL5|W5QHL5_SHEEP Calcium binding protein 39 OS=Ovis aries OX=9940 GN=CAB39 PE=3 SV=1	A0A836D5W6;W5QHL5	JEQ12_009932;CAB39	Calcium-binding protein 39;Calcium binding protein 39	3	1002.69	8.2%;11.4%	3	52.7227	3
>tr|A0A6P7E482|A0A6P7E482_SHEEP RRM domain-containing protein OS=Ovis aries OX=9940 GN=JEQ12_017963 PE=3 SV=1;>tr|W5QEI1|W5QEI1_SHEEP Heterogeneous nuclear ribonucleoprotein C OS=Ovis aries OX=9940 GN=HNRNPC PE=3 SV=1	A0A6P7E482;W5QEI1	JEQ12_017963;HNRNPC	RRM domain-containing protein;Heterogeneous nuclear ribonucleoprotein C	3	684.76	9.9%;9.6%	2	44.8408	2
>tr|A0A6P7EZY2|A0A6P7EZY2_SHEEP Uncharacterized protein OS=Ovis aries OX=9940 GN=JEQ12_001324 PE=4 SV=1;>tr|A0A836D843|A0A836D843_SHEEP PB1 domain-containing protein OS=Ovis aries OX=9940 GN=JEQ12_001614 PE=4 SV=1;>tr|W5PZA6|W5PZA6_SHEEP PB1 domain-containing protein OS=Ovis aries OX=9940 PE=4 SV=1;>tr|W5Q9Q0|W5Q9Q0_SHEEP Trafficking from ER to golgi regulator OS=Ovis aries OX=9940 GN=TFG PE=4 SV…	A0A6P7EZY2;A0A836D843;W5PZA6;W5Q9Q0	JEQ12_001324;JEQ12_001614;;TFG	Uncharacterized protein;PB1 domain-containing protein;PB1 domain-containing protein;Trafficking from ER to golgi regulator	3	1054.38	8.3%;4.6%;8.2%;8.2%	3	49.3845	3
>tr|F1CGV7|F1CGV7_SHEEP UDP-glucuronosyltransferase OS=Ovis aries OX=9940 GN=UGT1A1 PE=2 SV=1;>tr|W5QD45|W5QD45_SHEEP UDP-glucuronosyltransferase OS=Ovis aries OX=9940 GN=UGT1A1 PE=3 SV=1	F1CGV7;W5QD45	UGT1A1	UDP-glucuronosyltransferase	3	739.551	6.6%;8%	3	42.1922	3
>tr|A0A836AMH4|A0A836AMH4_SHEEP Ras-associated and pleckstrin homology domains-containing protein 1 OS=Ovis aries OX=9940 GN=JEQ12_009773 PE=4 SV=1;>tr|W5QA16|W5QA16_SHEEP Ras association (RalGDS/AF-6) and pleckstrin homology domains 1 OS=Ovis aries OX=9940 PE=4 SV=1	A0A836AMH4;W5QA16	JEQ12_009773;	Ras-associated and pleckstrin homology domains-containing protein 1;Ras association (RalGDS/AF-6) and pleckstrin homology domains 1	3	1494.84	1.3%;1.3%	2	48.7664	2
>tr|A0A836CV58|A0A836CV58_SHEEP 2'-5' oligoadenylate synthase OS=Ovis aries OX=9940 GN=JEQ12_007340 PE=3 SV=1;>tr|W5PH55|W5PH55_SHEEP 2'-5' oligoadenylate synthase OS=Ovis aries OX=9940 PE=3 SV=1	A0A836CV58;W5PH55	JEQ12_007340;	2'-5' oligoadenylate synthase	3	560.029	2%;1.8%	1	51.3485	1
>tr|A0A836CXC1|A0A836CXC1_SHEEP Splicing factor 3A subunit 1 OS=Ovis aries OX=9940 GN=JEQ12_007462 PE=4 SV=1;>tr|W5PA79|W5PA79_SHEEP Splicing factor 3a subunit 1 OS=Ovis aries OX=9940 GN=SF3A1 PE=4 SV=1	A0A836CXC1;W5PA79	JEQ12_007462;SF3A1	Splicing factor 3A subunit 1;Splicing factor 3a subunit 1	3	1181.36	2.8%;2.8%	3	53.2066	4
>tr|A0A6P3E9B7|A0A6P3E9B7_SHEEP NADH dehydrogenase [ubiquinone] 1 alpha subcomplex subunit 7 OS=Ovis aries OX=9940 GN=JEQ12_016390 PE=3 SV=1;>tr|W5P0I2|W5P0I2_SHEEP NADH dehydrogenase [ubiquinone] 1 alpha subcomplex subunit 7 OS=Ovis aries OX=9940 GN=NDUFA7 PE=1 SV=1	A0A6P3E9B7;W5P0I2	JEQ12_016390;NDUFA7	NADH dehydrogenase [ubiquinone] 1 alpha subcomplex subunit 7	3	1205.96	15.9%;15.8%	2	44.4227	2
>tr|A0A836A4C5|A0A836A4C5_SHEEP Signal recognition particle subunit SRP68 OS=Ovis aries OX=9940 GN=JEQ12_002463 PE=3 SV=1;>tr|W5PEH7|W5PEH7_SHEEP Signal recognition particle subunit SRP68 OS=Ovis aries OX=9940 GN=SRP68 PE=3 SV=1	A0A836A4C5;W5PEH7	JEQ12_002463;SRP68	Signal recognition particle subunit SRP68	3	612.942	3.4%;3.4%	2	53.1037	2
>tr|A0A6P7DCI7|A0A6P7DCI7_SHEEP EF-hand domain-containing protein OS=Ovis aries OX=9940 GN=JEQ12_011961 PE=4 SV=1;>tr|A0A6P7ERU1|A0A6P7ERU1_SHEEP EF-hand domain-containing protein OS=Ovis aries OX=9940 GN=JEQ12_004607 PE=4 SV=1;>tr|B9VH05|B9VH05_SHEEP Myosin regulatory light chain MRCL3 OS=Ovis aries OX=9940 GN=MRCL3 PE=2 SV=1;>tr|W5PKY9|W5PKY9_SHEEP Myosin regulatory light chain MRCL3 OS=Ovis ar…	A0A6P7DCI7;A0A6P7ERU1;B9VH05;W5PKY9;W5PL19;W5Q2S8	JEQ12_011961;JEQ12_004607;MRCL3;MRCL3;LOC101105123;MYL9	EF-hand domain-containing protein;EF-hand domain-containing protein;Myosin regulatory light chain MRCL3;Myosin regulatory light chain MRCL3;Myosin regulatory light chain 12B;Myosin light chain 9	3	863.012	8.7%;8.7%;8.7%;8.7%;8.8%;4.8%	2	52.3448	2
>tr|A0A836AQS6|A0A836AQS6_SHEEP VWFA domain-containing protein OS=Ovis aries OX=9940 GN=JEQ12_001909 PE=4 SV=1;>tr|W5PTE9|W5PTE9_SHEEP Collagen type VI alpha 1 chain OS=Ovis aries OX=9940 GN=COL6A1 PE=4 SV=1	A0A836AQS6;W5PTE9	JEQ12_001909;COL6A1	VWFA domain-containing protein;Collagen type VI alpha 1 chain	3	1192.21	2.2%;2.3%	2	51.4262	11
>tr|A0A6P3CWZ0|A0A6P3CWZ0_SHEEP Uncharacterized protein OS=Ovis aries OX=9940 GN=JEQ12_015728 PE=4 SV=1;>tr|B2LYK7|B2LYK7_SHEEP Coiled-coil-helix-coiled-coil-helix domain containing 3 OS=Ovis aries OX=9940 GN=CHCHD3 PE=2 SV=1;>tr|W5P9X2|W5P9X2_SHEEP Coiled-coil-helix-coiled-coil-helix domain containing 3 OS=Ovis aries OX=9940 GN=CHCHD3 PE=4 SV=1	A0A6P3CWZ0;B2LYK7;W5P9X2	JEQ12_015728;CHCHD3;CHCHD3	Uncharacterized protein;Coiled-coil-helix-coiled-coil-helix domain containing 3;Coiled-coil-helix-coiled-coil-helix domain containing 3	3	924.845	19.8%;19.8%;19.4%	3	48.2894	3
>tr|A0A6P3YMN3|A0A6P3YMN3_SHEEP EF-hand domain-containing protein OS=Ovis aries OX=9940 GN=JEQ12_007843 PE=4 SV=1	A0A6P3YMN3	JEQ12_007843	EF-hand domain-containing protein	3	669.459	0.047	2	50.4574	2
>tr|A0A835ZWI5|A0A835ZWI5_SHEEP Thioredoxin domain-containing protein OS=Ovis aries OX=9940 GN=JEQ12_011766 PE=4 SV=1;>tr|W5Q0K3|W5Q0K3_SHEEP Glutaredoxin 3 OS=Ovis aries OX=9940 GN=GLRX3 PE=4 SV=1	A0A835ZWI5;W5Q0K3	JEQ12_011766;GLRX3	Thioredoxin domain-containing protein;Glutaredoxin 3	3	1187.67	13.5%;14.3%	3	50.8907	3
>tr|A0A836AIL0|A0A836AIL0_SHEEP DSBA-like thioredoxin domain-containing protein OS=Ovis aries OX=9940 GN=JEQ12_015828 PE=4 SV=1;>tr|W5Q894|W5Q894_SHEEP Glutathione S-transferase kappa OS=Ovis aries OX=9940 GN=GSTK1 PE=3 SV=1	A0A836AIL0;W5Q894	JEQ12_015828;GSTK1	DSBA-like thioredoxin domain-containing protein;Glutathione S-transferase kappa	3	834.533	5.4%;10.2%	2	50.3162	2
>tr|A0A835ZVB1|A0A835ZVB1_SHEEP Negative elongation factor E OS=Ovis aries OX=9940 GN=JEQ12_010482 PE=3 SV=1;>tr|W5NX85|W5NX85_SHEEP Negative elongation factor E OS=Ovis aries OX=9940 GN=NELFE PE=3 SV=1	A0A835ZVB1;W5NX85	JEQ12_010482;NELFE	Negative elongation factor E	3	2655.45	3.2%;3.2%	2	50.0243	2
>tr|A0A835ZL30|A0A835ZL30_SHEEP Agenet-like domain-containing protein OS=Ovis aries OX=9940 GN=JEQ12_020303 PE=3 SV=1;>tr|W5PIV7|W5PIV7_SHEEP FMRP translational regulator 1 OS=Ovis aries OX=9940 GN=FMR1 PE=3 SV=1	A0A835ZL30;W5PIV7	JEQ12_020303;FMR1	Agenet-like domain-containing protein;FMRP translational regulator 1	3	1276.87	2.1%;2.4%	3	47.8016	3
>tr|A0A6P3TMA6|A0A6P3TMA6_SHEEP PDCD10 protein OS=Ovis aries OX=9940 GN=PDCD10 PE=2 SV=1;>tr|A0A836AN76|A0A836AN76_SHEEP WD repeat-containing protein 49 OS=Ovis aries OX=9940 GN=JEQ12_001620 PE=3 SV=1;>tr|W5NT61|W5NT61_SHEEP Programmed cell death 10 OS=Ovis aries OX=9940 GN=PDCD10 PE=3 SV=1	A0A6P3TMA6;A0A836AN76;W5NT61	PDCD10;JEQ12_001620;PDCD10	PDCD10 protein;WD repeat-containing protein 49;Programmed cell death 10	3	964.566	9.4%;0.8%;9.3%	2	51.2864	2
>tr|A0A836A502|A0A836A502_SHEEP Importin subunit beta-1 OS=Ovis aries OX=9940 GN=JEQ12_002868 PE=3 SV=1	A0A836A502	JEQ12_002868	Importin subunit beta-1	3	896.07	0.02	2	49.5409	2
>tr|A0A836A1B9|A0A836A1B9_SHEEP Eukaryotic translation initiation factor 5 OS=Ovis aries OX=9940 GN=JEQ12_008085 PE=3 SV=1	A0A836A1B9	JEQ12_008085	Eukaryotic translation initiation factor 5	3	825.211	0.037	3	46.2637	3
>tr|A0A835ZP93|A0A835ZP93_SHEEP Tight junction protein ZO-1 OS=Ovis aries OX=9940 GN=JEQ12_007810 PE=4 SV=1;>tr|W5Q4W6|W5Q4W6_SHEEP Tight junction protein 1 OS=Ovis aries OX=9940 GN=TJP1 PE=4 SV=1	A0A835ZP93;W5Q4W6	JEQ12_007810;TJP1	Tight junction protein ZO-1;Tight junction protein 1	3	932.462	3%;3%	3	50.596	3
>tr|A0A6P7EJK5|A0A6P7EJK5_SHEEP PH domain-containing protein OS=Ovis aries OX=9940 GN=JEQ12_002960 PE=4 SV=1	A0A6P7EJK5	JEQ12_002960	PH domain-containing protein	3	389.065	0.022	1	53.8741	1
>tr|A0A6P3DZJ3|A0A6P3DZJ3_SHEEP Uncharacterized protein OS=Ovis aries OX=9940 GN=JEQ12_001319 PE=4 SV=1;>tr|W5Q9E1|W5Q9E1_SHEEP Translocase of outer mitochondrial membrane 70 OS=Ovis aries OX=9940 GN=TOMM70 PE=4 SV=1	A0A6P3DZJ3;W5Q9E1	JEQ12_001319;TOMM70	Uncharacterized protein;Translocase of outer mitochondrial membrane 70	3	773.991	4.1%;4%	3	39.3666	3
>tr|A0A6P7DX41|A0A6P7DX41_SHEEP Uncharacterized protein OS=Ovis aries OX=9940 GN=JEQ12_014608 PE=4 SV=1	A0A6P7DX41	JEQ12_014608	Uncharacterized protein	3	1698.04	0.035	2	46.1765	3
>tr|A0A5A4U680|A0A5A4U680_SHEEP Heat shock 70 kDa protein OS=Ovis aries OX=9940 GN=HSP70 PE=3 SV=1;>tr|A0A836CTI2|A0A836CTI2_SHEEP Uncharacterized protein OS=Ovis aries OX=9940 GN=JEQ12_010488 PE=3 SV=1;>tr|W5PG95|W5PG95_SHEEP Heat shock 70kDa protein 1A OS=Ovis aries OX=9940 GN=HSPA1A PE=3 SV=1	A0A5A4U680;A0A836CTI2;W5PG95	HSP70;JEQ12_010488;HSPA1A	Heat shock 70 kDa protein;Uncharacterized protein;Heat shock 70kDa protein 1A	3	1326.18	7.3%;7.6%;7.3%	3	48.4144	3
>tr|A0A6P3EL45|A0A6P3EL45_SHEEP Small nuclear ribonucleoprotein Sm D1 OS=Ovis aries OX=9940 GN=SNRPD1 PE=3 SV=1;>tr|W5NZP0|W5NZP0_SHEEP Small nuclear ribonucleoprotein Sm D1 OS=Ovis aries OX=9940 GN=SNRPD1 PE=3 SV=1;>tr|W5PEQ0|W5PEQ0_SHEEP RING-type E3 ubiquitin transferase OS=Ovis aries OX=9940 GN=SNRPD1 PE=4 SV=1;>tr|W5PEQ3|W5PEQ3_SHEEP Small nuclear ribonucleoprotein Sm D1 OS=Ovis aries OX=994…	A0A6P3EL45;W5NZP0;W5PEQ0;W5PEQ3	SNRPD1	Small nuclear ribonucleoprotein Sm D1;Small nuclear ribonucleoprotein Sm D1;RING-type E3 ubiquitin transferase;Small nuclear ribonucleoprotein Sm D1	3	196.578	16%;14.3%;1.9%;16%	1	49.3504	1
>tr|A0A6P9FQC5|A0A6P9FQC5_SHEEP Insulin-like growth factor-binding protein 5 OS=Ovis aries OX=9940 GN=JEQ12_009830 PE=4 SV=1;>tr|B3GS77|B3GS77_SHEEP Insulin-like growth factor-binding protein 5 OS=Ovis aries OX=9940 GN=IGFBP5 PE=2 SV=1;>tr|Q9GK32|Q9GK32_SHEEP Insulin-like growth factor binding protein 5 (Fragment) OS=Ovis aries OX=9940 GN=IGFBP-5 PE=2 SV=1	A0A6P9FQC5;B3GS77;Q9GK32	JEQ12_009830;IGFBP5;IGFBP-5	Insulin-like growth factor-binding protein 5;Insulin-like growth factor-binding protein 5;Insulin-like growth factor binding protein 5 (Fragment)	3	998.423	4.1%;4.1%;15.9%	2	51.4921	2
>tr|A0A6P7END3|A0A6P7END3_SHEEP End-binding protein 1 OS=Ovis aries OX=9940 GN=JEQ12_004555 PE=3 SV=1;>tr|A0A835ZVM3|A0A835ZVM3_SHEEP End-binding protein 1 OS=Ovis aries OX=9940 GN=JEQ12_004968 PE=3 SV=1;>tr|W5P3M3|W5P3M3_SHEEP DNA (cytosine-5-)-methyltransferase OS=Ovis aries OX=9940 GN=MAPRE1 PE=4 SV=1;>tr|W5P3N0|W5P3N0_SHEEP Microtubule associated protein RP/EB family member 1 OS=Ovis aries OX…	A0A6P7END3;A0A835ZVM3;W5P3M3;W5P3N0	JEQ12_004555;JEQ12_004968;MAPRE1;MAPRE1	End-binding protein 1;End-binding protein 1;DNA (cytosine-5-)-methyltransferase;Microtubule associated protein RP/EB family member 1	3	716.388	6.7%;6.1%;2.1%;6.2%	2	45.1492	2
>tr|A0A836A376|A0A836A376_SHEEP FAM192A/Fyv6 N-terminal domain-containing protein OS=Ovis aries OX=9940 GN=JEQ12_005003 PE=4 SV=1;>tr|A0A836CS48|A0A836CS48_SHEEP FAM192A/Fyv6 N-terminal domain-containing protein OS=Ovis aries OX=9940 GN=JEQ12_019887 PE=4 SV=1;>tr|W5QC59|W5QC59_SHEEP Proteasome activator subunit 3 interacting protein 1 OS=Ovis aries OX=9940 GN=PSME3IP1 PE=4 SV=1	A0A836A376;A0A836CS48;W5QC59	JEQ12_005003;JEQ12_019887;PSME3IP1	FAM192A/Fyv6 N-terminal domain-containing protein;FAM192A/Fyv6 N-terminal domain-containing protein;Proteasome activator subunit 3 interacting protein 1	3	329.449	4.7%;5.1%;5.1%	1	43.4024	1
>tr|A0A6P3E932|A0A6P3E932_SHEEP Solute carrier family 25 member 51 OS=Ovis aries OX=9940 GN=JEQ12_009017 PE=3 SV=1;>tr|A0A6P3TBX8|A0A6P3TBX8_SHEEP Solute carrier family 25 member 51 OS=Ovis aries OX=9940 GN=SLC25A51 PE=3 SV=1	A0A6P3E932;A0A6P3TBX8	JEQ12_009017;SLC25A51	Solute carrier family 25 member 51	3	671.249	3.7%;3.7%	1	48.5546	1
>tr|A0A6P3YGL4|A0A6P3YGL4_SHEEP actin-related protein 2 isoform X2 OS=Ovis aries OX=9940 GN=ACTR2 PE=3 SV=1	A0A6P3YGL4	ACTR2	actin-related protein 2 isoform X2	3	896.19	0.061	3	46.2208	3
>tr|A0A835ZZ39|A0A835ZZ39_SHEEP WAP, Kazal, immunoglobulin, Kunitz and NTR domain-containing protein 2 OS=Ovis aries OX=9940 GN=JEQ12_002939 PE=3 SV=1;>tr|W5NZF3|W5NZF3_SHEEP LUC7 like 3 pre-mRNA splicing factor OS=Ovis aries OX=9940 GN=LUC7L3 PE=3 SV=1	A0A835ZZ39;W5NZF3	JEQ12_002939;LUC7L3	WAP, Kazal, immunoglobulin, Kunitz and NTR domain-containing protein 2;LUC7 like 3 pre-mRNA splicing factor	3	290.431	2.3%;4.9%	1	42.7381	1
>tr|A0A836D2B8|A0A836D2B8_SHEEP Spondin domain-containing protein OS=Ovis aries OX=9940 GN=JEQ12_017696 PE=3 SV=1	A0A836D2B8	JEQ12_017696	Spondin domain-containing protein	3	1436.35	0.038	2	47.7197	2
>tr|A0A6P3E7F4|A0A6P3E7F4_SHEEP Coatomer subunit alpha OS=Ovis aries OX=9940 GN=JEQ12_001069 PE=4 SV=1;>tr|W5PFV7|W5PFV7_SHEEP Coatomer subunit alpha OS=Ovis aries OX=9940 GN=COPA PE=4 SV=1	A0A6P3E7F4;W5PFV7	JEQ12_001069;COPA	Coatomer subunit alpha	3	973.864	2.4%;2.4%	3	51.4583	3
>tr|A0A835ZQB6|A0A835ZQB6_SHEEP Coatomer subunit gamma OS=Ovis aries OX=9940 GN=JEQ12_008615 PE=3 SV=1;>tr|Q5G2C3|Q5G2C3_SHEEP Coatomer protein complex subunit gamma 2 (Fragment) OS=Ovis aries OX=9940 PE=2 SV=1;>tr|Q5G2C4|Q5G2C4_SHEEP Coatomer protein complex subunit gamma 2 (Fragment) OS=Ovis aries OX=9940 PE=2 SV=1;>tr|W5P0R0|W5P0R0_SHEEP Coatomer subunit gamma OS=Ovis aries OX=9940 GN=LOC78077…	A0A835ZQB6;Q5G2C3;Q5G2C4;W5P0R0	JEQ12_008615;;;LOC780773	Coatomer subunit gamma;Coatomer protein complex subunit gamma 2 (Fragment);Coatomer protein complex subunit gamma 2 (Fragment);Coatomer subunit gamma	3	226.494	2.5%;4%;4%;2.8%	2	43.8834	2
>tr|A0A6P7E8Z5|A0A6P7E8Z5_SHEEP Uncharacterized protein OS=Ovis aries OX=9940 GN=JEQ12_018268 PE=3 SV=1;>tr|W5QIK9|W5QIK9_SHEEP Solute carrier family 27 member 2 OS=Ovis aries OX=9940 GN=SLC27A2 PE=3 SV=1	A0A6P7E8Z5;W5QIK9	JEQ12_018268;SLC27A2	Uncharacterized protein;Solute carrier family 27 member 2	3	341.938	3.2%;3.2%	2	53.1284	2
>tr|A0A836A8V8|A0A836A8V8_SHEEP Solute carrier organic anion transporter family member OS=Ovis aries OX=9940 GN=JEQ12_014885 PE=3 SV=1;>tr|W5QGT2|W5QGT2_SHEEP Solute carrier organic anion transporter family member OS=Ovis aries OX=9940 GN=LOC101120653 PE=3 SV=1	A0A836A8V8;W5QGT2	JEQ12_014885;LOC101120653	Solute carrier organic anion transporter family member	3	1524.55	2.3%;2.3%	2	54.5114	2
>tr|A0A836CV66|A0A836CV66_SHEEP ATP synthase F(0) complex subunit B1, mitochondrial OS=Ovis aries OX=9940 GN=JEQ12_006696 PE=3 SV=1	A0A836CV66	JEQ12_006696	ATP synthase F(0) complex subunit B1, mitochondrial	3	1250.81	0.014	2	49.9646	5
>tr|A0A6P3YJ47|A0A6P3YJ47_SHEEP Uncharacterized protein OS=Ovis aries OX=9940 GN=JEQ12_008830 PE=3 SV=1;>tr|W5PDX8|W5PDX8_SHEEP Family with sequence similarity 120A OS=Ovis aries OX=9940 GN=FAM120A PE=3 SV=1	A0A6P3YJ47;W5PDX8	JEQ12_008830;FAM120A	Uncharacterized protein;Family with sequence similarity 120A	3	1217.04	1.7%;1.7%	3	46.6958	3
>tr|A0A836A2X4|A0A836A2X4_SHEEP WAP domain-containing protein OS=Ovis aries OX=9940 GN=JEQ12_004853 PE=4 SV=1;>tr|W5PLM6|W5PLM6_SHEEP WAP four-disulfide core domain 1 OS=Ovis aries OX=9940 GN=WFDC1 PE=4 SV=1	A0A836A2X4;W5PLM6	JEQ12_004853;WFDC1	WAP domain-containing protein;WAP four-disulfide core domain 1	3	409.915	7.1%;7%	1	44.2671	1
>tr|A0A6P3T696|A0A6P3T696_SHEEP Sphingosine-1-phosphate lyase 1 OS=Ovis aries OX=9940 GN=JEQ12_012952 PE=3 SV=1;>tr|A0A6P7DH80|A0A6P7DH80_SHEEP Sphingosine-1-phosphate lyase 1 OS=Ovis aries OX=9940 GN=SGPL1 PE=3 SV=1;>tr|W5P8H9|W5P8H9_SHEEP Sphingosine-1-phosphate lyase 1 OS=Ovis aries OX=9940 GN=SGPL1 PE=3 SV=1	A0A6P3T696;A0A6P7DH80;W5P8H9	JEQ12_012952;SGPL1;SGPL1	Sphingosine-1-phosphate lyase 1	3	839.84	5.6%;5.6%;5.6%	2	54.9051	2
>tr|A0A6P7DSX4|A0A6P7DSX4_SHEEP 14 kDa phosphohistidine phosphatase OS=Ovis aries OX=9940 GN=JEQ12_013372 PE=3 SV=1	A0A6P7DSX4	JEQ12_013372	14 kDa phosphohistidine phosphatase	3	573.594	0.12	1	51.2417	1
>tr|A0A6P3TEE2|A0A6P3TEE2_SHEEP 1-acyl-sn-glycerol-3-phosphate acyltransferase OS=Ovis aries OX=9940 GN=AGPAT1 PE=3 SV=1;>tr|A0A6P7D766|A0A6P7D766_SHEEP 1-acyl-sn-glycerol-3-phosphate acyltransferase OS=Ovis aries OX=9940 GN=JEQ12_010469 PE=3 SV=1;>sp|Q95JH0|PLCA_SHEEP 1-acyl-sn-glycerol-3-phosphate acyltransferase alpha OS=Ovis aries OX=9940 GN=AGPAT1 PE=2 SV=1	A0A6P3TEE2;A0A6P7D766;Q95JH0	AGPAT1;JEQ12_010469;AGPAT1	1-acyl-sn-glycerol-3-phosphate acyltransferase;1-acyl-sn-glycerol-3-phosphate acyltransferase;1-acyl-sn-glycerol-3-phosphate acyltransferase alpha	3	905.148	7.7%;7.7%;7.7%	3	51.9765	3
>tr|A0A6P3CX09|A0A6P3CX09_SHEEP Tubulin alpha chain OS=Ovis aries OX=9940 GN=JEQ12_009871 PE=3 SV=1;>tr|C5ISA2|C5ISA2_SHEEP Tubulin alpha chain OS=Ovis aries OX=9940 GN=TUBA4A PE=2 SV=1	A0A6P3CX09;C5ISA2	JEQ12_009871;TUBA4A	Tubulin alpha chain	3	229.199	1.8%;1.8%	1	45.2975	1
>tr|W5QCH4|W5QCH4_SHEEP LRR binding FLII interacting protein 1 OS=Ovis aries OX=9940 GN=LRRFIP1 PE=3 SV=1	W5QCH4	LRRFIP1	LRR binding FLII interacting protein 1	3	1203.95	0.027	3	55.5368	3
>tr|A0A6P7E407|A0A6P7E407_SHEEP Uncharacterized protein OS=Ovis aries OX=9940 GN=JEQ12_016619 PE=4 SV=1	A0A6P7E407	JEQ12_016619	Uncharacterized protein	3	1185.37	0.068	3	46.6776	3
>tr|A0A6P3YKX2|A0A6P3YKX2_SHEEP Uncharacterized protein OS=Ovis aries OX=9940 GN=JEQ12_015344 PE=3 SV=1	A0A6P3YKX2	JEQ12_015344	Uncharacterized protein	3	78.9137	0.066	1	55.6454	1
>tr|A0A6P7EUD4|A0A6P7EUD4_SHEEP Ig-like domain-containing protein OS=Ovis aries OX=9940 GN=JEQ12_006001 PE=4 SV=1;>tr|W5Q0Z6|W5Q0Z6_SHEEP Melanoma cell adhesion molecule OS=Ovis aries OX=9940 GN=MCAM PE=4 SV=1	A0A6P7EUD4;W5Q0Z6	JEQ12_006001;MCAM	Ig-like domain-containing protein;Melanoma cell adhesion molecule	3	688.823	7.5%;7.8%	2	41.8492	2
>tr|A0A6P3E0I9|A0A6P3E0I9_SHEEP Uncharacterized protein OS=Ovis aries OX=9940 GN=JEQ12_001803 PE=4 SV=1;>tr|A0A6P3EMG4|A0A6P3EMG4_SHEEP Uncharacterized protein OS=Ovis aries OX=9940 GN=JEQ12_006352 PE=4 SV=1;>tr|A0A836D4I9|A0A836D4I9_SHEEP Ras-related protein Rab-6A OS=Ovis aries OX=9940 GN=JEQ12_014822 PE=4 SV=1;>tr|W5PDR1|W5PDR1_SHEEP RAB6A, member RAS oncogene family OS=Ovis aries OX=9940 GN=R…	A0A6P3E0I9;A0A6P3EMG4;A0A836D4I9;W5PDR1	JEQ12_001803;JEQ12_006352;JEQ12_014822;RAB6A	Uncharacterized protein;Uncharacterized protein;Ras-related protein Rab-6A;RAB6A, member RAS oncogene family	3	1410.81	5.8%;5.8%;5.8%;5.8%	1	47.152	1
>tr|A0A6P7EJT0|A0A6P7EJT0_SHEEP Guanine nucleotide-binding protein G(I)/G(S)/G(T) subunit beta-1 OS=Ovis aries OX=9940 GN=JEQ12_003809 PE=3 SV=1;>tr|A0A6P7EKA8|A0A6P7EKA8_SHEEP G protein subunit beta 1 OS=Ovis aries OX=9940 GN=GNB1 PE=3 SV=1;>tr|W5NUU9|W5NUU9_SHEEP G protein subunit beta 1 OS=Ovis aries OX=9940 GN=GNB1 PE=3 SV=1	A0A6P7EJT0;A0A6P7EKA8;W5NUU9	JEQ12_003809;GNB1;GNB1	Guanine nucleotide-binding protein G(I)/G(S)/G(T) subunit beta-1;G protein subunit beta 1;G protein subunit beta 1	3	863.301	6.8%;6.8%;6.1%	3	54.1976	3
>tr|A0A836D7D8|A0A836D7D8_SHEEP K Homology domain-containing protein OS=Ovis aries OX=9940 GN=JEQ12_009991 PE=3 SV=1;>tr|W5NR95|W5NR95_SHEEP KH RNA binding domain containing, signal transduction associated 1 OS=Ovis aries OX=9940 GN=KHDRBS1 PE=3 SV=1	A0A836D7D8;W5NR95	JEQ12_009991;KHDRBS1	K Homology domain-containing protein;KH RNA binding domain containing, signal transduction associated 1	3	1964.75	5.1%;5%	2	53.2497	2
>tr|A0A6P3T625|A0A6P3T625_SHEEP Sm domain-containing protein OS=Ovis aries OX=9940 GN=JEQ12_012470 PE=3 SV=1;>tr|Q307F0|Q307F0_SHEEP Ataxin-2 related domain protein (Fragment) OS=Ovis aries OX=9940 PE=2 SV=1;>tr|W5NWW9|W5NWW9_SHEEP Ataxin 2 like OS=Ovis aries OX=9940 GN=ATXN2L PE=3 SV=1;>tr|W5NWX5|W5NWX5_SHEEP Ataxin 2 like OS=Ovis aries OX=9940 GN=ATXN2L PE=3 SV=1	A0A6P3T625;Q307F0;W5NWW9;W5NWX5	JEQ12_012470;;ATXN2L;ATXN2L	Sm domain-containing protein;Ataxin-2 related domain protein (Fragment);Ataxin 2 like;Ataxin 2 like	3	740.811	2.6%;13.4%;3.1%;3%	3	48.7802	3
>tr|A0A836AB89|A0A836AB89_SHEEP Dynamin-1-like protein OS=Ovis aries OX=9940 GN=JEQ12_014824 PE=3 SV=1;>tr|W5QDH8|W5QDH8_SHEEP Dynamin 1 like OS=Ovis aries OX=9940 GN=DNM1L PE=3 SV=1	A0A836AB89;W5QDH8	JEQ12_014824;DNM1L	Dynamin-1-like protein;Dynamin 1 like	3	923.323	6.6%;6.8%	3	52.9258	3
>tr|A0A836D1M4|A0A836D1M4_SHEEP PPIase cyclophilin-type domain-containing protein OS=Ovis aries OX=9940 GN=JEQ12_018266 PE=4 SV=1;>tr|W5QIK6|W5QIK6_SHEEP GA binding protein transcription factor subunit beta 1 OS=Ovis aries OX=9940 GN=GABPB1 PE=4 SV=1	A0A836D1M4;W5QIK6	JEQ12_018266;GABPB1	PPIase cyclophilin-type domain-containing protein;GA binding protein transcription factor subunit beta 1	3	264.713	4.7%;5.6%	1	50.005	1
>tr|A0A6P3E5J0|A0A6P3E5J0_SHEEP Eukaryotic translation initiation factor 3 subunit G OS=Ovis aries OX=9940 GN=EIF3G PE=3 SV=1;>tr|W5Q0G0|W5Q0G0_SHEEP Eukaryotic translation initiation factor 3 subunit G OS=Ovis aries OX=9940 GN=EIF3G PE=3 SV=1	A0A6P3E5J0;W5Q0G0	EIF3G	Eukaryotic translation initiation factor 3 subunit G	3	1765.16	6.6%;6.6%	3	55.3139	3
>tr|A0A835ZRP2|A0A835ZRP2_SHEEP UNC-45/Cro1/She4 central domain-containing protein OS=Ovis aries OX=9940 GN=JEQ12_007734 PE=4 SV=1;>tr|W5PS77|W5PS77_SHEEP Unc-45 myosin chaperone A OS=Ovis aries OX=9940 GN=UNC45A PE=4 SV=1	A0A835ZRP2;W5PS77	JEQ12_007734;UNC45A	UNC-45/Cro1/She4 central domain-containing protein;Unc-45 myosin chaperone A	3	654.898	1.8%;1.8%	2	54.569	2
>tr|A0A6P7DG16|A0A6P7DG16_SHEEP Uncharacterized protein OS=Ovis aries OX=9940 GN=JEQ12_012428 PE=4 SV=1;>tr|W5Q6R0|W5Q6R0_SHEEP Ubiquitin family domain containing 1 OS=Ovis aries OX=9940 GN=UBFD1 PE=4 SV=1	A0A6P7DG16;W5Q6R0	JEQ12_012428;UBFD1	Uncharacterized protein;Ubiquitin family domain containing 1	3	746.479	4.9%;5%	1	49.48	1
>tr|A0A836A9Z1|A0A836A9Z1_SHEEP IF rod domain-containing protein OS=Ovis aries OX=9940 GN=JEQ12_014366 PE=3 SV=1;>tr|W5Q6V2|W5Q6V2_SHEEP Keratin 7 OS=Ovis aries OX=9940 GN=KRT7 PE=3 SV=1	A0A836A9Z1;W5Q6V2	JEQ12_014366;KRT7	IF rod domain-containing protein;Keratin 7	3	1071	4.9%;5.1%	3	47.5936	4
>tr|A0A6P7DDD2|A0A6P7DDD2_SHEEP Uncharacterized protein OS=Ovis aries OX=9940 GN=JEQ12_001865 PE=3 SV=1;>tr|W5PNU9|W5PNU9_SHEEP Ribosomal RNA processing 1B OS=Ovis aries OX=9940 GN=RRP1B PE=3 SV=1	A0A6P7DDD2;W5PNU9	JEQ12_001865;RRP1B	Uncharacterized protein;Ribosomal RNA processing 1B	3	611.634	2.2%;2.3%	1	45.1135	1
>tr|A0A836D6B3|A0A836D6B3_SHEEP PWWP domain-containing protein OS=Ovis aries OX=9940 GN=JEQ12_009195 PE=3 SV=1;>tr|B8Y8S3|B8Y8S3_SHEEP LEDGF/p75 OS=Ovis aries OX=9940 GN=PSIP1 PE=2 SV=1;>tr|W5PX46|W5PX46_SHEEP PC4 and SFRS1 interacting protein 1 OS=Ovis aries OX=9940 GN=PSIP1 PE=3 SV=1;>tr|W5PX48|W5PX48_SHEEP PC4 and SFRS1 interacting protein 1 OS=Ovis aries OX=9940 GN=PSIP1 PE=4 SV=1	A0A836D6B3;B8Y8S3;W5PX46;W5PX48	JEQ12_009195;PSIP1;PSIP1;PSIP1	PWWP domain-containing protein;LEDGF/p75;PC4 and SFRS1 interacting protein 1;PC4 and SFRS1 interacting protein 1	3	1126.55	1.9%;1.9%;1.9%;3%	2	44.484	2
>tr|A0A6P3TAC5|A0A6P3TAC5_SHEEP 60S ribosomal protein L35 OS=Ovis aries OX=9940 GN=JEQ12_013552 PE=3 SV=1;>tr|A0A836A250|A0A836A250_SHEEP Acyltransferase OS=Ovis aries OX=9940 GN=JEQ12_006391 PE=3 SV=1;>tr|A0A836D8F8|A0A836D8F8_SHEEP 60S ribosomal protein L35 OS=Ovis aries OX=9940 GN=JEQ12_001265 PE=3 SV=1;>tr|W5NSU9|W5NSU9_SHEEP 60S ribosomal protein L35 OS=Ovis aries OX=9940 PE=3 SV=1;>tr|W5PUU…	A0A6P3TAC5;A0A836A250;A0A836D8F8;W5NSU9;W5PUU6	JEQ12_013552;JEQ12_006391;JEQ12_001265;;RPL35	60S ribosomal protein L35;Acyltransferase;60S ribosomal protein L35;60S ribosomal protein L35;60S ribosomal protein L35	3	689.086	10.6%;2.7%;9.9%;10.7%;12.1%	2	45.8102	2
>tr|A0A836D4P6|A0A836D4P6_SHEEP Alpha-2-macroglobulin OS=Ovis aries OX=9940 GN=JEQ12_014972 PE=3 SV=1;>tr|W5NSA6|W5NSA6_SHEEP Alpha-2-macroglobulin OS=Ovis aries OX=9940 GN=LOC101122940 PE=3 SV=1	A0A836D4P6;W5NSA6	JEQ12_014972;LOC101122940	Alpha-2-macroglobulin	3	618.038	2.2%;2.5%	2	52.2899	10
>tr|A0A6P3YJ83|A0A6P3YJ83_SHEEP Xaa-Arg dipeptidase OS=Ovis aries OX=9940 GN=JEQ12_018795 PE=3 SV=1;>tr|W5PTG8|W5PTG8_SHEEP Xaa-Arg dipeptidase OS=Ovis aries OX=9940 GN=PM20D2 PE=3 SV=1	A0A6P3YJ83;W5PTG8	JEQ12_018795;PM20D2	Xaa-Arg dipeptidase	3	876.381	3.3%;3.3%	1	47.9046	1
>tr|A0A6P7DTF9|A0A6P7DTF9_SHEEP 60S ribosomal protein L7a OS=Ovis aries OX=9940 GN=JEQ12_013410 PE=3 SV=1;>tr|W5P0H3|W5P0H3_SHEEP 60S ribosomal protein L7a OS=Ovis aries OX=9940 GN=RPL7A PE=3 SV=1	A0A6P7DTF9;W5P0H3	JEQ12_013410;RPL7A	60S ribosomal protein L7a	3	761.468	11.7%;11.5%	2	48.614	2
>tr|A0A6P7E316|A0A6P7E316_SHEEP Uncharacterized protein OS=Ovis aries OX=9940 GN=JEQ12_016335 PE=4 SV=1;>tr|W5Q697|W5Q697_SHEEP Interleukin enhancer binding factor 3 OS=Ovis aries OX=9940 GN=ILF3 PE=4 SV=1	A0A6P7E316;W5Q697	JEQ12_016335;ILF3	Uncharacterized protein;Interleukin enhancer binding factor 3	3	3138.57	3.6%;3.6%	3	50.0822	3
>tr|A0A6P3TDT2|A0A6P3TDT2_SHEEP 5-beta-cholestane-3-alpha,7-alpha-diol 12-alpha-hydroxylase OS=Ovis aries OX=9940 GN=LOC101119853 PE=3 SV=1;>tr|W5PX83|W5PX83_SHEEP 5-beta-cholestane-3-alpha,7-alpha-diol 12-alpha-hydroxylase OS=Ovis aries OX=9940 GN=LOC101119853 PE=3 SV=1	A0A6P3TDT2;W5PX83	LOC101119853	5-beta-cholestane-3-alpha,7-alpha-diol 12-alpha-hydroxylase;5-beta-cholestane-3-alpha,7-alpha-diol 12-alpha-hydroxylase	3	203.106	3%;3%	1	54.3354	1
>tr|A0A6P3EFT0|A0A6P3EFT0_SHEEP THIF-type NAD/FAD binding fold domain-containing protein OS=Ovis aries OX=9940 GN=JEQ12_005474 PE=3 SV=1;>tr|W5PMQ9|W5PMQ9_SHEEP SUMO1 activating enzyme subunit 1 OS=Ovis aries OX=9940 GN=SAE1 PE=3 SV=1	A0A6P3EFT0;W5PMQ9	JEQ12_005474;SAE1	THIF-type NAD/FAD binding fold domain-containing protein;SUMO1 activating enzyme subunit 1	3	768.566	4.6%;4.6%	2	56.3938	2
>tr|A0A6P3YIM5|A0A6P3YIM5_SHEEP Uncharacterized protein OS=Ovis aries OX=9940 GN=JEQ12_017818 PE=3 SV=1;>tr|W5Q9X5|W5Q9X5_SHEEP Mitogen-activated protein kinase kinase 1 OS=Ovis aries OX=9940 GN=MAP2K1 PE=3 SV=1	A0A6P3YIM5;W5Q9X5	JEQ12_017818;MAP2K1	Uncharacterized protein;Mitogen-activated protein kinase kinase 1	3	992.188	4.6%;4.6%	1	47.7843	1
>tr|A0A836A5Q4|A0A836A5Q4_SHEEP IST1 homolog OS=Ovis aries OX=9940 GN=JEQ12_005136 PE=3 SV=1;>tr|W5P0W0|W5P0W0_SHEEP IST1 homolog OS=Ovis aries OX=9940 GN=IST1 PE=3 SV=1	A0A836A5Q4;W5P0W0	JEQ12_005136;IST1	IST1 homolog	3	1116.59	7.9%;7.7%	3	47.0401	3
>tr|A0A836CTC3|A0A836CTC3_SHEEP Protein disulfide-isomerase OS=Ovis aries OX=9940 GN=JEQ12_007972 PE=3 SV=1;>tr|C6JUQ0|C6JUQ0_SHEEP Protein disulfide-isomerase OS=Ovis aries OX=9940 GN=PDIA3 PE=2 SV=1;>tr|W5PMM7|W5PMM7_SHEEP Protein disulfide-isomerase OS=Ovis aries OX=9940 GN=PDIA3 PE=3 SV=1	A0A836CTC3;C6JUQ0;W5PMM7	JEQ12_007972;PDIA3;PDIA3	Protein disulfide-isomerase	3	573.712	3.8%;3.8%;4.2%	2	51.2332	6
>tr|A0A6P7DJ78|A0A6P7DJ78_SHEEP Uncharacterized protein OS=Ovis aries OX=9940 GN=JEQ12_012937 PE=3 SV=1;>tr|W5P6M3|W5P6M3_SHEEP Family with sequence similarity 241 member B OS=Ovis aries OX=9940 GN=FAM241B PE=3 SV=1	A0A6P7DJ78;W5P6M3	JEQ12_012937;FAM241B	Uncharacterized protein;Family with sequence similarity 241 member B	3	1539.64	20%;20%	2	48.7611	2
>tr|A0A836AM15|A0A836AM15_SHEEP threonine--tRNA ligase OS=Ovis aries OX=9940 GN=JEQ12_000810 PE=3 SV=1;>tr|W5QI29|W5QI29_SHEEP Extracellular matrix protein 1 OS=Ovis aries OX=9940 GN=ECM1 PE=4 SV=1	A0A836AM15;W5QI29	JEQ12_000810;ECM1	threonine--tRNA ligase;Extracellular matrix protein 1	3	388.867	1.5%;3.3%	1	51.1096	1
>tr|A0A6P3EH34|A0A6P3EH34_SHEEP 40S ribosomal protein S12 OS=Ovis aries OX=9940 GN=LOC106990434 PE=3 SV=1;>tr|A0A835ZMF4|A0A835ZMF4_SHEEP 40S ribosomal protein S12 OS=Ovis aries OX=9940 GN=JEQ12_010914 PE=3 SV=1;>tr|Q30B80|Q30B80_SHEEP 40S ribosomal protein S12 (Fragment) OS=Ovis aries OX=9940 PE=2 SV=1	A0A6P3EH34;A0A835ZMF4;Q30B80	LOC106990434;JEQ12_010914;	40S ribosomal protein S12;40S ribosomal protein S12;40S ribosomal protein S12 (Fragment)	3	756.836	12.9%;12.9%;13.5%	3	52.8718	3
>tr|A0A6P7DYH4|A0A6P7DYH4_SHEEP Uncharacterized protein OS=Ovis aries OX=9940 GN=JEQ12_015122 PE=4 SV=1	A0A6P7DYH4	JEQ12_015122	Uncharacterized protein	2	1089.71	0.057	2	40.9622	2
>tr|A0A835ZR34|A0A835ZR34_SHEEP PX domain-containing protein OS=Ovis aries OX=9940 GN=JEQ12_008398 PE=4 SV=1	A0A835ZR34	JEQ12_008398	PX domain-containing protein	2	867.948	0.015	2	39.4229	2
>tr|A0A835ZLR7|A0A835ZLR7_SHEEP PABS domain-containing protein OS=Ovis aries OX=9940 GN=JEQ12_019745 PE=3 SV=1;>tr|A0A836AFU3|A0A836AFU3_SHEEP PABS domain-containing protein OS=Ovis aries OX=9940 GN=JEQ12_009309 PE=3 SV=1;>tr|W5PGR4|W5PGR4_SHEEP Spermine synthase OS=Ovis aries OX=9940 GN=LOC101112287 PE=3 SV=1	A0A835ZLR7;A0A836AFU3;W5PGR4	JEQ12_019745;JEQ12_009309;LOC101112287	PABS domain-containing protein;PABS domain-containing protein;Spermine synthase	2	962.957	4.8%;3.1%;3%	2	46.1735	2
>tr|A0A836AG74|A0A836AG74_SHEEP Raftlin OS=Ovis aries OX=9940 GN=JEQ12_001977 PE=3 SV=1;>tr|W5Q1H5|W5Q1H5_SHEEP Raftlin, lipid raft linker 1 OS=Ovis aries OX=9940 PE=3 SV=1	A0A836AG74;W5Q1H5	JEQ12_001977;	Raftlin;Raftlin, lipid raft linker 1	2	1269.97	3.6%;3.6%	2	51.7887	2
>tr|A0A6P3YGX7|A0A6P3YGX7_SHEEP Uncharacterized protein OS=Ovis aries OX=9940 GN=JEQ12_000999 PE=4 SV=1	A0A6P3YGX7	JEQ12_000999	Uncharacterized protein	2	455.347	0.071	2	53.3889	2
>tr|A0A6P7DEB0|A0A6P7DEB0_SHEEP Na(+)/H(+) exchange regulatory cofactor NHE-RF OS=Ovis aries OX=9940 GN=JEQ12_012225 PE=4 SV=1	A0A6P7DEB0	JEQ12_012225	Na(+)/H(+) exchange regulatory cofactor NHE-RF	2	907.323	0.068	2	47.6611	2
>tr|A0A836AFH8|A0A836AFH8_SHEEP CBM20 domain-containing protein OS=Ovis aries OX=9940 GN=JEQ12_017530 PE=4 SV=1	A0A836AFH8	JEQ12_017530	CBM20 domain-containing protein	2	577.229	0.081	2	46.8947	2
>tr|A0A6P3E975|A0A6P3E975_SHEEP NADH dehydrogenase [ubiquinone] 1 alpha subcomplex subunit 13 OS=Ovis aries OX=9940 PE=1 SV=1;>tr|A0A836D4Y8|A0A836D4Y8_SHEEP NADH dehydrogenase [ubiquinone] 1 alpha subcomplex subunit 13 OS=Ovis aries OX=9940 GN=JEQ12_016030 PE=3 SV=1;>tr|W5PD03|W5PD03_SHEEP NADH dehydrogenase [ubiquinone] 1 alpha subcomplex subunit 13 OS=Ovis aries OX=9940 PE=3 SV=1	A0A6P3E975;A0A836D4Y8;W5PD03	;JEQ12_016030;	NADH dehydrogenase [ubiquinone] 1 alpha subcomplex subunit 13	2	684.905	9%;0.9%;5%	1	47.8509	1
>tr|A0A6P3YJ02|A0A6P3YJ02_SHEEP Uncharacterized protein OS=Ovis aries OX=9940 GN=JEQ12_000841 PE=4 SV=1	A0A6P3YJ02	JEQ12_000841	Uncharacterized protein	2	254.391	0.026	1	44.4667	1
>tr|A0A835ZXT7|A0A835ZXT7_SHEEP Acyl-CoA dehydrogenase family member 10 OS=Ovis aries OX=9940 GN=JEQ12_007302 PE=3 SV=1;>tr|W5QBS0|W5QBS0_SHEEP Acyl-CoA dehydrogenase family member 10 OS=Ovis aries OX=9940 GN=LOC101105780 PE=3 SV=1	A0A835ZXT7;W5QBS0	JEQ12_007302;LOC101105780	Acyl-CoA dehydrogenase family member 10	2	703.087	0.9%;1.7%	2	51.0037	2
>tr|A0A836D2L2|A0A836D2L2_SHEEP Phenylalanine--tRNA ligase alpha subunit OS=Ovis aries OX=9940 GN=JEQ12_016252 PE=3 SV=1;>tr|W5PJU6|W5PJU6_SHEEP Phenylalanine--tRNA ligase alpha subunit OS=Ovis aries OX=9940 GN=FARSA PE=3 SV=1	A0A836D2L2;W5PJU6	JEQ12_016252;FARSA	Phenylalanine--tRNA ligase alpha subunit	2	785.849	5.3%;5%	2	49.5003	2
>tr|A0A6P3EFK4|A0A6P3EFK4_SHEEP peptidylprolyl isomerase OS=Ovis aries OX=9940 GN=JEQ12_011315 PE=4 SV=1;>tr|W5PSF4|W5PSF4_SHEEP peptidylprolyl isomerase OS=Ovis aries OX=9940 GN=AIP PE=4 SV=1	A0A6P3EFK4;W5PSF4	JEQ12_011315;AIP	peptidylprolyl isomerase	2	588.177	11.2%;11.2%	2	39.6465	2
>tr|A0A6P3E3M9|A0A6P3E3M9_SHEEP Uncharacterized protein OS=Ovis aries OX=9940 GN=JEQ12_015203 PE=4 SV=1;>tr|W5QCF1|W5QCF1_SHEEP DNA polymerase delta interacting protein 3 OS=Ovis aries OX=9940 GN=POLDIP3 PE=4 SV=1	A0A6P3E3M9;W5QCF1	JEQ12_015203;POLDIP3	Uncharacterized protein;DNA polymerase delta interacting protein 3	2	629.564	2.6%;2.6%	1	40.7035	1
>tr|A0A836A304|A0A836A304_SHEEP CCR4-NOT transcription complex subunit 3 OS=Ovis aries OX=9940 GN=JEQ12_005747 PE=3 SV=1;>tr|W5NYC4|W5NYC4_SHEEP CCR4-NOT transcription complex subunit 3 OS=Ovis aries OX=9940 PE=3 SV=1	A0A836A304;W5NYC4	JEQ12_005747;	CCR4-NOT transcription complex subunit 3	2	207.162	1.6%;1.8%	1	45.3217	1
>tr|A0A836A635|A0A836A635_SHEEP Lamin-B2 OS=Ovis aries OX=9940 GN=JEQ12_016513 PE=3 SV=1;>tr|W5PW39|W5PW39_SHEEP Lamin B2 OS=Ovis aries OX=9940 GN=LMNB2 PE=3 SV=1	A0A836A635;W5PW39	JEQ12_016513;LMNB2	Lamin-B2;Lamin B2	2	577.744	3%;3.3%	1	41.9978	1
>tr|A0A6P3YIU1|A0A6P3YIU1_SHEEP Importin subunit alpha OS=Ovis aries OX=9940 GN=JEQ12_001638 PE=3 SV=1	A0A6P3YIU1	JEQ12_001638	Importin subunit alpha	2	1305.04	0.023	2	50.8954	2
>tr|A0A6P7D2N1|A0A6P7D2N1_SHEEP Catechol O-methyltransferase OS=Ovis aries OX=9940 GN=JEQ12_007595 PE=3 SV=1;>tr|W5QB25|W5QB25_SHEEP Catechol O-methyltransferase OS=Ovis aries OX=9940 PE=3 SV=1	A0A6P7D2N1;W5QB25	JEQ12_007595;	Catechol O-methyltransferase	2	727.497	8.1%;32.8%	2	51.5103	2
>tr|A0A6P7EXG8|A0A6P7EXG8_SHEEP HTH TFE/IIEalpha-type domain-containing protein OS=Ovis aries OX=9940 GN=JEQ12_001405 PE=3 SV=1;>tr|A0A6P7F2D8|A0A6P7F2D8_SHEEP General transcription factor IIE subunit 1 OS=Ovis aries OX=9940 GN=GTF2E1 PE=3 SV=1	A0A6P7EXG8;A0A6P7F2D8	JEQ12_001405;GTF2E1	HTH TFE/IIEalpha-type domain-containing protein;General transcription factor IIE subunit 1	2	338.952	3.4%;3.4%	1	45.6449	1
>tr|A0A836AIN4|A0A836AIN4_SHEEP CID domain-containing protein OS=Ovis aries OX=9940 GN=JEQ12_000809 PE=4 SV=1;>tr|W5QI14|W5QI14_SHEEP Regulation of nuclear pre-mRNA domain containing 2 OS=Ovis aries OX=9940 GN=RPRD2 PE=4 SV=1	A0A836AIN4;W5QI14	JEQ12_000809;RPRD2	CID domain-containing protein;Regulation of nuclear pre-mRNA domain containing 2	2	301.087	1.5%;1.5%	1	50.6523	1
>tr|A0A6P7EFT9|A0A6P7EFT9_SHEEP Conserved oligomeric Golgi complex subunit 3 OS=Ovis aries OX=9940 GN=JEQ12_002027 PE=3 SV=1	A0A6P7EFT9	JEQ12_002027	Conserved oligomeric Golgi complex subunit 3	2	308.278	0.025	1	52.2494	1
>tr|A0A836A6L8|A0A836A6L8_SHEEP Ras-related protein Rab-10 OS=Ovis aries OX=9940 GN=JEQ12_013713 PE=4 SV=1;>tr|C5IJ84|C5IJ84_SHEEP RAB10 OS=Ovis aries OX=9940 PE=2 SV=1;>tr|W5QAY5|W5QAY5_SHEEP RAB10, member RAS oncogene family OS=Ovis aries OX=9940 GN=RAB10 PE=4 SV=1	A0A836A6L8;C5IJ84;W5QAY5	JEQ12_013713;;RAB10	Ras-related protein Rab-10;RAB10;RAB10, member RAS oncogene family	2	485.848	9.5%;9.5%;9.5%	2	50.8242	2
>tr|A0A836D6H4|A0A836D6H4_SHEEP EF-hand domain-containing protein OS=Ovis aries OX=9940 GN=JEQ12_015697 PE=4 SV=1;>tr|W5NYK9|W5NYK9_SHEEP Calumenin OS=Ovis aries OX=9940 GN=CALU PE=4 SV=1	A0A836D6H4;W5NYK9	JEQ12_015697;CALU	EF-hand domain-containing protein;Calumenin	2	818.89	4.3%;9.8%	2	52.6106	3
>tr|W5P9V3|W5P9V3_SHEEP Transforming acidic coiled-coil containing protein 2 OS=Ovis aries OX=9940 GN=TACC2 PE=3 SV=1;>tr|W5P9W0|W5P9W0_SHEEP Transforming acidic coiled-coil containing protein 2 OS=Ovis aries OX=9940 GN=TACC2 PE=3 SV=1	W5P9V3;W5P9W0	TACC2	Transforming acidic coiled-coil containing protein 2	2	281.987	1%;0.9%	1	39.1167	1
>tr|A0A836AM33|A0A836AM33_SHEEP AFP-like domain-containing protein OS=Ovis aries OX=9940 GN=JEQ12_008999 PE=4 SV=1;>tr|W5PNC2|W5PNC2_SHEEP N-acetylneuraminate synthase OS=Ovis aries OX=9940 GN=NANS PE=4 SV=1	A0A836AM33;W5PNC2	JEQ12_008999;NANS	AFP-like domain-containing protein;N-acetylneuraminate synthase	2	1464.2	10.6%;11.2%	2	46.09	2
>tr|A0A836CYL9|A0A836CYL9_SHEEP Importin subunit alpha OS=Ovis aries OX=9940 GN=JEQ12_002056 PE=3 SV=1	A0A836CYL9	JEQ12_002056	Importin subunit alpha	2	802.982	0.022	1	50.4167	1
>tr|A0A836D248|A0A836D248_SHEEP U3 small nucleolar RNA-associated protein 14 homolog A OS=Ovis aries OX=9940 GN=JEQ12_001995 PE=3 SV=1;>tr|W5Q0J7|W5Q0J7_SHEEP UTP14A small subunit processome component OS=Ovis aries OX=9940 GN=UTP14A PE=3 SV=1	A0A836D248;W5Q0J7	JEQ12_001995;UTP14A	U3 small nucleolar RNA-associated protein 14 homolog A;UTP14A small subunit processome component	2	293.732	2.1%;2.1%	1	47.2955	1
>tr|A0A6P3YP68|A0A6P3YP68_SHEEP Uncharacterized protein OS=Ovis aries OX=9940 GN=JEQ12_002539 PE=3 SV=1	A0A6P3YP68	JEQ12_002539	Uncharacterized protein	2	469.273	0.026	1	46.4944	1
>tr|A0A836CQR0|A0A836CQR0_SHEEP RNA methyltransferase OS=Ovis aries OX=9940 GN=JEQ12_012674 PE=3 SV=1;>tr|W5Q660|W5Q660_SHEEP RNA methyltransferase OS=Ovis aries OX=9940 GN=MEPCE PE=3 SV=1	A0A836CQR0;W5Q660	JEQ12_012674;MEPCE	RNA methyltransferase	2	761.97	7.5%;7.7%	2	44.7726	2
>tr|A0A6P7D4N8|A0A6P7D4N8_SHEEP Coiled-coil domain-containing protein OS=Ovis aries OX=9940 GN=JEQ12_001486 PE=4 SV=1	A0A6P7D4N8	JEQ12_001486	Coiled-coil domain-containing protein	2	430.265	0.049	1	52.0486	1
>tr|A0A6P3EB07|A0A6P3EB07_SHEEP PrdX deacylase domain-containing protein 1 OS=Ovis aries OX=9940 GN=JEQ12_013949 PE=3 SV=1	A0A6P3EB07	JEQ12_013949	PrdX deacylase domain-containing protein 1	2	270.342	0.228	2	52.4607	2
>tr|A0A6P3YJ89|A0A6P3YJ89_SHEEP Ras-related protein Rab OS=Ovis aries OX=9940 GN=JEQ12_018912 PE=3 SV=1	A0A6P3YJ89	JEQ12_018912	Ras-related protein Rab	2	468.735	0.12	1	50.9216	1
>tr|A0A6P3CWW1|A0A6P3CWW1_SHEEP Calpain-2 catalytic subunit OS=Ovis aries OX=9940 GN=JEQ12_003585 PE=3 SV=1;>tr|A8IF71|A8IF71_SHEEP Calpain-2 catalytic subunit OS=Ovis aries OX=9940 PE=2 SV=1;>tr|C9DFF7|C9DFF7_SHEEP Calpain 2 m/II large subunit (Fragment) OS=Ovis aries OX=9940 GN=CAPN2 PE=4 SV=1	A0A6P3CWW1;A8IF71;C9DFF7	JEQ12_003585;;CAPN2	Calpain-2 catalytic subunit;Calpain-2 catalytic subunit;Calpain 2 m/II large subunit (Fragment)	2	483.494	3.3%;3.3%;41.1%	2	41.9459	2
>tr|A0A6P7E2M7|A0A6P7E2M7_SHEEP Uncharacterized protein OS=Ovis aries OX=9940 GN=JEQ12_016129 PE=3 SV=1	A0A6P7E2M7	JEQ12_016129	Uncharacterized protein	2	289.964	0.069	1	43.2942	2
>tr|A0A836A0P9|A0A836A0P9_SHEEP Cullin family profile domain-containing protein OS=Ovis aries OX=9940 GN=JEQ12_002343 PE=3 SV=1;>tr|W5PE06|W5PE06_SHEEP Cullin 4A OS=Ovis aries OX=9940 GN=CUL4A PE=3 SV=1	A0A836A0P9;W5PE06	JEQ12_002343;CUL4A	Cullin family profile domain-containing protein;Cullin 4A	2	653.915	3.4%;3.6%	2	49.0295	2
>tr|A0A6P3TEX5|A0A6P3TEX5_SHEEP General vesicular transport factor p115 OS=Ovis aries OX=9940 GN=JEQ12_017520 PE=3 SV=1;>tr|W5Q2I7|W5Q2I7_SHEEP General vesicular transport factor p115 OS=Ovis aries OX=9940 GN=USO1 PE=3 SV=1	A0A6P3TEX5;W5Q2I7	JEQ12_017520;USO1	General vesicular transport factor p115	2	813.712	3.2%;3.2%	2	46.6876	2
>tr|A0A836ANC9|A0A836ANC9_SHEEP Leucine zipper protein 1 OS=Ovis aries OX=9940 GN=JEQ12_010121 PE=4 SV=1;>tr|W5PCM4|W5PCM4_SHEEP Leucine zipper protein 1 OS=Ovis aries OX=9940 GN=LUZP1 PE=4 SV=1	A0A836ANC9;W5PCM4	JEQ12_010121;LUZP1	Leucine zipper protein 1	2	804	3.2%;3.3%	2	48.6849	2
>tr|A0A6P7DTB1|A0A6P7DTB1_SHEEP ATP-dependent RNA helicase OS=Ovis aries OX=9940 GN=JEQ12_013448 PE=3 SV=1;>tr|W5P7B0|W5P7B0_SHEEP ATP-dependent RNA helicase OS=Ovis aries OX=9940 GN=DDX31 PE=3 SV=1	A0A6P7DTB1;W5P7B0	JEQ12_013448;DDX31	ATP-dependent RNA helicase	2	481.282	2.5%;2.5%	2	48.5276	2
>tr|A0A6P7DM46|A0A6P7DM46_SHEEP Ras-related protein Rab-14 OS=Ovis aries OX=9940 GN=JEQ12_008671 PE=3 SV=1;>tr|W5P645|W5P645_SHEEP Ras-related protein Rab-14 OS=Ovis aries OX=9940 GN=RAB14 PE=3 SV=1;>tr|W5P648|W5P648_SHEEP RAB14, member RAS oncogene family OS=Ovis aries OX=9940 GN=RAB14 PE=4 SV=1	A0A6P7DM46;W5P645;W5P648	JEQ12_008671;RAB14;RAB14	Ras-related protein Rab-14;Ras-related protein Rab-14;RAB14, member RAS oncogene family	2	693.33	9.3%;9.3%;10.2%	2	52.8796	2
>tr|A0A6P7DG11|A0A6P7DG11_SHEEP Alpha hemoglobin stabilizing protein OS=Ovis aries OX=9940 GN=AHSP PE=4 SV=1;>tr|A0A835ZMU5|A0A835ZMU5_SHEEP Alpha-hemoglobin-stabilizing protein OS=Ovis aries OX=9940 GN=JEQ12_012558 PE=4 SV=1	A0A6P7DG11;A0A835ZMU5	AHSP;JEQ12_012558	Alpha hemoglobin stabilizing protein;Alpha-hemoglobin-stabilizing protein	2	639.79	17.4%;17%	1	52.0931	1
>tr|A0A6P7E4L5|A0A6P7E4L5_SHEEP Uncharacterized protein OS=Ovis aries OX=9940 GN=JEQ12_016428 PE=4 SV=1;>tr|W5P9Q4|W5P9Q4_SHEEP RAN binding protein 3 OS=Ovis aries OX=9940 GN=RANBP3 PE=4 SV=1	A0A6P7E4L5;W5P9Q4	JEQ12_016428;RANBP3	Uncharacterized protein;RAN binding protein 3	2	270.292	4.3%;4.8%	2	47.1735	2
>tr|A0A6P3ESI8|A0A6P3ESI8_SHEEP Peptidyl-prolyl cis-trans isomerase OS=Ovis aries OX=9940 GN=JEQ12_020087 PE=3 SV=1;>tr|W5Q8J0|W5Q8J0_SHEEP Peptidyl-prolyl cis-trans isomerase OS=Ovis aries OX=9940 GN=PIN4 PE=3 SV=1	A0A6P3ESI8;W5Q8J0	JEQ12_020087;PIN4	Peptidyl-prolyl cis-trans isomerase	2	411.791	15.3%;15.3%	2	50.8265	2
>tr|A0A6P7D1A0|A0A6P7D1A0_SHEEP Uncharacterized protein OS=Ovis aries OX=9940 GN=JEQ12_007582 PE=3 SV=1	A0A6P7D1A0	JEQ12_007582	Uncharacterized protein	2	445.946	0.084	1	48.1819	1
>tr|A0A6P3EHN2|A0A6P3EHN2_SHEEP Uncharacterized protein OS=Ovis aries OX=9940 GN=JEQ12_002590 PE=3 SV=1;>tr|W5Q2N2|W5Q2N2_SHEEP Proteasome 26S subunit, non-ATPase 12 OS=Ovis aries OX=9940 GN=PSMD12 PE=3 SV=1	A0A6P3EHN2;W5Q2N2	JEQ12_002590;PSMD12	Uncharacterized protein;Proteasome 26S subunit, non-ATPase 12	2	617.435	5.5%;5.5%	2	49.2031	2
>tr|A0A6P3E877|A0A6P3E877_SHEEP WW domain-binding protein 11 OS=Ovis aries OX=9940 GN=JEQ12_014915 PE=4 SV=1;>tr|W5QHU4|W5QHU4_SHEEP WW domain binding protein 11 OS=Ovis aries OX=9940 GN=WBP11 PE=4 SV=1;>tr|W5QHU5|W5QHU5_SHEEP WW domain binding protein 11 OS=Ovis aries OX=9940 GN=WBP11 PE=4 SV=1	A0A6P3E877;W5QHU4;W5QHU5	JEQ12_014915;WBP11;WBP11	WW domain-binding protein 11;WW domain binding protein 11;WW domain binding protein 11	2	1080.69	5.3%;5.3%;5.3%	2	44.1712	2
>tr|A0A6P7D7C5|A0A6P7D7C5_SHEEP BAT2 N-terminal domain-containing protein OS=Ovis aries OX=9940 GN=JEQ12_010507 PE=4 SV=1;>tr|W5PCR1|W5PCR1_SHEEP Proline rich coiled-coil 2A OS=Ovis aries OX=9940 GN=PRRC2A PE=4 SV=1	A0A6P7D7C5;W5PCR1	JEQ12_010507;PRRC2A	BAT2 N-terminal domain-containing protein;Proline rich coiled-coil 2A	2	926.905	1.2%;1.2%	2	41.1771	2
>tr|A0A835ZT86|A0A835ZT86_SHEEP U1 small nuclear ribonucleoprotein 70 kDa OS=Ovis aries OX=9940 GN=JEQ12_005536 PE=4 SV=1;>tr|W5PSS8|W5PSS8_SHEEP U1 small nuclear ribonucleoprotein 70 kDa OS=Ovis aries OX=9940 GN=SNRNP70 PE=4 SV=1	A0A835ZT86;W5PSS8	JEQ12_005536;SNRNP70	U1 small nuclear ribonucleoprotein 70 kDa	2	593.056	5.2%;5.1%	2	39.1835	2
>tr|A0A8N7XJG2|A0A8N7XJG2_SHEEP NADH dehydrogenase [ubiquinone] 1 alpha subcomplex subunit 8 OS=Ovis aries OX=9940 GN=JEQ12_013613 PE=1 SV=1;>tr|A0A8V6W0E9|A0A8V6W0E9_SHEEP NADH dehydrogenase [ubiquinone] 1 alpha subcomplex subunit 8 OS=Ovis aries OX=9940 GN=NDUFA8 PE=3 SV=1	A0A8N7XJG2;A0A8V6W0E9	JEQ12_013613;NDUFA8	NADH dehydrogenase [ubiquinone] 1 alpha subcomplex subunit 8	2	729.152	9.9%;9.9%	1	51.8606	1
>tr|A0A6M6R7Y5|A0A6M6R7Y5_SHEEP Triosephosphate isomerase OS=Ovis aries OX=9940 GN=TPI1 PE=2 SV=1;>tr|A0A836D8B5|A0A836D8B5_SHEEP Triosephosphate isomerase OS=Ovis aries OX=9940 GN=JEQ12_015016 PE=3 SV=1;>tr|W5P5W9|W5P5W9_SHEEP Triosephosphate isomerase OS=Ovis aries OX=9940 GN=TPI1 PE=3 SV=1	A0A6M6R7Y5;A0A836D8B5;W5P5W9	TPI1;JEQ12_015016;TPI1	Triosephosphate isomerase	2	662.633	5.6%;6.4%;7.5%	2	53.2326	4
>tr|A0A6P3ENV2|A0A6P3ENV2_SHEEP V-type proton ATPase subunit G OS=Ovis aries OX=9940 GN=JEQ12_010514 PE=3 SV=1;>tr|A0A6P3YJ22|A0A6P3YJ22_SHEEP V-type proton ATPase subunit G OS=Ovis aries OX=9940 GN=JEQ12_008700 PE=3 SV=1;>tr|W5P7L2|W5P7L2_SHEEP V-type proton ATPase subunit G OS=Ovis aries OX=9940 GN=ATP6V1G1 PE=3 SV=1;>tr|W5PG22|W5PG22_SHEEP V-type proton ATPase subunit G OS=Ovis aries OX=9940 G…	A0A6P3ENV2;A0A6P3YJ22;W5P7L2;W5PG22	JEQ12_010514;JEQ12_008700;ATP6V1G1;ATP6V1G2	V-type proton ATPase subunit G	2	360.328	16.9%;16.9%;16.9%;16.9%	1	50.6067	1
>tr|A0A6P3ES33|A0A6P3ES33_SHEEP UDP-N-acetylglucosamine--peptide N-acetylglucosaminyltransferase 110 kDa subunit OS=Ovis aries OX=9940 GN=JEQ12_020080 PE=3 SV=1;>tr|W5Q7C2|W5Q7C2_SHEEP UDP-N-acetylglucosamine--peptide N-acetylglucosaminyltransferase 110 kDa subunit OS=Ovis aries OX=9940 GN=OGT PE=3 SV=1	A0A6P3ES33;W5Q7C2	JEQ12_020080;OGT	UDP-N-acetylglucosamine--peptide N-acetylglucosaminyltransferase 110 kDa subunit	2	384.485	1.5%;1.5%	1	54.7511	1
>tr|A0A835ZYN3|A0A835ZYN3_SHEEP U2A'/phosphoprotein 32 family A C-terminal domain-containing protein OS=Ovis aries OX=9940 GN=JEQ12_007817 PE=3 SV=1;>tr|W5Q5E9|W5Q5E9_SHEEP Small nuclear ribonucleoprotein polypeptide A' OS=Ovis aries OX=9940 GN=SNRPA1 PE=3 SV=1	A0A835ZYN3;W5Q5E9	JEQ12_007817;SNRPA1	U2A'/phosphoprotein 32 family A C-terminal domain-containing protein;Small nuclear ribonucleoprotein polypeptide A'	2	250.082	9.4%;10.5%	1	46.4066	1
>tr|A0A6P3YNL4|A0A6P3YNL4_SHEEP Tripeptidyl-peptidase 2 OS=Ovis aries OX=9940 GN=JEQ12_002297 PE=3 SV=1	A0A6P3YNL4	JEQ12_002297	Tripeptidyl-peptidase 2	2	346.234	0.014	1	49.3562	1
>tr|A0A6P3YGH0|A0A6P3YGH0_SHEEP Heterochromatin protein 1 binding protein 3 OS=Ovis aries OX=9940 GN=HP1BP3 PE=4 SV=1	A0A6P3YGH0	HP1BP3	Heterochromatin protein 1 binding protein 3	2	1165.17	0.025	2	48.5092	2
>tr|A0A835ZQY2|A0A835ZQY2_SHEEP GMP phosphodiesterase delta subunit domain-containing protein OS=Ovis aries OX=9940 GN=JEQ12_007374 PE=3 SV=1	A0A835ZQY2	JEQ12_007374	GMP phosphodiesterase delta subunit domain-containing protein	2	855.717	0.059	2	48.4558	2
>tr|A0A6P3EPU2|A0A6P3EPU2_SHEEP Uncharacterized protein OS=Ovis aries OX=9940 GN=JEQ12_010992 PE=4 SV=1;>tr|W5PK78|W5PK78_SHEEP von Willebrand factor A domain containing 5A OS=Ovis aries OX=9940 GN=VWA5A PE=4 SV=1;>tr|W5PK79|W5PK79_SHEEP von Willebrand factor A domain containing 5A OS=Ovis aries OX=9940 GN=VWA5A PE=4 SV=1	A0A6P3EPU2;W5PK78;W5PK79	JEQ12_010992;VWA5A;VWA5A	Uncharacterized protein;von Willebrand factor A domain containing 5A;von Willebrand factor A domain containing 5A	2	193.474	2.3%;2.3%;2.3%	1	52.2648	1
>tr|A0A6P3E779|A0A6P3E779_SHEEP Uncharacterized protein OS=Ovis aries OX=9940 GN=JEQ12_017814 PE=4 SV=1;>tr|A0A6P3EDP1|A0A6P3EDP1_SHEEP Uncharacterized protein OS=Ovis aries OX=9940 GN=JEQ12_016394 PE=4 SV=1;>tr|W5P0V5|W5P0V5_SHEEP RAB11B, member RAS oncogene family OS=Ovis aries OX=9940 GN=RAB11B PE=4 SV=1;>tr|W5Q9M2|W5Q9M2_SHEEP RAB11A, member RAS oncogene family OS=Ovis aries OX=9940 GN=RAB11A…	A0A6P3E779;A0A6P3EDP1;W5P0V5;W5Q9M2	JEQ12_017814;JEQ12_016394;RAB11B;RAB11A	Uncharacterized protein;Uncharacterized protein;RAB11B, member RAS oncogene family;RAB11A, member RAS oncogene family	2	1097.85	12%;11.9%;11.6%;10%	2	49.7284	2
>tr|A0A6P3TI85|A0A6P3TI85_SHEEP C3H1-type domain-containing protein OS=Ovis aries OX=9940 GN=JEQ12_001685 PE=4 SV=1;>tr|A0A6P7DAG9|A0A6P7DAG9_SHEEP Muscleblind like splicing regulator 1 OS=Ovis aries OX=9940 GN=MBNL1 PE=4 SV=1;>tr|W5P0K4|W5P0K4_SHEEP Muscleblind like splicing regulator 1 OS=Ovis aries OX=9940 GN=MBNL1 PE=4 SV=1	A0A6P3TI85;A0A6P7DAG9;W5P0K4	JEQ12_001685;MBNL1;MBNL1	C3H1-type domain-containing protein;Muscleblind like splicing regulator 1;Muscleblind like splicing regulator 1	2	714.475	3.3%;3.3%;3.4%	2	42.4819	2
>tr|A0A6P3EBK2|A0A6P3EBK2_SHEEP phytanoyl-CoA dioxygenase OS=Ovis aries OX=9940 GN=JEQ12_004179 PE=4 SV=1;>tr|W5P6D9|W5P6D9_SHEEP phytanoyl-CoA dioxygenase OS=Ovis aries OX=9940 GN=PHYH PE=4 SV=1	A0A6P3EBK2;W5P6D9	JEQ12_004179;PHYH	phytanoyl-CoA dioxygenase	2	896.931	3%;3%	2	46.3411	2
>tr|A0A836A1E9|A0A836A1E9_SHEEP Amidohydrolase-related domain-containing protein OS=Ovis aries OX=9940 GN=JEQ12_019454 PE=3 SV=1	A0A836A1E9	JEQ12_019454	Amidohydrolase-related domain-containing protein	2	867.542	0.078	2	55.0761	2
>tr|A0A6P3E9I0|A0A6P3E9I0_SHEEP Uncharacterized protein OS=Ovis aries OX=9940 GN=JEQ12_009408 PE=4 SV=1;>tr|W5Q3B0|W5Q3B0_SHEEP WD repeat domain 33 OS=Ovis aries OX=9940 GN=WDR33 PE=4 SV=1	A0A6P3E9I0;W5Q3B0	JEQ12_009408;WDR33	Uncharacterized protein;WD repeat domain 33	2	837.071	1.5%;1.5%	2	46.0929	2
>tr|A0A835ZZY8|A0A835ZZY8_SHEEP Nucleoprotein TPR OS=Ovis aries OX=9940 GN=JEQ12_003957 PE=3 SV=1;>tr|W5P9L8|W5P9L8_SHEEP Nucleoprotein TPR OS=Ovis aries OX=9940 GN=TPR PE=3 SV=1	A0A835ZZY8;W5P9L8	JEQ12_003957;TPR	Nucleoprotein TPR	2	906.413	0.9%;0.9%	2	49.5002	2
>tr|W5QHH5|W5QHH5_SHEEP RNA-binding protein 8A OS=Ovis aries OX=9940 GN=RBM8A PE=3 SV=1	W5QHH5	RBM8A	RNA-binding protein 8A	2	767.905	0.075	2	40.7163	2
>tr|A0A836A3E7|A0A836A3E7_SHEEP Tight junction protein ZO-3 OS=Ovis aries OX=9940 GN=JEQ12_016484 PE=4 SV=1;>tr|W5PQT0|W5PQT0_SHEEP Tight junction protein 3 OS=Ovis aries OX=9940 GN=TJP3 PE=4 SV=1	A0A836A3E7;W5PQT0	JEQ12_016484;TJP3	Tight junction protein ZO-3;Tight junction protein 3	2	1146.63	3.5%;3.6%	2	41.3496	2
>tr|A0A835ZRA3|A0A835ZRA3_SHEEP Calponin-homology (CH) domain-containing protein OS=Ovis aries OX=9940 GN=JEQ12_006069 PE=3 SV=1;>tr|W5PEP0|W5PEP0_SHEEP Parvin alpha OS=Ovis aries OX=9940 GN=PARVA PE=3 SV=1	A0A835ZRA3;W5PEP0	JEQ12_006069;PARVA	Calponin-homology (CH) domain-containing protein;Parvin alpha	2	557.909	2.8%;3.8%	1	41.4892	1
>tr|A0A836A6P1|A0A836A6P1_SHEEP BAT2 N-terminal domain-containing protein OS=Ovis aries OX=9940 GN=JEQ12_003674 PE=4 SV=1;>tr|W5PTS0|W5PTS0_SHEEP Proline rich coiled-coil 2C OS=Ovis aries OX=9940 GN=PRRC2C PE=4 SV=1	A0A836A6P1;W5PTS0	JEQ12_003674;PRRC2C	BAT2 N-terminal domain-containing protein;Proline rich coiled-coil 2C	2	379.884	1.4%;1.4%	2	46.7115	2
>tr|A0A836D1X1|A0A836D1X1_SHEEP Protein diaphanous homolog 1 OS=Ovis aries OX=9940 GN=JEQ12_016899 PE=3 SV=1;>tr|W5NR71|W5NR71_SHEEP Diaphanous related formin 1 OS=Ovis aries OX=9940 GN=DIAPH1 PE=3 SV=1	A0A836D1X1;W5NR71	JEQ12_016899;DIAPH1	Protein diaphanous homolog 1;Diaphanous related formin 1	2	964.542	2.6%;2.7%	2	50.8261	2
>tr|W5NRL1|W5NRL1_SHEEP Nik related kinase OS=Ovis aries OX=9940 GN=NRK PE=4 SV=1;>tr|W5NRL4|W5NRL4_SHEEP Nik related kinase OS=Ovis aries OX=9940 GN=NRK PE=4 SV=1	W5NRL1;W5NRL4	NRK	Nik related kinase	2	854.084	1.8%;1.9%	2	45.4577	2
>tr|A0A836CW76|A0A836CW76_SHEEP Uncharacterized protein OS=Ovis aries OX=9940 GN=JEQ12_005771 PE=4 SV=1;>tr|W5NZN1|W5NZN1_SHEEP Histone-lysine N-methyltransferase 2B-like OS=Ovis aries OX=9940 GN=LOC101108414 PE=4 SV=1	A0A836CW76;W5NZN1	JEQ12_005771;LOC101108414	Uncharacterized protein;Histone-lysine N-methyltransferase 2B-like	2	834.903	2.5%;8.1%	2	51.8401	2
>tr|A0A836AH07|A0A836AH07_SHEEP Protein 4.1 OS=Ovis aries OX=9940 GN=JEQ12_010014 PE=4 SV=1;>tr|W5NX11|W5NX11_SHEEP Protein 4.1 OS=Ovis aries OX=9940 GN=EPB41 PE=4 SV=1;>tr|W5NX12|W5NX12_SHEEP Protein 4.1 OS=Ovis aries OX=9940 GN=EPB41 PE=4 SV=1	A0A836AH07;W5NX11;W5NX12	JEQ12_010014;EPB41;EPB41	Protein 4.1	2	827.337	1.1%;1.2%;1.4%	2	43.9009	2
>tr|A0A836CXA1|A0A836CXA1_SHEEP Coronin OS=Ovis aries OX=9940 GN=JEQ12_007402 PE=3 SV=1;>tr|W5Q951|W5Q951_SHEEP Coronin OS=Ovis aries OX=9940 GN=CORO1C PE=3 SV=1	A0A836CXA1;W5Q951	JEQ12_007402;CORO1C	Coronin	2	597.13	6.5%;6.1%	2	46.6901	2
>tr|A0A835ZLE5|A0A835ZLE5_SHEEP NADH dehydrogenase [ubiquinone] flavoprotein 2, mitochondrial OS=Ovis aries OX=9940 GN=JEQ12_011976 PE=3 SV=1;>tr|W5NRY1|W5NRY1_SHEEP NADH dehydrogenase [ubiquinone] flavoprotein 2, mitochondrial OS=Ovis aries OX=9940 GN=NDUFV2 PE=1 SV=1	A0A835ZLE5;W5NRY1	JEQ12_011976;NDUFV2	NADH dehydrogenase [ubiquinone] flavoprotein 2, mitochondrial;NADH dehydrogenase [ubiquinone] flavoprotein 2, mitochondrial	2	345.072	1.1%;10.6%	2	38.7066	2
>tr|A0A6P7D348|A0A6P7D348_SHEEP Cytochrome c oxidase subunit 5A, mitochondrial OS=Ovis aries OX=9940 GN=JEQ12_007862 PE=3 SV=1;>tr|Q9N114|Q9N114_SHEEP Cytochrome c oxidase subunit 5A, mitochondrial (Fragment) OS=Ovis aries OX=9940 PE=2 SV=1;>tr|W5NXT8|W5NXT8_SHEEP Cytochrome c oxidase subunit 5A, mitochondrial OS=Ovis aries OX=9940 PE=1 SV=1	A0A6P7D348;Q9N114;W5NXT8	JEQ12_007862;;	Cytochrome c oxidase subunit 5A, mitochondrial;Cytochrome c oxidase subunit 5A, mitochondrial (Fragment);Cytochrome c oxidase subunit 5A, mitochondrial	2	504.782	9.9%;17.6%;12.4%	2	42.7082	2
>tr|A0A6P3TI59|A0A6P3TI59_SHEEP 60S ribosomal protein L23 OS=Ovis aries OX=9940 GN=JEQ12_002851 PE=3 SV=1;>tr|A0A6P7DPR7|A0A6P7DPR7_SHEEP 60S ribosomal protein L23 OS=Ovis aries OX=9940 GN=JEQ12_008897 PE=3 SV=1;>tr|A0A6P7EGQ2|A0A6P7EGQ2_SHEEP 60S ribosomal protein L23 OS=Ovis aries OX=9940 GN=LOC114116858 PE=3 SV=1;>tr|A0A836A5C2|A0A836A5C2_SHEEP 60S ribosomal protein L23 OS=Ovis aries OX=9940 G…	A0A6P3TI59;A0A6P7DPR7;A0A6P7EGQ2;A0A836A5C2;A0A836AL15;W5NQ87;W5NSP4;W5Q5B4;W5QG71	JEQ12_002851;JEQ12_008897;LOC114116858;JEQ12_015684;JEQ12_014847;;;;	60S ribosomal protein L23	2	752.842	10.7%;10.7%;10.7%;9.3%;10.7%;10.7%;10.7%;17%;10.7%	2	44.6287	2
>tr|A0A835ZSR3|A0A835ZSR3_SHEEP Apolipoprotein A-I OS=Ovis aries OX=9940 GN=JEQ12_005951 PE=3 SV=1	A0A835ZSR3	JEQ12_005951	Apolipoprotein A-I	2	686.599	0.092	2	48.3011	2
>tr|A0A6P3YJU7|A0A6P3YJU7_SHEEP Uncharacterized protein OS=Ovis aries OX=9940 GN=JEQ12_013370 PE=4 SV=1;>tr|W5NTV7|W5NTV7_SHEEP Endothelial differentiation related factor 1 OS=Ovis aries OX=9940 PE=4 SV=1	A0A6P3YJU7;W5NTV7	JEQ12_013370;	Uncharacterized protein;Endothelial differentiation related factor 1	2	582.813	10.8%;10.8%	2	51.7241	2
>tr|A0A6P3ER13|A0A6P3ER13_SHEEP Class II aldolase/adducin N-terminal domain-containing protein OS=Ovis aries OX=9940 GN=JEQ12_011655 PE=3 SV=1;>tr|W5PHR3|W5PHR3_SHEEP Adducin 3 OS=Ovis aries OX=9940 GN=ADD3 PE=3 SV=1	A0A6P3ER13;W5PHR3	JEQ12_011655;ADD3	Class II aldolase/adducin N-terminal domain-containing protein;Adducin 3	2	984.459	3.8%;3.8%	2	52.3027	2
>tr|A0A6P7ELZ6|A0A6P7ELZ6_SHEEP Uncharacterized protein OS=Ovis aries OX=9940 GN=JEQ12_000998 PE=4 SV=1;>tr|W5P8R3|W5P8R3_SHEEP Heparin binding growth factor OS=Ovis aries OX=9940 GN=HDGF PE=4 SV=1	A0A6P7ELZ6;W5P8R3	JEQ12_000998;HDGF	Uncharacterized protein;Heparin binding growth factor	2	749.071	7.9%;9%	2	48.9278	2
>tr|A0A6P3T9A7|A0A6P3T9A7_SHEEP Caspase-8 OS=Ovis aries OX=9940 GN=JEQ12_009754 PE=3 SV=1;>tr|A0A6P3TJN8|A0A6P3TJN8_SHEEP Caspase 8 OS=Ovis aries OX=9940 GN=CASP8 PE=3 SV=1	A0A6P3T9A7;A0A6P3TJN8	JEQ12_009754;CASP8	Caspase-8;Caspase 8	2	615.737	3.9%;3.9%	2	47.2821	2
>tr|A0A6P3EBR5|A0A6P3EBR5_SHEEP Uncharacterized protein OS=Ovis aries OX=9940 GN=JEQ12_004377 PE=3 SV=1;>tr|W5P916|W5P916_SHEEP NOP56 ribonucleoprotein OS=Ovis aries OX=9940 GN=NOP56 PE=3 SV=1	A0A6P3EBR5;W5P916	JEQ12_004377;NOP56	Uncharacterized protein;NOP56 ribonucleoprotein	2	485.174	5.9%;5.8%	2	51.4478	2
>tr|A0A836ALB9|A0A836ALB9_SHEEP Delta-aminolevulinic acid dehydratase OS=Ovis aries OX=9940 GN=JEQ12_008711 PE=3 SV=1;>tr|W5P8G0|W5P8G0_SHEEP Delta-aminolevulinic acid dehydratase OS=Ovis aries OX=9940 GN=ALAD PE=3 SV=1	A0A836ALB9;W5P8G0	JEQ12_008711;ALAD	Delta-aminolevulinic acid dehydratase	2	695.133	10.3%;10%	2	54.1221	2
>tr|A0A6P3E5E5|A0A6P3E5E5_SHEEP Uncharacterized protein OS=Ovis aries OX=9940 GN=JEQ12_017327 PE=4 SV=1;>tr|W5PDX5|W5PDX5_SHEEP Small integral membrane protein 20 OS=Ovis aries OX=9940 GN=SMIM20 PE=4 SV=1	A0A6P3E5E5;W5PDX5	JEQ12_017327;SMIM20	Uncharacterized protein;Small integral membrane protein 20	2	692.94	25.4%;15.6%	2	54.2755	2
>tr|A0A6P3TU00|A0A6P3TU00_SHEEP Carboxylic ester hydrolase OS=Ovis aries OX=9940 GN=JEQ12_005055 PE=3 SV=1;>tr|W5NX87|W5NX87_SHEEP Carboxylic ester hydrolase OS=Ovis aries OX=9940 GN=CES2 PE=3 SV=1	A0A6P3TU00;W5NX87	JEQ12_005055;CES2	Carboxylic ester hydrolase	2	385.756	2.5%;2.5%	1	44.3441	1
>tr|A0A6P3E9R6|A0A6P3E9R6_SHEEP Trifunctional enzyme subunit beta, mitochondrial OS=Ovis aries OX=9940 GN=JEQ12_013716 PE=3 SV=1;>tr|A0A6P7DVD9|A0A6P7DVD9_SHEEP Hydroxyacyl-CoA dehydrogenase trifunctional multienzyme complex subunit beta OS=Ovis aries OX=9940 GN=HADHB PE=3 SV=1	A0A6P3E9R6;A0A6P7DVD9	JEQ12_013716;HADHB	Trifunctional enzyme subunit beta, mitochondrial;Hydroxyacyl-CoA dehydrogenase trifunctional multienzyme complex subunit beta	2	379.455	3.2%;3.2%	2	43.0302	2
>tr|A0A286S9Y2|A0A286S9Y2_SHEEP Interferon gamma inducible protein 16-like protein transcript variant 3 OS=Ovis aries OX=9940 GN=IFI16l PE=2 SV=1;>tr|A0A286S9Y3|A0A286S9Y3_SHEEP Interferon gamma inducible protein 16-like protein transcript variant 1 OS=Ovis aries OX=9940 GN=IFI16l PE=2 SV=1;>tr|A0A286S9Y4|A0A286S9Y4_SHEEP Interferon gamma inducible protein 16-like protein transcript variant 2 OS=…	A0A286S9Y2;A0A286S9Y3;A0A286S9Y4;A0A836D899;W5PCJ3	IFI16l;IFI16l;IFI16l;JEQ12_001040;LOC101112936	Interferon gamma inducible protein 16-like protein transcript variant 3;Interferon gamma inducible protein 16-like protein transcript variant 1;Interferon gamma inducible protein 16-like protein transcript variant 2;Interferon-activable protein 203-like;Interferon-activable protein 203	2	383.903	4.4%;2.7%;3.7%;2.7%;3.5%	1	43.6902	1
>tr|A0A836AAT2|A0A836AAT2_SHEEP A kinase-anchoring proteins AKAP-5 and AKAP-12 calmodulin (CaM)-binding domain-containing protein OS=Ovis aries OX=9940 GN=JEQ12_018936 PE=4 SV=1;>tr|W5NYR6|W5NYR6_SHEEP A-kinase anchoring protein 12 OS=Ovis aries OX=9940 PE=4 SV=1;>tr|W5NYR7|W5NYR7_SHEEP A-kinase anchoring protein 12 OS=Ovis aries OX=9940 PE=4 SV=1	A0A836AAT2;W5NYR6;W5NYR7	JEQ12_018936;;	A kinase-anchoring proteins AKAP-5 and AKAP-12 calmodulin (CaM)-binding domain-containing protein;A-kinase anchoring protein 12;A-kinase anchoring protein 12	2	548.122	1.6%;2.1%;1.7%	2	40.2095	2
>tr|A0A836CSK4|A0A836CSK4_SHEEP BAG family molecular chaperone regulator 3 OS=Ovis aries OX=9940 GN=JEQ12_011710 PE=4 SV=1;>tr|W5NYH3|W5NYH3_SHEEP BAG cochaperone 3 OS=Ovis aries OX=9940 GN=BAG3 PE=4 SV=1;>tr|W5NYH4|W5NYH4_SHEEP BAG cochaperone 3 OS=Ovis aries OX=9940 GN=BAG3 PE=4 SV=1	A0A836CSK4;W5NYH3;W5NYH4	JEQ12_011710;BAG3;BAG3	BAG family molecular chaperone regulator 3;BAG cochaperone 3;BAG cochaperone 3	2	422.578	5%;5%;5%	2	49.056	2
>tr|A0A835ZUV3|A0A835ZUV3_SHEEP SH3 domain-containing protein OS=Ovis aries OX=9940 GN=JEQ12_011354 PE=4 SV=1;>tr|W5NQM5|W5NQM5_SHEEP Cortactin OS=Ovis aries OX=9940 GN=CTTN PE=4 SV=1;>tr|W5NQM8|W5NQM8_SHEEP Cortactin OS=Ovis aries OX=9940 GN=CTTN PE=4 SV=1	A0A835ZUV3;W5NQM5;W5NQM8	JEQ12_011354;CTTN;CTTN	SH3 domain-containing protein;Cortactin;Cortactin	2	1313.97	3.2%;3.3%;3.6%	2	50.1759	2
>tr|A0A836A7D6|A0A836A7D6_SHEEP Eukaryotic translation initiation factor 5B OS=Ovis aries OX=9940 GN=JEQ12_014163 PE=4 SV=1;>tr|W5PV90|W5PV90_SHEEP Eukaryotic translation initiation factor 5B OS=Ovis aries OX=9940 GN=EIF5B PE=4 SV=1;>tr|W5PV92|W5PV92_SHEEP Eukaryotic translation initiation factor 5B OS=Ovis aries OX=9940 GN=EIF5B PE=4 SV=1	A0A836A7D6;W5PV90;W5PV92	JEQ12_014163;EIF5B;EIF5B	Eukaryotic translation initiation factor 5B	2	732.42	2.9%;2.9%;2.9%	2	45.0358	2
>tr|A0A6P7DFS2|A0A6P7DFS2_SHEEP 14-3-3 domain-containing protein OS=Ovis aries OX=9940 GN=JEQ12_012627 PE=3 SV=1	A0A6P7DFS2	JEQ12_012627	14-3-3 domain-containing protein	2	681.594	0.109	2	42.3716	4
>tr|A0A6P7E3B8|A0A6P7E3B8_SHEEP Uncharacterized protein OS=Ovis aries OX=9940 GN=JEQ12_016032 PE=4 SV=1;>tr|W5PDE0|W5PDE0_SHEEP GATA zinc finger domain containing 2A OS=Ovis aries OX=9940 GN=GATAD2A PE=4 SV=1	A0A6P7E3B8;W5PDE0	JEQ12_016032;GATAD2A	Uncharacterized protein;GATA zinc finger domain containing 2A	2	783.644	2.2%;2.2%	2	56.0643	2
>tr|A0A835ZSG1|A0A835ZSG1_SHEEP Roadblock/LAMTOR2 domain-containing protein OS=Ovis aries OX=9940 GN=JEQ12_004966 PE=3 SV=1;>tr|A0A836A0C0|A0A836A0C0_SHEEP Roadblock/LAMTOR2 domain-containing protein OS=Ovis aries OX=9940 GN=JEQ12_004819 PE=3 SV=1;>tr|A0A836CWQ1|A0A836CWQ1_SHEEP Dynein light chain roadblock OS=Ovis aries OX=9940 GN=JEQ12_004575 PE=3 SV=1;>tr|W5PE09|W5PE09_SHEEP Dynein light chain…	A0A835ZSG1;A0A836A0C0;A0A836CWQ1;W5PE09;W5PJS9	JEQ12_004966;JEQ12_004819;JEQ12_004575;DYNLRB2;DYNLRB1	Roadblock/LAMTOR2 domain-containing protein;Roadblock/LAMTOR2 domain-containing protein;Dynein light chain roadblock;Dynein light chain roadblock;Dynein light chain roadblock	2	1014.72	6.2%;4.1%;7.5%;8.2%;8.3%	2	40.297	2
>tr|A0A836CT20|A0A836CT20_SHEEP Elongation factor 1-gamma OS=Ovis aries OX=9940 GN=JEQ12_011134 PE=3 SV=1;>tr|A0A836D1M3|A0A836D1M3_SHEEP EF-1-gamma C-terminal domain-containing protein OS=Ovis aries OX=9940 GN=JEQ12_018355 PE=4 SV=1;>tr|W5Q0L1|W5Q0L1_SHEEP Elongation factor 1-gamma OS=Ovis aries OX=9940 GN=EEF1G PE=4 SV=1	A0A836CT20;A0A836D1M3;W5Q0L1	JEQ12_011134;JEQ12_018355;EEF1G	Elongation factor 1-gamma;EF-1-gamma C-terminal domain-containing protein;Elongation factor 1-gamma	2	1427.2	1.2%;14%;2.5%	2	46.6954	2
>tr|A0A6P7E144|A0A6P7E144_SHEEP Protein disulfide-isomerase A4 OS=Ovis aries OX=9940 GN=JEQ12_015860 PE=3 SV=1;>tr|W5QC35|W5QC35_SHEEP Protein disulfide-isomerase OS=Ovis aries OX=9940 GN=PDIA4 PE=3 SV=1	A0A6P7E144;W5QC35	JEQ12_015860;PDIA4	Protein disulfide-isomerase A4;Protein disulfide-isomerase	2	300.752	3.4%;3.4%	1	49.6088	5
>tr|A0A836A1C0|A0A836A1C0_SHEEP Cytosolic fatty-acid binding proteins domain-containing protein OS=Ovis aries OX=9940 GN=JEQ12_019409 PE=3 SV=1;>tr|Q30B88|Q30B88_SHEEP Fatty acid binding protein 5 (Fragment) OS=Ovis aries OX=9940 PE=2 SV=1;>tr|W5PGS4|W5PGS4_SHEEP Fatty acid binding protein 5 OS=Ovis aries OX=9940 GN=FABP5 PE=3 SV=1	A0A836A1C0;Q30B88;W5PGS4	JEQ12_019409;;FABP5	Cytosolic fatty-acid binding proteins domain-containing protein;Fatty acid binding protein 5 (Fragment);Fatty acid binding protein 5	2	646.984	11.1%;11.8%;10.7%	2	48.4552	3
>tr|A0A6P7DTE7|A0A6P7DTE7_SHEEP Retinoic acid receptor RXR OS=Ovis aries OX=9940 GN=JEQ12_013388 PE=3 SV=1;>tr|W5NWG4|W5NWG4_SHEEP Retinoic acid receptor RXR OS=Ovis aries OX=9940 PE=3 SV=1	A0A6P7DTE7;W5NWG4	JEQ12_013388;	Retinoic acid receptor RXR	2	371.74	4.3%;4.7%	1	55.4573	1
>tr|A0A6P3E411|A0A6P3E411_SHEEP Uncharacterized protein OS=Ovis aries OX=9940 GN=JEQ12_015152 PE=3 SV=1;>tr|A0A836A3Z6|A0A836A3Z6_SHEEP 60S ribosomal protein L3 OS=Ovis aries OX=9940 GN=JEQ12_018571 PE=3 SV=1;>tr|A0A836AM98|A0A836AM98_SHEEP 60S ribosomal protein L3 OS=Ovis aries OX=9940 GN=JEQ12_008682 PE=3 SV=1;>tr|W5Q4S3|W5Q4S3_SHEEP Ribosomal protein L3 OS=Ovis aries OX=9940 GN=RPL3 PE=3 SV=1	A0A6P3E411;A0A836A3Z6;A0A836AM98;W5Q4S3	JEQ12_015152;JEQ12_018571;JEQ12_008682;RPL3	Uncharacterized protein;60S ribosomal protein L3;60S ribosomal protein L3;Ribosomal protein L3	2	499.222	2.7%;2.1%;2.7%;2.7%	1	47.5215	1
>tr|A0A6P3E8A9|A0A6P3E8A9_SHEEP Glycine cleavage system P protein OS=Ovis aries OX=9940 GN=JEQ12_009171 PE=3 SV=1;>tr|W5PW31|W5PW31_SHEEP Glycine cleavage system P protein OS=Ovis aries OX=9940 GN=GLDC PE=3 SV=1	A0A6P3E8A9;W5PW31	JEQ12_009171;GLDC	Glycine cleavage system P protein	2	786.938	2.4%;2.3%	2	42.495	2
>tr|A0A6P3TDP8|A0A6P3TDP8_SHEEP ubiquitin-conjugating enzyme E2 D4 isoform X1 OS=Ovis aries OX=9940 GN=UBE2D4 PE=3 SV=1;>tr|A0A6P7DCK7|A0A6P7DCK7_SHEEP Uncharacterized protein OS=Ovis aries OX=9940 GN=JEQ12_011445 PE=3 SV=1;>tr|A0A6P7E7B7|A0A6P7E7B7_SHEEP Uncharacterized protein OS=Ovis aries OX=9940 GN=JEQ12_016850 PE=3 SV=1;>tr|A0A835ZZA4|A0A835ZZA4_SHEEP UBC core domain-containing protein OS=O…	A0A6P3TDP8;A0A6P7DCK7;A0A6P7E7B7;A0A835ZZA4;A0A836A9D5;Q5JBF7;W5NX15;W5PFR5;W5PRC6;W5PTR9;W5PVT0;W5PVT1;W5Q761	UBE2D4;JEQ12_011445;JEQ12_016850;JEQ12_008134;JEQ12_017241;;LOC101111026;;UBE2D3;UBE2D1;UBE2D4;UBE2D4;UBE2D2	ubiquitin-conjugating enzyme E2 D4 isoform X1;Uncharacterized protein;Uncharacterized protein;UBC core domain-containing protein;UBC core domain-containing protein;UbcH5B (Fragment);Ubiquitin-conjugating enzyme E2 D3;UBC core domain-containing protein;Ubiquitin conjugating enzyme E2 D3;Ubiquitin conjugating enzyme E2 D1;Ubiquitin conjugating enzyme E2 D4 (putative);Ubiquitin conjugating enzyme E2…	2	452.868	6.5%;6.8%;6.8%;5.1%;6.8%;10.3%;6.8%;6.6%;7.6%;6.8%;6.8%;6.6%;8.5%	1	46.2082	1
>tr|A0A6P7ERV1|A0A6P7ERV1_SHEEP Dolichyl-diphosphooligosaccharide--protein glycosyltransferase subunit 2 OS=Ovis aries OX=9940 GN=JEQ12_004618 PE=3 SV=1;>tr|W5Q8Q7|W5Q8Q7_SHEEP Dolichyl-diphosphooligosaccharide--protein glycosyltransferase subunit 2 OS=Ovis aries OX=9940 PE=3 SV=1	A0A6P7ERV1;W5Q8Q7	JEQ12_004618;	Dolichyl-diphosphooligosaccharide--protein glycosyltransferase subunit 2	2	492.024	3.6%;3.6%	2	53.7292	3
>tr|A0A6P9FQJ3|A0A6P9FQJ3_SHEEP S-phase kinase-associated protein 1 OS=Ovis aries OX=9940 PE=2 SV=1;>tr|A0A836A3Y5|A0A836A3Y5_SHEEP Serine/threonine-protein phosphatase OS=Ovis aries OX=9940 GN=JEQ12_016797 PE=3 SV=1;>tr|W5NRJ6|W5NRJ6_SHEEP S-phase kinase-associated protein 1 OS=Ovis aries OX=9940 PE=3 SV=1;>tr|W5P515|W5P515_SHEEP S-phase kinase-associated protein 1 OS=Ovis aries OX=9940 GN=LOC10…	A0A6P9FQJ3;A0A836A3Y5;W5NRJ6;W5P515	;JEQ12_016797;;LOC101114139	S-phase kinase-associated protein 1;Serine/threonine-protein phosphatase;S-phase kinase-associated protein 1;S-phase kinase-associated protein 1	2	765.403	8.6%;2.8%;9%;9%	2	53.9393	3
>tr|A0A835ZMR7|A0A835ZMR7_SHEEP Musculoskeletal embryonic nuclear protein 1 OS=Ovis aries OX=9940 GN=JEQ12_008386 PE=3 SV=1;>tr|W5NR30|W5NR30_SHEEP Musculoskeletal embryonic nuclear protein 1 OS=Ovis aries OX=9940 GN=MUSTN1 PE=3 SV=1	A0A835ZMR7;W5NR30	JEQ12_008386;MUSTN1	Musculoskeletal embryonic nuclear protein 1	2	481.668	18.6%;18.6%	2	46.2991	2
>tr|A0A6P3E2Z8|A0A6P3E2Z8_SHEEP PIPK domain-containing protein OS=Ovis aries OX=9940 GN=JEQ12_014561 PE=4 SV=1;>tr|W5P7S0|W5P7S0_SHEEP Phosphatidylinositol-5-phosphate 4-kinase type 2 gamma OS=Ovis aries OX=9940 GN=PIP4K2C PE=4 SV=1	A0A6P3E2Z8;W5P7S0	JEQ12_014561;PIP4K2C	PIPK domain-containing protein;Phosphatidylinositol-5-phosphate 4-kinase type 2 gamma	2	399.977	3.8%;3.8%	1	54.483	1
>tr|A0A6P7EU76|A0A6P7EU76_SHEEP Tetratricopeptide repeat protein 36 OS=Ovis aries OX=9940 GN=JEQ12_005973 PE=3 SV=1;>tr|W5PKA4|W5PKA4_SHEEP Tetratricopeptide repeat protein 36 OS=Ovis aries OX=9940 PE=3 SV=1;>tr|W5PKA5|W5PKA5_SHEEP Tetratricopeptide repeat protein 36 OS=Ovis aries OX=9940 PE=3 SV=1	A0A6P7EU76;W5PKA4;W5PKA5	JEQ12_005973;;	Tetratricopeptide repeat protein 36	2	726.359	11.7%;11.6%;12%	2	42.385	2
>tr|A0A6P3CX87|A0A6P3CX87_SHEEP Mitogen-activated protein kinase 14 OS=Ovis aries OX=9940 GN=JEQ12_010299 PE=3 SV=1;>tr|B7TJ15|B7TJ15_SHEEP Mitogen-activated protein kinase 14 OS=Ovis aries OX=9940 GN=MAPK14 PE=2 SV=1	A0A6P3CX87;B7TJ15	JEQ12_010299;MAPK14	Mitogen-activated protein kinase 14	2	141.273	5.8%;5.8%	1	45.6851	1
>tr|A0A6P7DB54|A0A6P7DB54_SHEEP Phosphoglycerate mutase OS=Ovis aries OX=9940 GN=JEQ12_011548 PE=3 SV=1;>tr|A0A835ZX50|A0A835ZX50_SHEEP Phosphoglycerate mutase OS=Ovis aries OX=9940 GN=JEQ12_008136 PE=3 SV=1;>tr|A0A836CW94|A0A836CW94_SHEEP Phosphoglycerate mutase 1 OS=Ovis aries OX=9940 GN=JEQ12_004110 PE=4 SV=1;>tr|A0A8A0XSU4|A0A8A0XSU4_SHEEP Phosphoglycerate mutase OS=Ovis aries OX=9940 GN=PGAM…	A0A6P7DB54;A0A835ZX50;A0A836CW94;A0A8A0XSU4;W5PVY5	JEQ12_011548;JEQ12_008136;JEQ12_004110;PGAM1;PGAM2	Phosphoglycerate mutase;Phosphoglycerate mutase;Phosphoglycerate mutase 1;Phosphoglycerate mutase;Phosphoglycerate mutase	2	328.867	7.9%;7.9%;15.5%;7.9%;7.8%	1	46.3501	1
>tr|A0A6P9FQJ4|A0A6P9FQJ4_SHEEP Adenylate kinase isoenzyme 1 OS=Ovis aries OX=9940 GN=AK1 PE=3 SV=1;>tr|C5IJA8|C5IJA8_SHEEP Adenylate kinase isoenzyme 1 OS=Ovis aries OX=9940 GN=AK1 PE=2 SV=1;>tr|W5PNV3|W5PNV3_SHEEP Adenylate kinase 1 OS=Ovis aries OX=9940 GN=AK1 PE=3 SV=1	A0A6P9FQJ4;C5IJA8;W5PNV3	AK1	Adenylate kinase isoenzyme 1;Adenylate kinase isoenzyme 1;Adenylate kinase 1	2	736.438	8.2%;8.2%;7.7%	2	48.1225	2
>tr|A0A836A348|A0A836A348_SHEEP Transmembrane protein 205 OS=Ovis aries OX=9940 GN=JEQ12_016349 PE=3 SV=1;>tr|W5Q9V9|W5Q9V9_SHEEP Transmembrane protein 205 OS=Ovis aries OX=9940 GN=TMEM205 PE=3 SV=1	A0A836A348;W5Q9V9	JEQ12_016349;TMEM205	Transmembrane protein 205	2	563.764	7.9%;7.9%	2	41.5866	2
>tr|A0A836AP24|A0A836AP24_SHEEP Cold shock domain-containing protein E1 OS=Ovis aries OX=9940 GN=JEQ12_000703 PE=3 SV=1;>tr|W5QFL4|W5QFL4_SHEEP Cold shock domain containing E1 OS=Ovis aries OX=9940 GN=CSDE1 PE=4 SV=1	A0A836AP24;W5QFL4	JEQ12_000703;CSDE1	Cold shock domain-containing protein E1;Cold shock domain containing E1	2	203.644	1.6%;2.1%	1	51.0993	1
>tr|A0A836D3P8|A0A836D3P8_SHEEP PRKC apoptosis WT1 regulator protein OS=Ovis aries OX=9940 GN=JEQ12_014250 PE=4 SV=1	A0A836D3P8	JEQ12_014250	PRKC apoptosis WT1 regulator protein	2	1589.18	0.045	2	41.6655	2
>tr|A0A836CUC9|A0A836CUC9_SHEEP Fibulin-2 OS=Ovis aries OX=9940 GN=JEQ12_008603 PE=3 SV=1	A0A836CUC9	JEQ12_008603	Fibulin-2	2	1068.34	0.013	2	51.1459	2
>tr|A0A836CU51|A0A836CU51_SHEEP Guanine nucleotide-binding protein-like 3 OS=Ovis aries OX=9940 GN=JEQ12_008393 PE=4 SV=1;>tr|W5NWT7|W5NWT7_SHEEP Guanine nucleotide-binding protein-like 3 OS=Ovis aries OX=9940 GN=GNL3 PE=4 SV=1	A0A836CU51;W5NWT7	JEQ12_008393;GNL3	Guanine nucleotide-binding protein-like 3	2	938.49	2.9%;2.9%	2	52.4181	2
>tr|A0A6P3YHV2|A0A6P3YHV2_SHEEP Uncharacterized protein OS=Ovis aries OX=9940 GN=JEQ12_009693 PE=4 SV=1;>tr|W5PV04|W5PV04_SHEEP Nucleolar protein interacting with the FHA domain of MKI67 OS=Ovis aries OX=9940 GN=NIFK PE=4 SV=1	A0A6P3YHV2;W5PV04	JEQ12_009693;NIFK	Uncharacterized protein;Nucleolar protein interacting with the FHA domain of MKI67	2	432.168	5.7%;5.7%	1	51.2486	1
>tr|A0A6P3TNJ8|A0A6P3TNJ8_SHEEP Biogenesis of lysosome-related organelles complex 1 subunit 3 OS=Ovis aries OX=9940 GN=JEQ12_005422 PE=3 SV=1;>tr|W5PP76|W5PP76_SHEEP Biogenesis of lysosome-related organelles complex 1 subunit 3 OS=Ovis aries OX=9940 GN=BLOC1S3 PE=3 SV=1	A0A6P3TNJ8;W5PP76	JEQ12_005422;BLOC1S3	Biogenesis of lysosome-related organelles complex 1 subunit 3	2	337.918	7.1%;7.1%	1	43.0134	1
>tr|A0A835ZXN4|A0A835ZXN4_SHEEP Tubulin-specific chaperone D OS=Ovis aries OX=9940 GN=JEQ12_002586 PE=3 SV=1;>tr|W5Q3B4|W5Q3B4_SHEEP Tubulin-specific chaperone D OS=Ovis aries OX=9940 GN=TBCD PE=3 SV=1	A0A835ZXN4;W5Q3B4	JEQ12_002586;TBCD	Tubulin-specific chaperone D	2	638.201	1.5%;1.5%	1	49.1817	1
>tr|W5PRT7|W5PRT7_SHEEP Cytochrome c oxidase subunit OS=Ovis aries OX=9940 GN=LOC101117965 PE=3 SV=1	W5PRT7	LOC101117965	Cytochrome c oxidase subunit	2	574.529	0.282	2	52.9328	2
>tr|A0A6P3E1G7|A0A6P3E1G7_SHEEP Kynureninase OS=Ovis aries OX=9940 GN=KYNU PE=3 SV=1;>tr|W5PJN6|W5PJN6_SHEEP Kynureninase OS=Ovis aries OX=9940 GN=KYNU PE=3 SV=1	A0A6P3E1G7;W5PJN6	KYNU	Kynureninase	2	761.536	4.3%;4.3%	2	43.0096	2
>tr|A0A835ZZZ8|A0A835ZZZ8_SHEEP E3 ubiquitin/ISG15 ligase TRIM25 OS=Ovis aries OX=9940 GN=JEQ12_003419 PE=4 SV=1	A0A835ZZZ8	JEQ12_003419	E3 ubiquitin/ISG15 ligase TRIM25	2	410.435	0.055	2	55.4457	2
>tr|A0A836CVQ6|A0A836CVQ6_SHEEP AAA+ ATPase domain-containing protein OS=Ovis aries OX=9940 GN=JEQ12_005308 PE=3 SV=1;>tr|W5P8Z3|W5P8Z3_SHEEP Proteasome 26S subunit, ATPase 4 OS=Ovis aries OX=9940 GN=PSMC4 PE=3 SV=1	A0A836CVQ6;W5P8Z3	JEQ12_005308;PSMC4	AAA+ ATPase domain-containing protein;Proteasome 26S subunit, ATPase 4	2	479.101	8.6%;8.6%	2	48.3646	2
>tr|A0A835ZRX0|A0A835ZRX0_SHEEP AAA+ ATPase domain-containing protein OS=Ovis aries OX=9940 GN=JEQ12_006519 PE=3 SV=1;>tr|W5P9K6|W5P9K6_SHEEP Proteasome 26S subunit, ATPase 3 OS=Ovis aries OX=9940 GN=PSMC3 PE=3 SV=1	A0A835ZRX0;W5P9K6	JEQ12_006519;PSMC3	AAA+ ATPase domain-containing protein;Proteasome 26S subunit, ATPase 3	2	707.831	9.1%;8.8%	2	50.2185	2
>tr|A0A836AC72|A0A836AC72_SHEEP J domain-containing protein OS=Ovis aries OX=9940 GN=JEQ12_010027 PE=4 SV=1;>tr|W5NYH9|W5NYH9_SHEEP DnaJ heat shock protein family (Hsp40) member C8 OS=Ovis aries OX=9940 GN=DNAJC8 PE=4 SV=1	A0A836AC72;W5NYH9	JEQ12_010027;DNAJC8	J domain-containing protein;DnaJ heat shock protein family (Hsp40) member C8	2	886.516	3.3%;4.6%	2	45.2525	3
>tr|A0A6P3EFM4|A0A6P3EFM4_SHEEP Eukaryotic translation initiation factor 3 subunit K OS=Ovis aries OX=9940 GN=EIF3K PE=3 SV=1;>tr|W5P6X4|W5P6X4_SHEEP Eukaryotic translation initiation factor 3 subunit K OS=Ovis aries OX=9940 GN=EIF3K PE=3 SV=1	A0A6P3EFM4;W5P6X4	EIF3K	Eukaryotic translation initiation factor 3 subunit K	2	656.62	5.5%;5.5%	1	50.2865	1
>tr|A0A836CQZ5|A0A836CQZ5_SHEEP Oxysterol-binding protein OS=Ovis aries OX=9940 GN=JEQ12_011920 PE=3 SV=1;>tr|W5PBY3|W5PBY3_SHEEP Oxysterol-binding protein OS=Ovis aries OX=9940 GN=OSBPL1A PE=3 SV=1	A0A836CQZ5;W5PBY3	JEQ12_011920;OSBPL1A	Oxysterol-binding protein	2	482.217	1.6%;1.6%	1	50.8351	1
>tr|A0A6P3TI43|A0A6P3TI43_SHEEP Protein YIPF OS=Ovis aries OX=9940 GN=JEQ12_000358 PE=3 SV=1;>tr|W5P9J6|W5P9J6_SHEEP Protein YIPF OS=Ovis aries OX=9940 GN=YIPF1 PE=3 SV=1	A0A6P3TI43;W5P9J6	JEQ12_000358;YIPF1	Protein YIPF	2	653.048	5.2%;5.2%	2	47.6672	2
>tr|A0A6P3YN15|A0A6P3YN15_SHEEP Translocon Sec61/SecY plug domain-containing protein OS=Ovis aries OX=9940 GN=JEQ12_008626 PE=3 SV=1;>tr|A0A836CWA7|A0A836CWA7_SHEEP Translocon Sec61/SecY plug domain-containing protein OS=Ovis aries OX=9940 GN=JEQ12_004123 PE=3 SV=1;>tr|W5P5C1|W5P5C1_SHEEP SEC61 translocon subunit alpha 1 OS=Ovis aries OX=9940 GN=SEC61A1 PE=3 SV=1;>tr|W5P5C3|W5P5C3_SHEEP SEC61 tra…	A0A6P3YN15;A0A836CWA7;W5P5C1;W5P5C3;W5PZP0	JEQ12_008626;JEQ12_004123;SEC61A1;SEC61A1;DHTKD1	Translocon Sec61/SecY plug domain-containing protein;Translocon Sec61/SecY plug domain-containing protein;SEC61 translocon subunit alpha 1;SEC61 translocon subunit alpha 1;Dehydrogenase E1 and transketolase domain containing 1	2	349.336	2.9%;3.7%;2.9%;3.1%;2.8%	1	48.959	1
>tr|A0A836CUR0|A0A836CUR0_SHEEP SAM domain-containing protein OS=Ovis aries OX=9940 GN=JEQ12_006124 PE=3 SV=1;>tr|W5Q2W6|W5Q2W6_SHEEP PPFIA binding protein 2 OS=Ovis aries OX=9940 GN=PPFIBP2 PE=3 SV=1;>tr|W5Q2X0|W5Q2X0_SHEEP PPFIA binding protein 2 OS=Ovis aries OX=9940 GN=PPFIBP2 PE=3 SV=1	A0A836CUR0;W5Q2W6;W5Q2X0	JEQ12_006124;PPFIBP2;PPFIBP2	SAM domain-containing protein;PPFIA binding protein 2;PPFIA binding protein 2	2	334.517	1.3%;1.3%;1.4%	1	50.8484	1
>tr|A0A6P3EP92|A0A6P3EP92_SHEEP Isocitrate dehydrogenase [NADP] OS=Ovis aries OX=9940 GN=JEQ12_007726 PE=3 SV=1;>tr|W5PR04|W5PR04_SHEEP Isocitrate dehydrogenase [NADP] OS=Ovis aries OX=9940 GN=IDH2 PE=3 SV=1	A0A6P3EP92;W5PR04	JEQ12_007726;IDH2	Isocitrate dehydrogenase [NADP]	2	755.524	2.9%;3%	2	53.4283	2
>tr|A0A6P7D6N7|A0A6P7D6N7_SHEEP Uncharacterized protein OS=Ovis aries OX=9940 GN=JEQ12_008160 PE=4 SV=1;>tr|W5Q072|W5Q072_SHEEP CKLF like MARVEL transmembrane domain containing 8 OS=Ovis aries OX=9940 PE=4 SV=1	A0A6P7D6N7;W5Q072	JEQ12_008160;	Uncharacterized protein;CKLF like MARVEL transmembrane domain containing 8	2	699.308	8.7%;12.1%	1	48.661	1
>tr|A0A835ZSX2|A0A835ZSX2_SHEEP Eukaryotic translation initiation factor 4 gamma 2 OS=Ovis aries OX=9940 GN=JEQ12_006075 PE=3 SV=1;>tr|W5PKL6|W5PKL6_SHEEP Eukaryotic translation initiation factor 4 gamma 2 OS=Ovis aries OX=9940 GN=EIF4G2 PE=3 SV=1	A0A835ZSX2;W5PKL6	JEQ12_006075;EIF4G2	Eukaryotic translation initiation factor 4 gamma 2	2	696.89	2.9%;2.9%	2	44.4066	2
>tr|A0A6P7E458|A0A6P7E458_SHEEP DNA/pantothenate metabolism flavoprotein C-terminal domain-containing protein OS=Ovis aries OX=9940 GN=JEQ12_000212 PE=3 SV=1;>tr|W5QGT7|W5QGT7_SHEEP Phosphopantothenoylcysteine synthetase OS=Ovis aries OX=9940 PE=3 SV=1	A0A6P7E458;W5QGT7	JEQ12_000212;	DNA/pantothenate metabolism flavoprotein C-terminal domain-containing protein;Phosphopantothenoylcysteine synthetase	2	894.16	4.8%;4.7%	2	43.2496	2
>tr|W5PRW3|W5PRW3_SHEEP Golgi phosphoprotein 3 OS=Ovis aries OX=9940 GN=GOLPH3 PE=3 SV=1	W5PRW3	GOLPH3	Golgi phosphoprotein 3	2	493.339	0.087	1	39.469	1
>tr|W5PEX3|W5PEX3_SHEEP Placental prolactin-related protein 3-like OS=Ovis aries OX=9940 GN=LOC101120448 PE=3 SV=1	W5PEX3	LOC101120448	Placental prolactin-related protein 3-like	2	544.7	0.09	1	48.7794	1
>tr|A0A6P3E5A8|A0A6P3E5A8_SHEEP Uncharacterized protein OS=Ovis aries OX=9940 GN=JEQ12_017248 PE=4 SV=1;>tr|W5PW52|W5PW52_SHEEP Endomucin OS=Ovis aries OX=9940 GN=EMCN PE=4 SV=1	A0A6P3E5A8;W5PW52	JEQ12_017248;EMCN	Uncharacterized protein;Endomucin	2	924.644	9.4%;9.4%	2	53.7155	2
>tr|A0A6P3EAP9|A0A6P3EAP9_SHEEP Uncharacterized protein OS=Ovis aries OX=9940 GN=JEQ12_013632 PE=4 SV=1;>tr|W5Q0D9|W5Q0D9_SHEEP Cleavage and polyadenylation specific factor 3 OS=Ovis aries OX=9940 GN=CPSF3 PE=4 SV=1	A0A6P3EAP9;W5Q0D9	JEQ12_013632;CPSF3	Uncharacterized protein;Cleavage and polyadenylation specific factor 3	2	3765.79	2.2%;2.2%	1	39.1737	1
>tr|A0A6P3YGA1|A0A6P3YGA1_SHEEP 26S proteasome non-ATPase regulatory subunit 1 OS=Ovis aries OX=9940 GN=JEQ12_009937 PE=3 SV=1;>tr|W5QHM6|W5QHM6_SHEEP 26S proteasome non-ATPase regulatory subunit 1 OS=Ovis aries OX=9940 GN=PSMD1 PE=3 SV=1	A0A6P3YGA1;W5QHM6	JEQ12_009937;PSMD1	26S proteasome non-ATPase regulatory subunit 1	2	796.54	1.9%;1.9%	2	51.7855	2
>tr|A0A836CZ16|A0A836CZ16_SHEEP Transcription elongation factor A protein 1 OS=Ovis aries OX=9940 GN=JEQ12_019285 PE=4 SV=1	A0A836CZ16	JEQ12_019285	Transcription elongation factor A protein 1	2	683.497	0.133	2	42.2635	2
>tr|A0A6P3EL50|A0A6P3EL50_SHEEP Uncharacterized protein OS=Ovis aries OX=9940 GN=JEQ12_005127 PE=3 SV=1;>tr|W5P0D5|W5P0D5_SHEEP Proteasome 26S subunit, non-ATPase 7 OS=Ovis aries OX=9940 GN=PSMD7 PE=3 SV=1	A0A6P3EL50;W5P0D5	JEQ12_005127;PSMD7	Uncharacterized protein;Proteasome 26S subunit, non-ATPase 7	2	473.802	10.2%;10.2%	2	46.9121	2
>tr|A0A836CWY9|A0A836CWY9_SHEEP Sushi domain-containing protein OS=Ovis aries OX=9940 GN=JEQ12_003532 PE=4 SV=1	A0A836CWY9	JEQ12_003532	Sushi domain-containing protein	2	972.38	0.062	2	51.2803	2
>tr|W5PW89|W5PW89_SHEEP Rho GTPase activating protein 18 OS=Ovis aries OX=9940 GN=ARHGAP18 PE=4 SV=1	W5PW89	ARHGAP18	Rho GTPase activating protein 18	2	294.029	0.019	1	46.0162	1
>tr|A0A835ZX42|A0A835ZX42_SHEEP Glycerate kinase OS=Ovis aries OX=9940 GN=JEQ12_008403 PE=3 SV=1;>tr|W5P6K4|W5P6K4_SHEEP Glycerate kinase OS=Ovis aries OX=9940 GN=GLYCTK PE=3 SV=1	A0A835ZX42;W5P6K4	JEQ12_008403;GLYCTK	Glycerate kinase	2	155.455	3%;2.9%	1	40.8416	1
>tr|W5Q0Z1|W5Q0Z1_SHEEP Eukaryotic translation initiation factor 3 subunit F OS=Ovis aries OX=9940 GN=EIF3F PE=3 SV=1	W5Q0Z1	EIF3F	Eukaryotic translation initiation factor 3 subunit F	2	580.027	0.035	2	46.4939	2
>tr|A0A6P3EJU9|A0A6P3EJU9_SHEEP Sulfotransferase OS=Ovis aries OX=9940 GN=JEQ12_005488 PE=3 SV=1;>tr|A0A835ZTV1|A0A835ZTV1_SHEEP Sulfotransferase OS=Ovis aries OX=9940 GN=JEQ12_005489 PE=3 SV=1;>tr|W5PPB9|W5PPB9_SHEEP Sulfotransferase OS=Ovis aries OX=9940 GN=LOC101119842 PE=3 SV=1;>tr|W5PPC0|W5PPC0_SHEEP Sulfotransferase OS=Ovis aries OX=9940 GN=LOC101119842 PE=3 SV=1	A0A6P3EJU9;A0A835ZTV1;W5PPB9;W5PPC0	JEQ12_005488;JEQ12_005489;LOC101119842;LOC101119842	Sulfotransferase	2	441.29	6.3%;6.3%;6.3%;6.3%	2	51.9049	2
>tr|A0A836A242|A0A836A242_SHEEP 40S ribosomal protein S3 OS=Ovis aries OX=9940 GN=JEQ12_006376 PE=3 SV=1;>tr|W5PPH6|W5PPH6_SHEEP 40S ribosomal protein S3 OS=Ovis aries OX=9940 GN=RPS3 PE=3 SV=1	A0A836A242;W5PPH6	JEQ12_006376;RPS3	40S ribosomal protein S3	2	641.85	16.9%;14.6%	2	46.4251	2
>tr|A0A6P3TAB9|A0A6P3TAB9_SHEEP GTPase-activating protein and VPS9 domain-containing protein 1 isoform X3 OS=Ovis aries OX=9940 GN=GAPVD1 PE=3 SV=1;>tr|W5PTE5|W5PTE5_SHEEP GTPase activating protein and VPS9 domains 1 OS=Ovis aries OX=9940 GN=GAPVD1 PE=3 SV=1	A0A6P3TAB9;W5PTE5	GAPVD1	GTPase-activating protein and VPS9 domain-containing protein 1 isoform X3;GTPase activating protein and VPS9 domains 1	2	363.618	1.8%;1.8%	1	48.9022	1
>tr|A0A6P3E4S6|A0A6P3E4S6_SHEEP Stress-70 protein, mitochondrial OS=Ovis aries OX=9940 GN=JEQ12_016836 PE=3 SV=1;>tr|W5Q4W8|W5Q4W8_SHEEP Stress-70 protein, mitochondrial OS=Ovis aries OX=9940 GN=HSPA9 PE=3 SV=1	A0A6P3E4S6;W5Q4W8	JEQ12_016836;HSPA9	Stress-70 protein, mitochondrial;Stress-70 protein, mitochondrial	2	236.837	3.7%;3.7%	1	49.1587	1
>tr|A0A6P3DZL2|A0A6P3DZL2_SHEEP H(+)-transporting two-sector ATPase OS=Ovis aries OX=9940 GN=ATP6V1A PE=3 SV=1;>tr|A0A6P7EWC9|A0A6P7EWC9_SHEEP H(+)-transporting two-sector ATPase OS=Ovis aries OX=9940 GN=JEQ12_001371 PE=3 SV=1	A0A6P3DZL2;A0A6P7EWC9	ATP6V1A;JEQ12_001371	H(+)-transporting two-sector ATPase	2	3703.97	2.8%;2.8%	2	50.5948	2
>tr|A0A836A2F3|A0A836A2F3_SHEEP NADP-dependent oxidoreductase domain-containing protein OS=Ovis aries OX=9940 GN=JEQ12_004311 PE=3 SV=1;>tr|W5PSE5|W5PSE5_SHEEP Dihydrodiol dehydrogenase 3-like OS=Ovis aries OX=9940 GN=LOC101110434 PE=3 SV=1	A0A836A2F3;W5PSE5	JEQ12_004311;LOC101110434	NADP-dependent oxidoreductase domain-containing protein;Dihydrodiol dehydrogenase 3-like	2	744.048	2.6%;4.3%	2	45.8443	2
>tr|A0A6P7ECJ9|A0A6P7ECJ9_SHEEP Uncharacterized protein OS=Ovis aries OX=9940 GN=JEQ12_019401 PE=3 SV=1	A0A6P7ECJ9	JEQ12_019401	Uncharacterized protein	2	639.061	0.114	2	45.8397	2
>tr|A0A836AFS4|A0A836AFS4_SHEEP Major facilitator superfamily (MFS) profile domain-containing protein OS=Ovis aries OX=9940 GN=JEQ12_000581 PE=3 SV=1	A0A836AFS4	JEQ12_000581	Major facilitator superfamily (MFS) profile domain-containing protein	2	404.888	0.022	1	55.9248	1
>tr|A0A6P7DDI9|A0A6P7DDI9_SHEEP Tubulin beta chain OS=Ovis aries OX=9940 GN=JEQ12_011991 PE=3 SV=1;>tr|A0A836CSL2|A0A836CSL2_SHEEP Tubulin beta chain OS=Ovis aries OX=9940 GN=JEQ12_010834 PE=3 SV=1;>tr|D0VWY9|D0VWY9_SHEEP Tubulin beta chain OS=Ovis aries OX=9940 PE=1 SV=1;>tr|W5NSS6|W5NSS6_SHEEP Tubulin beta chain OS=Ovis aries OX=9940 PE=3 SV=1;>tr|W5NSS8|W5NSS8_SHEEP Tubulin beta chain OS=Ovis …	A0A6P7DDI9;A0A836CSL2;D0VWY9;W5NSS6;W5NSS8;W5NUI0;W5PB00	JEQ12_011991;JEQ12_010834;;;;;	Tubulin beta chain	2	481.326	3.4%;3.4%;3.4%;5.5%;3.5%;4%;3.4%	1	48.7007	1
>tr|A0A836D1L0|A0A836D1L0_SHEEP Neurabin-2 OS=Ovis aries OX=9940 GN=JEQ12_002921 PE=4 SV=1	A0A836D1L0	JEQ12_002921	Neurabin-2	2	1115.69	0.013	2	47.3713	2
>tr|A0A6P3EKX5|A0A6P3EKX5_SHEEP NADH dehydrogenase [ubiquinone] iron-sulfur protein 3, mitochondrial OS=Ovis aries OX=9940 GN=JEQ12_006524 PE=3 SV=1;>tr|W5PB27|W5PB27_SHEEP NADH dehydrogenase [ubiquinone] iron-sulfur protein 3, mitochondrial OS=Ovis aries OX=9940 GN=NDUFS3 PE=1 SV=1	A0A6P3EKX5;W5PB27	JEQ12_006524;NDUFS3	NADH dehydrogenase [ubiquinone] iron-sulfur protein 3, mitochondrial;NADH dehydrogenase [ubiquinone] iron-sulfur protein 3, mitochondrial	2	289.579	7.6%;7.5%	1	42.8581	1
>tr|A0A836CZJ0|A0A836CZJ0_SHEEP Myb-binding protein 1A OS=Ovis aries OX=9940 GN=JEQ12_003174 PE=3 SV=1;>tr|W5QCX7|W5QCX7_SHEEP MYB binding protein 1a OS=Ovis aries OX=9940 GN=MYBBP1A PE=3 SV=1	A0A836CZJ0;W5QCX7	JEQ12_003174;MYBBP1A	Myb-binding protein 1A;MYB binding protein 1a	2	525.5	2.5%;2.5%	2	40.2707	2
>tr|A0A6P3ECW6|A0A6P3ECW6_SHEEP Histone H2B OS=Ovis aries OX=9940 GN=JEQ12_010698 PE=3 SV=1;>tr|W5NS80|W5NS80_SHEEP Histone H2B OS=Ovis aries OX=9940 PE=3 SV=1	A0A6P3ECW6;W5NS80	JEQ12_010698;	Histone H2B	2	214.861	9.5%;8.6%	1	47.5088	1
>tr|A0A836D3X2|A0A836D3X2_SHEEP Tensin-3 OS=Ovis aries OX=9940 GN=JEQ12_015620 PE=3 SV=1;>tr|W5PSK5|W5PSK5_SHEEP Tensin 3 OS=Ovis aries OX=9940 GN=TNS3 PE=3 SV=1	A0A836D3X2;W5PSK5	JEQ12_015620;TNS3	Tensin-3;Tensin 3	2	943.4	1.5%;1.7%	2	45.0744	2
>tr|A0A6P7DB51|A0A6P7DB51_SHEEP Iron-binding zinc finger CDGSH type domain-containing protein OS=Ovis aries OX=9940 GN=JEQ12_011446 PE=4 SV=1;>tr|W5PTS5|W5PTS5_SHEEP CDGSH iron sulfur domain 1 OS=Ovis aries OX=9940 PE=4 SV=1	A0A6P7DB51;W5PTS5	JEQ12_011446;	Iron-binding zinc finger CDGSH type domain-containing protein;CDGSH iron sulfur domain 1	2	721.527	13.2%;13.1%	2	43.7366	2
>tr|A0A835ZXI8|A0A835ZXI8_SHEEP Non-specific serine/threonine protein kinase OS=Ovis aries OX=9940 GN=JEQ12_011206 PE=3 SV=1;>tr|W5PHB6|W5PHB6_SHEEP Splicing factor 1 OS=Ovis aries OX=9940 GN=SF1 PE=3 SV=1	A0A835ZXI8;W5PHB6	JEQ12_011206;SF1	Non-specific serine/threonine protein kinase;Splicing factor 1	2	720.71	0.6%;1.6%	2	51.8288	2
>tr|A0A6P3EB99|A0A6P3EB99_SHEEP Uncharacterized protein OS=Ovis aries OX=9940 GN=JEQ12_018339 PE=3 SV=1;>tr|W5QJ02|W5QJ02_SHEEP Dehydrogenase/reductase 7 OS=Ovis aries OX=9940 GN=DHRS7 PE=3 SV=1;>tr|W5QJ03|W5QJ03_SHEEP Dehydrogenase/reductase 7 OS=Ovis aries OX=9940 GN=DHRS7 PE=3 SV=1	A0A6P3EB99;W5QJ02;W5QJ03	JEQ12_018339;DHRS7;DHRS7	Uncharacterized protein;Dehydrogenase/reductase 7;Dehydrogenase/reductase 7	2	826.553	9.4%;9.7%;9.4%	2	48.35	2
>tr|A0A835ZNK9|A0A835ZNK9_SHEEP PCI domain-containing protein OS=Ovis aries OX=9940 GN=JEQ12_008339 PE=4 SV=1;>tr|W5PNT5|W5PNT5_SHEEP Proteasome 26S subunit, non-ATPase 6 OS=Ovis aries OX=9940 GN=PSMD6 PE=4 SV=1	A0A835ZNK9;W5PNT5	JEQ12_008339;PSMD6	PCI domain-containing protein;Proteasome 26S subunit, non-ATPase 6	2	309.374	4.4%;4.4%	1	54.2054	1
>tr|A0A836AA30|A0A836AA30_SHEEP RNA helicase OS=Ovis aries OX=9940 GN=JEQ12_014426 PE=4 SV=1;>tr|W5QCS1|W5QCS1_SHEEP RNA helicase OS=Ovis aries OX=9940 GN=DDX23 PE=4 SV=1	A0A836AA30;W5QCS1	JEQ12_014426;DDX23	RNA helicase	2	287.987	2.1%;1.9%	1	43.4929	1
>tr|A0A835ZRM4|A0A835ZRM4_SHEEP Heat shock protein beta-8 OS=Ovis aries OX=9940 GN=JEQ12_007307 PE=3 SV=1;>tr|W5NUW9|W5NUW9_SHEEP Heat shock protein beta-8 OS=Ovis aries OX=9940 GN=HSPB8 PE=3 SV=1	A0A835ZRM4;W5NUW9	JEQ12_007307;HSPB8	Heat shock protein beta-8	2	1420.32	2%;5.2%	2	47.6436	2
>tr|A0A835ZSB6|A0A835ZSB6_SHEEP High mobility group protein HMG-I/HMG-Y OS=Ovis aries OX=9940 GN=JEQ12_010270 PE=3 SV=1;>tr|W5PLK7|W5PLK7_SHEEP High mobility group AT-hook 1 OS=Ovis aries OX=9940 PE=3 SV=1	A0A835ZSB6;W5PLK7	JEQ12_010270;	High mobility group protein HMG-I/HMG-Y;High mobility group AT-hook 1	2	659.383	20.5%;33.3%	2	41.6048	2
>tr|A0A6P3E950|A0A6P3E950_SHEEP Eukaryotic translation initiation factor 3 subunit H OS=Ovis aries OX=9940 GN=EIF3H PE=3 SV=1;>tr|W5PLY1|W5PLY1_SHEEP Eukaryotic translation initiation factor 3 subunit H OS=Ovis aries OX=9940 GN=EIF3H PE=3 SV=1;>tr|W5PLY2|W5PLY2_SHEEP Eukaryotic translation initiation factor 3 subunit H OS=Ovis aries OX=9940 GN=EIF3H PE=3 SV=1	A0A6P3E950;W5PLY1;W5PLY2	EIF3H	Eukaryotic translation initiation factor 3 subunit H	2	942.015	6.5%;6.5%;8.3%	2	49.0485	2
>tr|A0A6P3E8K7|A0A6P3E8K7_SHEEP PDZ GRASP-type domain-containing protein OS=Ovis aries OX=9940 GN=JEQ12_009531 PE=3 SV=1	A0A6P3E8K7	JEQ12_009531	PDZ GRASP-type domain-containing protein	2	356.313	0.075	2	48.4215	2
>tr|A0A6P3EA62|A0A6P3EA62_SHEEP Oligosaccharyltransferase complex subunit OS=Ovis aries OX=9940 GN=JEQ12_017218 PE=3 SV=1;>tr|W5PD29|W5PD29_SHEEP Oligosaccharyltransferase complex subunit OS=Ovis aries OX=9940 GN=OSTC PE=2 SV=1	A0A6P3EA62;W5PD29	JEQ12_017218;OSTC	Oligosaccharyltransferase complex subunit	2	470.477	10.7%;10.7%	1	51.0389	1
>tr|A0A6P3YI10|A0A6P3YI10_SHEEP Guanidinoacetate N-methyltransferase OS=Ovis aries OX=9940 GN=JEQ12_016762 PE=3 SV=1;>tr|W5PPZ9|W5PPZ9_SHEEP RMT2 domain-containing protein OS=Ovis aries OX=9940 PE=4 SV=1	A0A6P3YI10;W5PPZ9	JEQ12_016762;	Guanidinoacetate N-methyltransferase;RMT2 domain-containing protein	2	307.082	4.2%;5.7%	1	40.5228	1
>tr|A0A835ZZZ7|A0A835ZZZ7_SHEEP Afadin OS=Ovis aries OX=9940 GN=JEQ12_019023 PE=4 SV=1	A0A835ZZZ7	JEQ12_019023	Afadin	2	835.261	0.02	2	48.3996	3
>tr|A0A836AFT3|A0A836AFT3_SHEEP V-SNARE coiled-coil homology domain-containing protein OS=Ovis aries OX=9940 GN=JEQ12_009294 PE=3 SV=1	A0A836AFT3	JEQ12_009294	V-SNARE coiled-coil homology domain-containing protein	2	766.013	0.298	2	49.0395	2
>tr|A0A6P7ENQ4|A0A6P7ENQ4_SHEEP Proteasome subunit alpha type OS=Ovis aries OX=9940 GN=JEQ12_004445 PE=3 SV=1;>tr|W5PZ65|W5PZ65_SHEEP Proteasome 20S subunit alpha 7 OS=Ovis aries OX=9940 GN=PSMA7 PE=3 SV=1	A0A6P7ENQ4;W5PZ65	JEQ12_004445;PSMA7	Proteasome subunit alpha type;Proteasome 20S subunit alpha 7	2	620.82	12.1%;13.9%	2	45.6636	2
>tr|A0A836D7F3|A0A836D7F3_SHEEP t-SNARE coiled-coil homology domain-containing protein OS=Ovis aries OX=9940 GN=JEQ12_010036 PE=3 SV=1;>tr|W5NZB8|W5NZB8_SHEEP Syntaxin 12 OS=Ovis aries OX=9940 GN=STX12 PE=3 SV=1;>tr|W5NZC4|W5NZC4_SHEEP Syntaxin 12 OS=Ovis aries OX=9940 GN=STX12 PE=3 SV=1	A0A836D7F3;W5NZB8;W5NZC4	JEQ12_010036;STX12;STX12	t-SNARE coiled-coil homology domain-containing protein;Syntaxin 12;Syntaxin 12	2	919.119	8.5%;10%;9.1%	2	54.5154	2
>tr|A0A6P3TA70|A0A6P3TA70_SHEEP Ubiquitin carboxyl-terminal hydrolase OS=Ovis aries OX=9940 GN=LOC101105383 PE=3 SV=1;>tr|A0A6P7EGA1|A0A6P7EGA1_SHEEP Ubiquitin carboxyl-terminal hydrolase OS=Ovis aries OX=9940 GN=JEQ12_012919 PE=3 SV=1;>tr|A0A836CYS5|A0A836CYS5_SHEEP Ubiquitin carboxyl-terminal hydrolase OS=Ovis aries OX=9940 GN=JEQ12_002206 PE=3 SV=1;>tr|W5Q2D0|W5Q2D0_SHEEP Ubiquitin carboxyl-te…	A0A6P3TA70;A0A6P7EGA1;A0A836CYS5;W5Q2D0	LOC101105383;JEQ12_012919;JEQ12_002206;UCHL3	Ubiquitin carboxyl-terminal hydrolase	2	322.427	7%;7%;5.5%;7%	1	38.1262	1
>tr|A0A836CSL8|A0A836CSL8_SHEEP Protein RRP5 homolog OS=Ovis aries OX=9940 GN=JEQ12_011634 PE=3 SV=1;>tr|W5P0M8|W5P0M8_SHEEP Programmed cell death 11 OS=Ovis aries OX=9940 GN=PDCD11 PE=4 SV=1	A0A836CSL8;W5P0M8	JEQ12_011634;PDCD11	Protein RRP5 homolog;Programmed cell death 11	2	416.996	0.8%;1.1%	1	51.9039	1
>tr|A0A835ZXY9|A0A835ZXY9_SHEEP ATP-citrate synthase OS=Ovis aries OX=9940 GN=JEQ12_002751 PE=3 SV=1;>sp|Q2TCH3|ACLY_SHEEP ATP-citrate synthase OS=Ovis aries OX=9940 GN=ACLY PE=2 SV=1;>tr|W5Q8U8|W5Q8U8_SHEEP ATP-citrate synthase OS=Ovis aries OX=9940 GN=ACLY PE=3 SV=1	A0A835ZXY9;Q2TCH3;W5Q8U8	JEQ12_002751;ACLY;ACLY	ATP-citrate synthase	2	2846.15	1.4%;1.5%;1.5%	2	44.7879	2
>tr|A0A6P7DGY8|A0A6P7DGY8_SHEEP Acyl carrier protein OS=Ovis aries OX=9940 GN=JEQ12_012429 PE=3 SV=1;>tr|A0A836A7J8|A0A836A7J8_SHEEP Acyl carrier protein OS=Ovis aries OX=9940 GN=JEQ12_015490 PE=3 SV=1;>tr|W5NQT7|W5NQT7_SHEEP Acyl carrier protein OS=Ovis aries OX=9940 PE=1 SV=1	A0A6P7DGY8;A0A836A7J8;W5NQT7	JEQ12_012429;JEQ12_015490;	Acyl carrier protein	2	248.147	9%;9%;8.9%	1	48.4215	1
>tr|A0A836D5C4|A0A836D5C4_SHEEP Ig-like domain-containing protein OS=Ovis aries OX=9940 GN=JEQ12_009377 PE=4 SV=1;>tr|W5Q1W7|W5Q1W7_SHEEP Palladin, cytoskeletal associated protein OS=Ovis aries OX=9940 GN=PALLD PE=4 SV=1	A0A836D5C4;W5Q1W7	JEQ12_009377;PALLD	Ig-like domain-containing protein;Palladin, cytoskeletal associated protein	2	398.193	1.8%;1.7%	1	54.2734	1
>tr|A0A836A1G0|A0A836A1G0_SHEEP Anamorsin OS=Ovis aries OX=9940 GN=CIAPIN1 PE=3 SV=1;>tr|W5NPU7|W5NPU7_SHEEP Anamorsin OS=Ovis aries OX=9940 GN=CIAPIN1 PE=3 SV=1	A0A836A1G0;W5NPU7	CIAPIN1	Anamorsin	2	591.461	9.8%;9.8%	2	56.7855	2
>tr|A0A6P3TJI0|A0A6P3TJI0_SHEEP asparagine--tRNA ligase OS=Ovis aries OX=9940 GN=JEQ12_012060 PE=4 SV=1;>tr|W5P5C4|W5P5C4_SHEEP asparagine--tRNA ligase OS=Ovis aries OX=9940 GN=NARS1 PE=4 SV=1	A0A6P3TJI0;W5P5C4	JEQ12_012060;NARS1	asparagine--tRNA ligase	2	649.593	3.6%;3.6%	2	47.2477	2
>tr|A0A836AC75|A0A836AC75_SHEEP Complement C3 OS=Ovis aries OX=9940 GN=JEQ12_016412 PE=4 SV=1;>tr|W5NPK5|W5NPK5_SHEEP Complement C3 OS=Ovis aries OX=9940 GN=LOC443475 PE=4 SV=1;>tr|W5P5T4|W5P5T4_SHEEP Complement C3 OS=Ovis aries OX=9940 GN=LOC101108131 PE=4 SV=1	A0A836AC75;W5NPK5;W5P5T4	JEQ12_016412;LOC443475;LOC101108131	Complement C3	2	292.189	0.6%;1.7%;1.2%	1	45.5758	1
>tr|A0A836D4S0|A0A836D4S0_SHEEP Dynactin subunit 1 OS=Ovis aries OX=9940 GN=JEQ12_014113 PE=3 SV=1	A0A836D4S0	JEQ12_014113	Dynactin subunit 1	2	758.646	0.013	2	49.7637	2
>tr|A0A836AIP1|A0A836AIP1_SHEEP GA-binding protein subunit beta-2 OS=Ovis aries OX=9940 GN=JEQ12_000824 PE=4 SV=1;>tr|W5QID7|W5QID7_SHEEP GA binding protein transcription factor subunit beta 2 OS=Ovis aries OX=9940 GN=GABPB2 PE=4 SV=1	A0A836AIP1;W5QID7	JEQ12_000824;GABPB2	GA-binding protein subunit beta-2;GA binding protein transcription factor subunit beta 2	2	528.268	5.1%;5.1%	2	43.3866	2
>tr|A0A6P3T5X0|A0A6P3T5X0_SHEEP FYN binding protein 1 OS=Ovis aries OX=9940 GN=FYB1 PE=4 SV=1;>tr|A0A835ZYI3|A0A835ZYI3_SHEEP SH3 domain-containing protein OS=Ovis aries OX=9940 GN=JEQ12_006903 PE=4 SV=1	A0A6P3T5X0;A0A835ZYI3	FYB1;JEQ12_006903	FYN binding protein 1;SH3 domain-containing protein	2	581.315	2.8%;2.7%	1	39.5945	1
>tr|A0A6P3EFZ9|A0A6P3EFZ9_SHEEP Uncharacterized protein OS=Ovis aries OX=9940 GN=JEQ12_011885 PE=3 SV=1;>tr|W5P6Z6|W5P6Z6_SHEEP Microtubule associated protein RP/EB family member 2 OS=Ovis aries OX=9940 GN=MAPRE2 PE=3 SV=1	A0A6P3EFZ9;W5P6Z6	JEQ12_011885;MAPRE2	Uncharacterized protein;Microtubule associated protein RP/EB family member 2	2	399.846	5.8%;5.8%	1	51.3352	1
>tr|A0A6P3E388|A0A6P3E388_SHEEP RNA-splicing ligase RtcB homolog OS=Ovis aries OX=9940 GN=RTCB PE=3 SV=1;>tr|W5Q9D9|W5Q9D9_SHEEP RNA-splicing ligase RtcB homolog OS=Ovis aries OX=9940 GN=RTCB PE=3 SV=1	A0A6P3E388;W5Q9D9	RTCB	RNA-splicing ligase RtcB homolog	2	1238.78	3.4%;3.4%	2	52.3634	2
>tr|A0A6P7DF14|A0A6P7DF14_SHEEP Ketimine reductase mu-crystallin OS=Ovis aries OX=9940 GN=JEQ12_012406 PE=4 SV=1;>tr|W5PYW4|W5PYW4_SHEEP Ketimine reductase mu-crystallin OS=Ovis aries OX=9940 GN=CRYM PE=4 SV=1	A0A6P7DF14;W5PYW4	JEQ12_012406;CRYM	Ketimine reductase mu-crystallin	2	732.4	5.7%;5.7%	2	53.1226	2
>tr|A0A140GI28|A0A140GI28_SHEEP 60S ribosomal protein L27 (Fragment) OS=Ovis aries OX=9940 GN=Rpl27 PE=2 SV=1;>tr|A0A6P3EQH1|A0A6P3EQH1_SHEEP 60S ribosomal protein L27 OS=Ovis aries OX=9940 GN=JEQ12_011947 PE=3 SV=1;>tr|A0A836CZ46|A0A836CZ46_SHEEP 60S ribosomal protein L27 OS=Ovis aries OX=9940 GN=JEQ12_002708 PE=3 SV=1;>tr|W5P2M4|W5P2M4_SHEEP 60S ribosomal protein L27 OS=Ovis aries OX=9940 GN=RP…	A0A140GI28;A0A6P3EQH1;A0A836CZ46;W5P2M4;W5PHP6	Rpl27;JEQ12_011947;JEQ12_002708;RPL27;	60S ribosomal protein L27 (Fragment);60S ribosomal protein L27;60S ribosomal protein L27;60S ribosomal protein L27;60S ribosomal protein L27	2	739.913	18.5%;16.9%;16.9%;20.5%;18.1%	2	52.1853	2
>tr|A0A836CS05|A0A836CS05_SHEEP Cytochrome c oxidase subunit 8 OS=Ovis aries OX=9940 GN=JEQ12_011436 PE=3 SV=1	A0A836CS05	JEQ12_011436	Cytochrome c oxidase subunit 8	2	2863.53	0.144	1	39.1648	1
>tr|A0A6P3EP55|A0A6P3EP55_SHEEP Complex 1 LYR protein domain-containing protein OS=Ovis aries OX=9940 GN=JEQ12_010820 PE=3 SV=1	A0A6P3EP55	JEQ12_010820	Complex 1 LYR protein domain-containing protein	2	793.873	0.176	2	47.7664	2
>tr|W5QJ31|W5QJ31_SHEEP C-1-tetrahydrofolate synthase, cytoplasmic OS=Ovis aries OX=9940 GN=MTHFD1 PE=3 SV=1;>tr|W5QJ32|W5QJ32_SHEEP C-1-tetrahydrofolate synthase, cytoplasmic OS=Ovis aries OX=9940 GN=MTHFD1 PE=3 SV=1	W5QJ31;W5QJ32	MTHFD1	C-1-tetrahydrofolate synthase, cytoplasmic;C-1-tetrahydrofolate synthase, cytoplasmic	2	521.048	2.1%;2.2%	2	49.6306	2
>tr|A0A6P7DXP7|A0A6P7DXP7_SHEEP KRAS proto-oncogene, GTPase OS=Ovis aries OX=9940 GN=KRAS PE=4 SV=1;>tr|A0A6P7DY74|A0A6P7DY74_SHEEP KRAS proto-oncogene, GTPase OS=Ovis aries OX=9940 GN=KRAS PE=4 SV=1;>tr|A0A835ZN59|A0A835ZN59_SHEEP GTPase HRas OS=Ovis aries OX=9940 GN=JEQ12_011424 PE=4 SV=1;>tr|A0A836ADU0|A0A836ADU0_SHEEP AMP deaminase OS=Ovis aries OX=9940 GN=JEQ12_000702 PE=3 SV=1;>tr|A0A836AL2…	A0A6P7DXP7;A0A6P7DY74;A0A835ZN59;A0A836ADU0;A0A836AL22;W5PBT4;W5QFK5	KRAS;KRAS;JEQ12_011424;JEQ12_000702;JEQ12_014862;HRAS;NRAS	KRAS proto-oncogene, GTPase;KRAS proto-oncogene, GTPase;GTPase HRas;AMP deaminase;Dynein axonemal intermediate chain 7;HRas proto-oncogene, GTPase;NRAS proto-oncogene, GTPase	2	327.837	9%;9%;7.6%;1.8%;2.1%;11.3%;9%	1	53.0315	1
>tr|A0A836D266|A0A836D266_SHEEP Protein NOXP20 OS=Ovis aries OX=9940 GN=JEQ12_017352 PE=3 SV=1;>tr|W5PKP3|W5PKP3_SHEEP Family with sequence similarity 114 member A1 OS=Ovis aries OX=9940 GN=FAM114A1 PE=3 SV=1	A0A836D266;W5PKP3	JEQ12_017352;FAM114A1	Protein NOXP20;Family with sequence similarity 114 member A1	2	393.095	3.5%;3.5%	2	50.5523	2
>tr|A0A836CQX6|A0A836CQX6_SHEEP Zinc transporter ZIP6 OS=Ovis aries OX=9940 GN=JEQ12_011875 PE=4 SV=1;>tr|C7BDW4|C7BDW4_SHEEP SLC39A6 (Fragment) OS=Ovis aries OX=9940 GN=SLC39A6 PE=2 SV=1;>tr|W5P6A4|W5P6A4_SHEEP Solute carrier family 39 member 6 OS=Ovis aries OX=9940 GN=SLC39A6 PE=4 SV=1	A0A836CQX6;C7BDW4;W5P6A4	JEQ12_011875;SLC39A6;SLC39A6	Zinc transporter ZIP6;SLC39A6 (Fragment);Solute carrier family 39 member 6	2	513.569	2.3%;3.5%;2.2%	1	54.0912	1
>tr|A0A835ZT89|A0A835ZT89_SHEEP Alpha-methylacyl-CoA racemase OS=Ovis aries OX=9940 GN=JEQ12_006929 PE=3 SV=1;>tr|W5PQJ5|W5PQJ5_SHEEP Alpha-methylacyl-CoA racemase OS=Ovis aries OX=9940 GN=AMACR PE=3 SV=1	A0A835ZT89;W5PQJ5	JEQ12_006929;AMACR	Alpha-methylacyl-CoA racemase	2	927.637	6.8%;6.8%	2	45.3413	2
>tr|A0A6P7E1M0|A0A6P7E1M0_SHEEP Thioredoxin domain-containing protein OS=Ovis aries OX=9940 GN=JEQ12_016260 PE=3 SV=1;>tr|C8BKC5|C8BKC5_SHEEP Peroxiredoxin 2 OS=Ovis aries OX=9940 GN=PRDX2 PE=2 SV=1	A0A6P7E1M0;C8BKC5	JEQ12_016260;PRDX2	Thioredoxin domain-containing protein;Peroxiredoxin 2	2	392.897	11.1%;11.1%	1	43.8395	1
>tr|W5PNC4|W5PNC4_SHEEP Jupiter microtubule associated homolog 1 OS=Ovis aries OX=9940 GN=JPT1 PE=3 SV=1	W5PNC4	JPT1	Jupiter microtubule associated homolog 1	2	637.517	0.097	2	40.8696	2
>tr|A0A836ACU4|A0A836ACU4_SHEEP CD109 antigen OS=Ovis aries OX=9940 GN=JEQ12_018595 PE=3 SV=1;>tr|W5P8E9|W5P8E9_SHEEP CD109 molecule OS=Ovis aries OX=9940 GN=CD109 PE=3 SV=1	A0A836ACU4;W5P8E9	JEQ12_018595;CD109	CD109 antigen;CD109 molecule	2	537.895	1%;1%	1	51.2229	3
>tr|A0A836D2Z7|A0A836D2Z7_SHEEP Collagen alpha-1(XIV) chain OS=Ovis aries OX=9940 GN=JEQ12_019571 PE=4 SV=1;>tr|W5Q5Q6|W5Q5Q6_SHEEP Collagen type XIV alpha 1 chain OS=Ovis aries OX=9940 GN=COL14A1 PE=4 SV=1	A0A836D2Z7;W5Q5Q6	JEQ12_019571;COL14A1	Collagen alpha-1(XIV) chain;Collagen type XIV alpha 1 chain	2	479.006	0.5%;0.5%	1	42.1298	2
>tr|A0A835ZZU0|A0A835ZZU0_SHEEP Inter-alpha-trypsin inhibitor heavy chain H1 OS=Ovis aries OX=9940 GN=JEQ12_008389 PE=3 SV=1;>tr|W5NTW3|W5NTW3_SHEEP Inter-alpha-trypsin inhibitor heavy chain 1 OS=Ovis aries OX=9940 GN=ITIH1 PE=3 SV=1	A0A835ZZU0;W5NTW3	JEQ12_008389;ITIH1	Inter-alpha-trypsin inhibitor heavy chain H1;Inter-alpha-trypsin inhibitor heavy chain 1	2	608.747	1.5%;1.5%	1	39.5204	1
>tr|A0A6P7DW87|A0A6P7DW87_SHEEP Aminotransferase class V domain-containing protein OS=Ovis aries OX=9940 GN=JEQ12_000071 PE=4 SV=1;>tr|W5QC95|W5QC95_SHEEP Selenocysteine lyase OS=Ovis aries OX=9940 GN=LOC101110111 PE=4 SV=1	A0A6P7DW87;W5QC95	JEQ12_000071;LOC101110111	Aminotransferase class V domain-containing protein;Selenocysteine lyase	2	299.084	3.9%;3.8%	1	50.0685	1
>tr|A0A097GTW7|A0A097GTW7_SHEEP Progesterone receptor membrane component 1 OS=Ovis aries OX=9940 GN=PGRMC1 PE=2 SV=1;>tr|A0A6P9FRJ1|A0A6P9FRJ1_SHEEP Uncharacterized protein OS=Ovis aries OX=9940 GN=JEQ12_020461 PE=4 SV=1	A0A097GTW7;A0A6P9FRJ1	PGRMC1;JEQ12_020461	Progesterone receptor membrane component 1;Uncharacterized protein	2	991.02	16.5%;16.5%	2	52.7575	4
>tr|A0A6P3EB49|A0A6P3EB49_SHEEP Uncharacterized protein OS=Ovis aries OX=9940 GN=JEQ12_006850 PE=4 SV=1;>tr|W5PD19|W5PD19_SHEEP Mtr4 exosome RNA helicase OS=Ovis aries OX=9940 GN=MTREX PE=4 SV=1	A0A6P3EB49;W5PD19	JEQ12_006850;MTREX	Uncharacterized protein;Mtr4 exosome RNA helicase	2	1180.8	1.3%;1.3%	1	45.6587	1
>tr|A0A836CQ18|A0A836CQ18_SHEEP J domain-containing protein OS=Ovis aries OX=9940 GN=JEQ12_012973 PE=4 SV=1	A0A836CQ18	JEQ12_012973	J domain-containing protein	2	373.983	0.068	1	48.294	1
>tr|A0A835ZJ85|A0A835ZJ85_SHEEP 40S ribosomal protein S24 OS=Ovis aries OX=9940 GN=JEQ12_013006 PE=3 SV=1;>tr|A0A835ZQV7|A0A835ZQV7_SHEEP 40S ribosomal protein S24 OS=Ovis aries OX=9940 GN=JEQ12_019864 PE=3 SV=1;>tr|A0A836DAF8|A0A836DAF8_SHEEP 40S ribosomal protein S24 OS=Ovis aries OX=9940 GN=JEQ12_001898 PE=3 SV=1;>tr|W5NZX5|W5NZX5_SHEEP 40S ribosomal protein S24 OS=Ovis aries OX=9940 PE=3 SV=1…	A0A835ZJ85;A0A835ZQV7;A0A836DAF8;W5NZX5;W5PIY3	JEQ12_013006;JEQ12_019864;JEQ12_001898;;	40S ribosomal protein S24	2	622.474	7.7%;15.2%;15.2%;15.2%;15%	2	53.9298	2
>tr|A0A836A5Y3|A0A836A5Y3_SHEEP Negative elongation factor B OS=Ovis aries OX=9940 GN=JEQ12_013338 PE=4 SV=1;>tr|W5NSK3|W5NSK3_SHEEP Negative elongation factor B OS=Ovis aries OX=9940 PE=4 SV=1	A0A836A5Y3;W5NSK3	JEQ12_013338;	Negative elongation factor B	2	293.05	3.7%;3.6%	1	50.5292	1
>tr|A0A6P3EG68|A0A6P3EG68_SHEEP 60S ribosomal protein L8 OS=Ovis aries OX=9940 GN=JEQ12_019099 PE=3 SV=1;>tr|W5PSW9|W5PSW9_SHEEP 60S ribosomal protein L8 OS=Ovis aries OX=9940 GN=RPL8 PE=3 SV=1	A0A6P3EG68;W5PSW9	JEQ12_019099;RPL8	60S ribosomal protein L8	2	314.252	5.4%;5.4%	1	50.7447	1
>tr|A0A6P7D1J1|A0A6P7D1J1_SHEEP 40S ribosomal protein S25 OS=Ovis aries OX=9940 GN=JEQ12_005986 PE=3 SV=1;>tr|A0A836A9L7|A0A836A9L7_SHEEP 40S ribosomal protein S25 OS=Ovis aries OX=9940 GN=JEQ12_017101 PE=3 SV=1;>sp|Q6Q311|RS25_SHEEP Small ribosomal subunit protein eS25 OS=Ovis aries OX=9940 GN=RPS25 PE=2 SV=1;>tr|W5NXN6|W5NXN6_SHEEP 40S ribosomal protein S25 OS=Ovis aries OX=9940 PE=3 SV=1;>tr|W…	A0A6P7D1J1;A0A836A9L7;Q6Q311;W5NXN6;W5PE93;W5PL43;W5PVA8	JEQ12_005986;JEQ12_017101;RPS25;;;;LOC101110758	40S ribosomal protein S25;40S ribosomal protein S25;Small ribosomal subunit protein eS25;40S ribosomal protein S25;40S ribosomal protein S25;40S ribosomal protein S25;40S ribosomal protein S25	2	612.948	13.6%;13.6%;13.6%;12.4%;12.4%;12.4%;12.4%	1	47.3843	1
>tr|A0A835ZTQ6|A0A835ZTQ6_SHEEP Vacuolar protein sorting-associated protein 51 homolog OS=Ovis aries OX=9940 GN=JEQ12_011220 PE=3 SV=1	A0A835ZTQ6	JEQ12_011220	Vacuolar protein sorting-associated protein 51 homolog	1	295.486	0.037	1	49.5628	1
>tr|A0A6P7EVM4|A0A6P7EVM4_SHEEP Uncharacterized protein OS=Ovis aries OX=9940 GN=JEQ12_006059 PE=4 SV=1	A0A6P7EVM4	JEQ12_006059	Uncharacterized protein	1	115.994	0.064	1	42.8867	1
>tr|A0A6P7E063|A0A6P7E063_SHEEP Mediator of RNA polymerase II transcription subunit 4 OS=Ovis aries OX=9940 GN=MED4 PE=3 SV=1;>tr|A0A836D264|A0A836D264_SHEEP Mediator of RNA polymerase II transcription subunit 4 OS=Ovis aries OX=9940 GN=MED4 PE=3 SV=1;>tr|W5PMY1|W5PMY1_SHEEP Mediator of RNA polymerase II transcription subunit 4 OS=Ovis aries OX=9940 GN=MED4 PE=3 SV=1	A0A6P7E063;A0A836D264;W5PMY1	MED4	Mediator of RNA polymerase II transcription subunit 4	1	1242.68	6.7%;6.7%;6.7%	1	38.0585	1
>tr|A0A6P3T5W1|A0A6P3T5W1_SHEEP UPF0600 protein C5orf51 homolog OS=Ovis aries OX=9940 GN=C16H5orf51 PE=4 SV=1;>tr|W5PGK4|W5PGK4_SHEEP Chromosome 16 C5orf51 homolog OS=Ovis aries OX=9940 GN=C16H5orf51 PE=4 SV=1;>tr|W5PJE2|W5PJE2_SHEEP UPF0600 protein C5orf51-like OS=Ovis aries OX=9940 GN=LOC105605613 PE=4 SV=1	A0A6P3T5W1;W5PGK4;W5PJE2	C16H5orf51;C16H5orf51;LOC105605613	UPF0600 protein C5orf51 homolog;Chromosome 16 C5orf51 homolog;UPF0600 protein C5orf51-like	1	241.632	8.2%;8.1%;8.5%	1	37.6718	1
>tr|A0A835ZZC4|A0A835ZZC4_SHEEP CCR4-NOT transcription complex subunit 10 OS=Ovis aries OX=9940 GN=JEQ12_008164 PE=3 SV=1	A0A835ZZC4	JEQ12_008164	CCR4-NOT transcription complex subunit 10	1	75.996	0.038	1	48.8971	1
>tr|W5PZH6|W5PZH6_SHEEP Mannose-P-dolichol utilization defect 1 protein OS=Ovis aries OX=9940 GN=MPDU1 PE=3 SV=1	W5PZH6	MPDU1	Mannose-P-dolichol utilization defect 1 protein	1	475.539	0.041	1	41.9429	1
>tr|A0A6P3EIA5|A0A6P3EIA5_SHEEP Golgi SNAP receptor complex member 1 OS=Ovis aries OX=9940 GN=JEQ12_003237 PE=3 SV=1;>tr|W5PMP6|W5PMP6_SHEEP Golgi SNAP receptor complex member 1 OS=Ovis aries OX=9940 GN=GOSR1 PE=3 SV=1	A0A6P3EIA5;W5PMP6	JEQ12_003237;GOSR1	Golgi SNAP receptor complex member 1	1	328.04	6.8%;6.8%	1	52.9696	1
>tr|A0A6P3ECA4|A0A6P3ECA4_SHEEP Glucose-6-phosphate isomerase OS=Ovis aries OX=9940 GN=JEQ12_005184 PE=3 SV=1	A0A6P3ECA4	JEQ12_005184	Glucose-6-phosphate isomerase	1	387.205	0.02	1	50.4791	1
>tr|A0A6P7D2N0|A0A6P7D2N0_SHEEP 60S acidic ribosomal protein P0 OS=Ovis aries OX=9940 GN=JEQ12_007358 PE=3 SV=1	A0A6P7D2N0	JEQ12_007358	60S acidic ribosomal protein P0	1	317.695	0.066	1	52.1829	1
>tr|A0A836AB88|A0A836AB88_SHEEP Nuclear pore complex protein Nup214 OS=Ovis aries OX=9940 GN=JEQ12_013462 PE=4 SV=1;>tr|W5PAW0|W5PAW0_SHEEP Nucleoporin 214 OS=Ovis aries OX=9940 GN=NUP214 PE=4 SV=1;>tr|W5PAW2|W5PAW2_SHEEP Nucleoporin 214 OS=Ovis aries OX=9940 GN=NUP214 PE=4 SV=1	A0A836AB88;W5PAW0;W5PAW2	JEQ12_013462;NUP214;NUP214	Nuclear pore complex protein Nup214;Nucleoporin 214;Nucleoporin 214	1	655.341	0.8%;0.9%;0.9%	1	47.4681	1
>tr|A0A836CY74|A0A836CY74_SHEEP Adenylyltransferase and sulfurtransferase MOCS3 OS=Ovis aries OX=9940 GN=MOCS3 PE=3 SV=1;>tr|W5PXB9|W5PXB9_SHEEP Adenylyltransferase and sulfurtransferase MOCS3 OS=Ovis aries OX=9940 GN=MOCS3 PE=3 SV=1	A0A836CY74;W5PXB9	MOCS3	Adenylyltransferase and sulfurtransferase MOCS3	1	221.28	5.7%;5.3%	1	46.0416	1
>tr|A0A836A459|A0A836A459_SHEEP Symplekin OS=Ovis aries OX=9940 GN=JEQ12_005450 PE=4 SV=1;>tr|W5PKX7|W5PKX7_SHEEP Symplekin OS=Ovis aries OX=9940 GN=SYMPK PE=4 SV=1	A0A836A459;W5PKX7	JEQ12_005450;SYMPK	Symplekin	1	384.418	0.6%;0.9%	1	49.2055	1
>tr|A0A835ZTA6|A0A835ZTA6_SHEEP Myosin-14 OS=Ovis aries OX=9940 GN=JEQ12_005581 PE=3 SV=1;>tr|W5PWH2|W5PWH2_SHEEP Myosin heavy chain 14 OS=Ovis aries OX=9940 GN=MYH14 PE=3 SV=1	A0A835ZTA6;W5PWH2	JEQ12_005581;MYH14	Myosin-14;Myosin heavy chain 14	1	310.185	1.2%;1.3%	1	43.9759	1
>tr|A0A6P7D8F4|A0A6P7D8F4_SHEEP Transcription initiation factor TFIID subunit 8 OS=Ovis aries OX=9940 GN=JEQ12_010355 PE=3 SV=1	A0A6P7D8F4	JEQ12_010355	Transcription initiation factor TFIID subunit 8	1	450.544	0.065	1	52.1637	1
>tr|A0A6P3YU38|A0A6P3YU38_SHEEP Uncharacterized protein OS=Ovis aries OX=9940 GN=JEQ12_020225 PE=3 SV=1;>tr|B7TJ12|B7TJ12_SHEEP Dyskeratosis congenita 1 OS=Ovis aries OX=9940 GN=DKC1 PE=2 SV=1;>tr|C5ISB3|C5ISB3_SHEEP Dyskeratosis congenita 1 OS=Ovis aries OX=9940 GN=DKC1 PE=2 SV=1	A0A6P3YU38;B7TJ12;C5ISB3	JEQ12_020225;DKC1;DKC1	Uncharacterized protein;Dyskeratosis congenita 1;Dyskeratosis congenita 1	1	332.687	2.2%;2.2%;2.2%	1	48.7529	1
>tr|A0A6P3EK42|A0A6P3EK42_SHEEP Uncharacterized protein OS=Ovis aries OX=9940 GN=JEQ12_011153 PE=3 SV=1;>tr|W5Q7E7|W5Q7E7_SHEEP Nuclear RNA export factor 1 OS=Ovis aries OX=9940 GN=NXF1 PE=3 SV=1	A0A6P3EK42;W5Q7E7	JEQ12_011153;NXF1	Uncharacterized protein;Nuclear RNA export factor 1	1	260.508	2.1%;2.1%	1	45.2888	1
>tr|W5QGZ7|W5QGZ7_SHEEP Trans-golgi network protein 2 OS=Ovis aries OX=9940 PE=4 SV=1	W5QGZ7	NaN	Trans-golgi network protein 2	1	317.927	0.041	1	39.8202	1
>tr|A0A836D760|A0A836D760_SHEEP Elongin-A OS=Ovis aries OX=9940 GN=JEQ12_010110 PE=4 SV=1;>tr|W5PBE6|W5PBE6_SHEEP Elongin-A OS=Ovis aries OX=9940 GN=ELOA PE=4 SV=1;>tr|W5PBE7|W5PBE7_SHEEP Elongin-A OS=Ovis aries OX=9940 GN=ELOA PE=4 SV=1;>tr|W5PBE8|W5PBE8_SHEEP Elongin-A OS=Ovis aries OX=9940 GN=ELOA PE=4 SV=1	A0A836D760;W5PBE6;W5PBE7;W5PBE8	JEQ12_010110;ELOA;ELOA;ELOA	Elongin-A	1	206.528	3.3%;3.5%;3.6%;3.4%	1	38.3176	1
>tr|A0A835ZZ33|A0A835ZZ33_SHEEP Thiopurine S-methyltransferase OS=Ovis aries OX=9940 GN=JEQ12_010754 PE=3 SV=1;>tr|W5PMF1|W5PMF1_SHEEP Thiopurine S-methyltransferase OS=Ovis aries OX=9940 GN=TPMT PE=3 SV=1	A0A835ZZ33;W5PMF1	JEQ12_010754;TPMT	Thiopurine S-methyltransferase	1	388.319	7.4%;7.4%	1	47.157	1
>tr|A0A6P7DW64|A0A6P7DW64_SHEEP U5 small nuclear ribonucleoprotein 200 kDa helicase OS=Ovis aries OX=9940 GN=JEQ12_014194 PE=3 SV=1;>tr|W5PWZ8|W5PWZ8_SHEEP U5 small nuclear ribonucleoprotein 200 kDa helicase OS=Ovis aries OX=9940 GN=SNRNP200 PE=3 SV=1	A0A6P7DW64;W5PWZ8	JEQ12_014194;SNRNP200	U5 small nuclear ribonucleoprotein 200 kDa helicase	1	326.667	0.6%;0.6%	1	42.2136	1
>tr|A0A6P3EFK9|A0A6P3EFK9_SHEEP Uncharacterized protein OS=Ovis aries OX=9940 GN=JEQ12_011440 PE=4 SV=1;>tr|W5PGY2|W5PGY2_SHEEP Bet1 golgi vesicular membrane trafficking protein like OS=Ovis aries OX=9940 GN=BET1L PE=4 SV=1	A0A6P3EFK9;W5PGY2	JEQ12_011440;BET1L	Uncharacterized protein;Bet1 golgi vesicular membrane trafficking protein like	1	389.393	19.8%;19.8%	1	51.7814	1
>tr|A0A836CSB5|A0A836CSB5_SHEEP Uncharacterized protein OS=Ovis aries OX=9940 GN=JEQ12_010549 PE=4 SV=1;>tr|W5PQV8|W5PQV8_SHEEP Protein phosphatase 1 regulatory subunit 18 OS=Ovis aries OX=9940 GN=PPP1R18 PE=4 SV=1	A0A836CSB5;W5PQV8	JEQ12_010549;PPP1R18	Uncharacterized protein;Protein phosphatase 1 regulatory subunit 18	1	2828.92	2%;2.8%	1	53.3351	1
>tr|A0A836CY98|A0A836CY98_SHEEP Rabankyrin-5 OS=Ovis aries OX=9940 GN=JEQ12_003177 PE=4 SV=1;>tr|W5QC46|W5QC46_SHEEP Ankyrin repeat and FYVE domain containing 1 OS=Ovis aries OX=9940 GN=ANKFY1 PE=4 SV=1	A0A836CY98;W5QC46	JEQ12_003177;ANKFY1	Rabankyrin-5;Ankyrin repeat and FYVE domain containing 1	1	368.005	0.9%;0.9%	1	46.1265	1
>tr|A0A6P7EQL9|A0A6P7EQL9_SHEEP Uncharacterized protein OS=Ovis aries OX=9940 GN=JEQ12_004831 PE=4 SV=1	A0A6P7EQL9	JEQ12_004831	Uncharacterized protein	1	580.191	0.023	1	42.5167	1
>tr|A0A6P7DBX5|A0A6P7DBX5_SHEEP Exocyst complex component OS=Ovis aries OX=9940 GN=JEQ12_011505 PE=3 SV=1	A0A6P7DBX5	JEQ12_011505	Exocyst complex component	1	430.138	0.019	1	52.3011	1
>tr|A0A835ZYB1|A0A835ZYB1_SHEEP Breakpoint cluster region protein OS=Ovis aries OX=9940 GN=JEQ12_007542 PE=4 SV=1;>tr|W5PYT1|W5PYT1_SHEEP Active breakpoint cluster region-related protein OS=Ovis aries OX=9940 PE=4 SV=1	A0A835ZYB1;W5PYT1	JEQ12_007542;	Breakpoint cluster region protein;Active breakpoint cluster region-related protein	1	247.221	1.3%;2.6%	1	42.7957	1
>tr|A0A836ABG7|A0A836ABG7_SHEEP SPATS2-like protein OS=Ovis aries OX=9940 GN=JEQ12_009740 PE=3 SV=1;>tr|W5Q344|W5Q344_SHEEP Spermatogenesis associated serine rich 2 like OS=Ovis aries OX=9940 GN=SPATS2L PE=3 SV=1	A0A836ABG7;W5Q344	JEQ12_009740;SPATS2L	SPATS2-like protein;Spermatogenesis associated serine rich 2 like	1	275.274	2.5%;2%	1	38.3247	1
>tr|A0A836CWA8|A0A836CWA8_SHEEP DnaJ homolog subfamily C member 1 OS=Ovis aries OX=9940 GN=JEQ12_004155 PE=4 SV=1;>tr|W5NSE8|W5NSE8_SHEEP DnaJ heat shock protein family (Hsp40) member C1 OS=Ovis aries OX=9940 GN=DNAJC1 PE=4 SV=1;>tr|W5NSE9|W5NSE9_SHEEP DnaJ heat shock protein family (Hsp40) member C1 OS=Ovis aries OX=9940 GN=DNAJC1 PE=4 SV=1	A0A836CWA8;W5NSE8;W5NSE9	JEQ12_004155;DNAJC1;DNAJC1	DnaJ homolog subfamily C member 1;DnaJ heat shock protein family (Hsp40) member C1;DnaJ heat shock protein family (Hsp40) member C1	1	226.437	2.6%;2.6%;2.6%	1	49.5502	1
>tr|A0A6P3EPN2|A0A6P3EPN2_SHEEP Uncharacterized protein OS=Ovis aries OX=9940 GN=JEQ12_008427 PE=3 SV=1;>tr|W5PD08|W5PD08_SHEEP RNA binding motif protein 15B OS=Ovis aries OX=9940 PE=3 SV=1	A0A6P3EPN2;W5PD08	JEQ12_008427;	Uncharacterized protein;RNA binding motif protein 15B	1	247.885	1.7%;2.4%	1	38.9464	1
>tr|A0A6P7E3L4|A0A6P7E3L4_SHEEP Uncharacterized protein OS=Ovis aries OX=9940 GN=JEQ12_016087 PE=4 SV=1	A0A6P7E3L4	JEQ12_016087	Uncharacterized protein	1	389.933	0.017	1	43.207	1
>tr|A0A836AHE6|A0A836AHE6_SHEEP Transcription elongation regulator 1 OS=Ovis aries OX=9940 GN=JEQ12_016926 PE=4 SV=1;>tr|W5NYS6|W5NYS6_SHEEP Transcription elongation regulator 1 OS=Ovis aries OX=9940 GN=TCERG1 PE=4 SV=1	A0A836AHE6;W5NYS6	JEQ12_016926;TCERG1	Transcription elongation regulator 1	1	331.296	1.7%;1.8%	1	41.6538	1
>tr|A0A836CYN7|A0A836CYN7_SHEEP Craniofacial development protein 1 OS=Ovis aries OX=9940 GN=JEQ12_004797 PE=4 SV=1;>tr|W5P9M6|W5P9M6_SHEEP Craniofacial development protein 1 OS=Ovis aries OX=9940 GN=LOC101116755 PE=4 SV=1	A0A836CYN7;W5P9M6	JEQ12_004797;LOC101116755	Craniofacial development protein 1	1	196.128	4.7%;4.7%	1	45.8952	1
>tr|A0A6P7DD50|A0A6P7DD50_SHEEP Uncharacterized protein OS=Ovis aries OX=9940 GN=JEQ12_001860 PE=4 SV=1;>tr|A0A835ZV28|A0A835ZV28_SHEEP Splicing factor U2AF 26 kDa subunit OS=Ovis aries OX=9940 GN=JEQ12_005220 PE=4 SV=1;>tr|W5P4L5|W5P4L5_SHEEP U2 small nuclear RNA auxiliary factor 1 like 4 OS=Ovis aries OX=9940 GN=U2AF1L4 PE=4 SV=1;>tr|W5P4L6|W5P4L6_SHEEP U2 small nuclear RNA auxiliary factor 1 l…	A0A6P7DD50;A0A835ZV28;W5P4L5;W5P4L6	JEQ12_001860;JEQ12_005220;U2AF1L4;U2AF1L4	Uncharacterized protein;Splicing factor U2AF 26 kDa subunit;U2 small nuclear RNA auxiliary factor 1 like 4;U2 small nuclear RNA auxiliary factor 1 like 4	1	195.814	5.9%;2.5%;6%;6.4%	1	46.0165	1
>tr|A0A836CZP7|A0A836CZP7_SHEEP Mitochondrial fission regulator OS=Ovis aries OX=9940 GN=JEQ12_018872 PE=3 SV=1;>tr|W5NPI1|W5NPI1_SHEEP BCL2 associated transcription factor 1 OS=Ovis aries OX=9940 GN=BCLAF1 PE=3 SV=1	A0A836CZP7;W5NPI1	JEQ12_018872;BCLAF1	Mitochondrial fission regulator;BCL2 associated transcription factor 1	1	519.62	0.8%;1.8%	1	49.0394	1
>tr|A0A835ZJ90|A0A835ZJ90_SHEEP SAM domain-containing protein OS=Ovis aries OX=9940 GN=JEQ12_012997 PE=3 SV=1;>tr|W5PG36|W5PG36_SHEEP Voltage dependent anion channel 2 OS=Ovis aries OX=9940 GN=VDAC2 PE=3 SV=1	A0A835ZJ90;W5PG36	JEQ12_012997;VDAC2	SAM domain-containing protein;Voltage dependent anion channel 2	1	478.489	2%;4.8%	1	53.5026	15
>tr|A0A6P7EFR0|A0A6P7EFR0_SHEEP Voltage dependent anion channel 1 OS=Ovis aries OX=9940 GN=LOC114116592 PE=3 SV=1;>tr|B2LYK9|B2LYK9_SHEEP Voltage-dependent anion channel 1 OS=Ovis aries OX=9940 GN=VDAC1 PE=2 SV=1	A0A6P7EFR0;B2LYK9	LOC114116592;VDAC1	Voltage dependent anion channel 1;Voltage-dependent anion channel 1	1	1153.05	4.9%;4.9%	1	48.9697	11
>tr|A0A836AGU8|A0A836AGU8_SHEEP Voltage-dependent anion-selective channel protein 3 OS=Ovis aries OX=9940 GN=JEQ12_009909 PE=3 SV=1;>tr|A0A836CR40|A0A836CR40_SHEEP DNA polymerase OS=Ovis aries OX=9940 GN=JEQ12_013280 PE=3 SV=1;>tr|W5NZM0|W5NZM0_SHEEP Voltage dependent anion channel 3 OS=Ovis aries OX=9940 GN=VDAC3 PE=3 SV=1	A0A836AGU8;A0A836CR40;W5NZM0	JEQ12_009909;JEQ12_013280;VDAC3	Voltage-dependent anion-selective channel protein 3;DNA polymerase;Voltage dependent anion channel 3	1	110.751	4.9%;2.2%;4.9%	1	49.8486	1
>tr|A0A836ABR5|A0A836ABR5_SHEEP NADH dehydrogenase [ubiquinone] 1 alpha subcomplex subunit 5 OS=Ovis aries OX=9940 GN=JEQ12_009905 PE=1 SV=1;>tr|A0A836AHT5|A0A836AHT5_SHEEP NADH dehydrogenase [ubiquinone] 1 alpha subcomplex subunit 5 OS=Ovis aries OX=9940 GN=JEQ12_015675 PE=3 SV=1;>tr|A0A8V6VT05|A0A8V6VT05_SHEEP NADH dehydrogenase [ubiquinone] 1 alpha subcomplex subunit 5 OS=Ovis aries OX=9940 GN…	A0A836ABR5;A0A836AHT5;A0A8V6VT05	JEQ12_009905;JEQ12_015675;NDUFA5	NADH dehydrogenase [ubiquinone] 1 alpha subcomplex subunit 5	1	192.94	11.2%;1.5%;11.2%	1	46.7306	1
>tr|A0A836AFD4|A0A836AFD4_SHEEP SH2 domain-containing protein OS=Ovis aries OX=9940 GN=JEQ12_016128 PE=4 SV=1;>tr|C5IJ83|C5IJ83_SHEEP RAB8A OS=Ovis aries OX=9940 GN=RAB8A PE=2 SV=1	A0A836AFD4;C5IJ83	JEQ12_016128;RAB8A	SH2 domain-containing protein;RAB8A	1	231.786	1.8%;4.8%	1	48.0741	2
>tr|A0A6P7DFH5|A0A6P7DFH5_SHEEP DNA replication licensing factor MCM7 OS=Ovis aries OX=9940 GN=MCM7 PE=3 SV=1;>tr|W5Q8R4|W5Q8R4_SHEEP DNA replication licensing factor MCM7 OS=Ovis aries OX=9940 GN=MCM7 PE=3 SV=1	A0A6P7DFH5;W5Q8R4	MCM7	DNA replication licensing factor MCM7	1	409.452	1.9%;2%	1	45.1421	1
>tr|A0A836CX97|A0A836CX97_SHEEP Transient receptor potential cation channel subfamily V member 4 OS=Ovis aries OX=9940 GN=JEQ12_007387 PE=4 SV=1	A0A836CX97	JEQ12_007387	Transient receptor potential cation channel subfamily V member 4	1	325.385	0.02	1	47.7472	1
>tr|A0A836CUW8|A0A836CUW8_SHEEP FHF complex subunit HOOK-interacting protein C-terminal domain-containing protein OS=Ovis aries OX=9940 GN=JEQ12_007070 PE=3 SV=1;>tr|W5P476|W5P476_SHEEP Family with sequence similarity 160 member A1 OS=Ovis aries OX=9940 GN=FAM160A1 PE=3 SV=1	A0A836CUW8;W5P476	JEQ12_007070;FAM160A1	FHF complex subunit HOOK-interacting protein C-terminal domain-containing protein;Family with sequence similarity 160 member A1	1	97.2296	1.6%;1.6%	1	39.456	1
>tr|A0A6P3E146|A0A6P3E146_SHEEP 3-hydroxyisobutyryl-CoA hydrolase OS=Ovis aries OX=9940 GN=JEQ12_009425 PE=3 SV=1;>tr|W5Q437|W5Q437_SHEEP 3-hydroxyisobutyryl-CoA hydrolase OS=Ovis aries OX=9940 GN=HIBCH PE=3 SV=1	A0A6P3E146;W5Q437	JEQ12_009425;HIBCH	3-hydroxyisobutyryl-CoA hydrolase	1	151.705	7%;7%	1	49.0246	1
>tr|A0A836D0X7|A0A836D0X7_SHEEP Protein-L-isoaspartate(D-aspartate) O-methyltransferase OS=Ovis aries OX=9940 GN=JEQ12_018928 PE=3 SV=1;>tr|W5NY22|W5NY22_SHEEP Protein-L-isoaspartate O-methyltransferase OS=Ovis aries OX=9940 GN=PCMT1 PE=3 SV=1	A0A836D0X7;W5NY22	JEQ12_018928;PCMT1	Protein-L-isoaspartate(D-aspartate) O-methyltransferase;Protein-L-isoaspartate O-methyltransferase	1	247.819	5.4%;8.5%	1	50.3386	1
>tr|A0A6P7D8Z5|A0A6P7D8Z5_SHEEP Uncharacterized protein OS=Ovis aries OX=9940 GN=JEQ12_011135 PE=4 SV=1;>tr|W5Q159|W5Q159_SHEEP Metastasis associated 1 family member 2 OS=Ovis aries OX=9940 GN=MTA2 PE=4 SV=1	A0A6P7D8Z5;W5Q159	JEQ12_011135;MTA2	Uncharacterized protein;Metastasis associated 1 family member 2	1	359.895	3%;3%	1	50.9771	1
>tr|A0A6P3E826|A0A6P3E826_SHEEP 26S proteasome non-ATPase regulatory subunit 2 OS=Ovis aries OX=9940 GN=JEQ12_001539 PE=3 SV=1;>tr|W5QHD8|W5QHD8_SHEEP 26S proteasome non-ATPase regulatory subunit 2 OS=Ovis aries OX=9940 GN=PSMD2 PE=3 SV=1	A0A6P3E826;W5QHD8	JEQ12_001539;PSMD2	26S proteasome non-ATPase regulatory subunit 2	1	354.4	1.9%;1.7%	1	40.8271	1
>tr|A0A836A356|A0A836A356_SHEEP Gasdermin-D OS=Ovis aries OX=9940 GN=JEQ12_019157 PE=3 SV=1;>tr|W5NQZ9|W5NQZ9_SHEEP Gasdermin D OS=Ovis aries OX=9940 GN=GSDMD PE=3 SV=1	A0A836A356;W5NQZ9	JEQ12_019157;GSDMD	Gasdermin-D;Gasdermin D	1	986.208	1.8%;2%	1	49.9684	1
>tr|A0A835ZP00|A0A835ZP00_SHEEP urocanate hydratase OS=Ovis aries OX=9940 GN=JEQ12_008639 PE=3 SV=1;>tr|W5PEN6|W5PEN6_SHEEP urocanate hydratase OS=Ovis aries OX=9940 PE=3 SV=1	A0A835ZP00;W5PEN6	JEQ12_008639;	urocanate hydratase	1	134.31	2.5%;3.1%	1	42.5374	1
>tr|A0A6P7DAL9|A0A6P7DAL9_SHEEP Uncharacterized protein OS=Ovis aries OX=9940 GN=JEQ12_011411 PE=4 SV=1	A0A6P7DAL9	JEQ12_011411	Uncharacterized protein	1	1311.73	0.041	1	42.3762	1
>tr|A0A836A0H7|A0A836A0H7_SHEEP A-kinase anchor protein 13 (Fragment) OS=Ovis aries OX=9940 GN=JEQ12_007665 PE=4 SV=1	A0A836A0H7	JEQ12_007665	A-kinase anchor protein 13 (Fragment)	1	227.008	0.006	1	52.5895	1
>tr|A0A6P3E8S1|A0A6P3E8S1_SHEEP Pre-mRNA processing factor 4 (PRP4)-like domain-containing protein OS=Ovis aries OX=9940 GN=JEQ12_008715 PE=4 SV=1;>tr|W5P8L5|W5P8L5_SHEEP Pre-mRNA processing factor 4 OS=Ovis aries OX=9940 GN=PRPF4 PE=4 SV=1	A0A6P3E8S1;W5P8L5	JEQ12_008715;PRPF4	Pre-mRNA processing factor 4 (PRP4)-like domain-containing protein;Pre-mRNA processing factor 4	1	252.149	3.3%;3.2%	1	46.9539	1
>tr|A0A835ZXZ5|A0A835ZXZ5_SHEEP SWI/SNF complex subunit SMARCC1 OS=Ovis aries OX=9940 GN=JEQ12_008511 PE=4 SV=1;>tr|W5NZ90|W5NZ90_SHEEP SWI/SNF related, matrix associated, actin dependent regulator of chromatin subfamily c member 1 OS=Ovis aries OX=9940 GN=SMARCC1 PE=4 SV=1	A0A835ZXZ5;W5NZ90	JEQ12_008511;SMARCC1	SWI/SNF complex subunit SMARCC1;SWI/SNF related, matrix associated, actin dependent regulator of chromatin subfamily c member 1	1	307.77	1.9%;2.9%	1	37.9112	1
>tr|A0A836A4Z6|A0A836A4Z6_SHEEP AAA+ ATPase domain-containing protein OS=Ovis aries OX=9940 GN=JEQ12_015461 PE=3 SV=1;>tr|W5QCP6|W5QCP6_SHEEP Proteasome 26S subunit, ATPase 2 OS=Ovis aries OX=9940 GN=PSMC2 PE=3 SV=1	A0A836A4Z6;W5QCP6	JEQ12_015461;PSMC2	AAA+ ATPase domain-containing protein;Proteasome 26S subunit, ATPase 2	1	225.825	3.3%;3.2%	1	48.2367	1
>tr|A0A836AAZ5|A0A836AAZ5_SHEEP tRNA-binding domain-containing protein OS=Ovis aries OX=9940 GN=JEQ12_009382 PE=4 SV=1;>tr|A0A836ACF5|A0A836ACF5_SHEEP Aminoacyl tRNA synthase complex-interacting multifunctional protein 1 OS=Ovis aries OX=9940 GN=JEQ12_008856 PE=4 SV=1;>tr|A0A836AFD1|A0A836AFD1_SHEEP tRNA-binding domain-containing protein OS=Ovis aries OX=9940 GN=JEQ12_017228 PE=4 SV=1;>tr|A0A836A…	A0A836AAZ5;A0A836ACF5;A0A836AFD1;A0A836AG75;W5PFK3;W5PH60;W5PHU8;W5QEE9	JEQ12_009382;JEQ12_008856;JEQ12_017228;JEQ12_009519;;;LOC101123184;	tRNA-binding domain-containing protein;Aminoacyl tRNA synthase complex-interacting multifunctional protein 1;tRNA-binding domain-containing protein;tRNA-binding domain-containing protein;tRNA-binding domain-containing protein;tRNA-binding domain-containing protein;Aminoacyl tRNA synthase complex-interacting multifunctional protein 1;tRNA-binding domain-containing protein	1	658.624	6.1%;13.9%;6.1%;6.1%;7.2%;5.9%;5.9%;5.9%	1	51.2201	1
>tr|A0A835ZZX4|A0A835ZZX4_SHEEP Glutamine synthetase OS=Ovis aries OX=9940 GN=JEQ12_003927 PE=3 SV=1;>tr|A0A836D782|A0A836D782_SHEEP Glutamine synthetase OS=Ovis aries OX=9940 GN=JEQ12_013801 PE=3 SV=1;>tr|W5QBP6|W5QBP6_SHEEP Glutamine synthetase OS=Ovis aries OX=9940 GN=GLUL PE=3 SV=1	A0A835ZZX4;A0A836D782;W5QBP6	JEQ12_003927;JEQ12_013801;GLUL	Glutamine synthetase	1	509.32	2%;3.8%;3.8%	1	49.6755	1
>tr|A0A6P3YI89|A0A6P3YI89_SHEEP Protein disulfide-isomerase A6 OS=Ovis aries OX=9940 GN=PDIA6 PE=3 SV=1;>tr|W5Q282|W5Q282_SHEEP Protein disulfide-isomerase A6 OS=Ovis aries OX=9940 GN=PDIA6 PE=3 SV=1	A0A6P3YI89;W5Q282	PDIA6	Protein disulfide-isomerase A6	1	373.535	3.4%;3.4%	1	46.6289	2
>tr|A0A6P3E6P4|A0A6P3E6P4_SHEEP Glomulin, FKBP associated protein OS=Ovis aries OX=9940 GN=GLMN PE=4 SV=1;>tr|A0A6P3TCK0|A0A6P3TCK0_SHEEP Glomulin OS=Ovis aries OX=9940 GN=JEQ12_000548 PE=4 SV=1	A0A6P3E6P4;A0A6P3TCK0	GLMN;JEQ12_000548	Glomulin, FKBP associated protein;Glomulin	1	217.681	1.9%;1.9%	1	43.413	1
>tr|A0A836AHX1|A0A836AHX1_SHEEP W2 domain-containing protein OS=Ovis aries OX=9940 GN=JEQ12_015378 PE=3 SV=1;>tr|W5PGD6|W5PGD6_SHEEP Basic leucine zipper and W2 domains 2 OS=Ovis aries OX=9940 GN=BZW2 PE=3 SV=1	A0A836AHX1;W5PGD6	JEQ12_015378;BZW2	W2 domain-containing protein;Basic leucine zipper and W2 domains 2	1	157.64	4.4%;4.8%	1	40.3	1
>tr|A0A836D8W5|A0A836D8W5_SHEEP VWFA domain-containing protein OS=Ovis aries OX=9940 GN=JEQ12_001910 PE=4 SV=1	A0A836D8W5	JEQ12_001910	VWFA domain-containing protein	1	76.5609	0.017	1	47.5167	5
>tr|A0A836A2Z0|A0A836A2Z0_SHEEP Paralemmin-3 OS=Ovis aries OX=9940 GN=JEQ12_016227 PE=3 SV=1;>tr|W5P9X5|W5P9X5_SHEEP Paralemmin 3 OS=Ovis aries OX=9940 GN=PALM3 PE=3 SV=1	A0A836A2Z0;W5P9X5	JEQ12_016227;PALM3	Paralemmin-3;Paralemmin 3	1	392.847	3%;3%	1	51.2539	1
>tr|A0A6P3TTE5|A0A6P3TTE5_SHEEP 40S ribosomal protein S21 OS=Ovis aries OX=9940 GN=RPS21 PE=3 SV=1;>tr|A0A836AJK3|A0A836AJK3_SHEEP 40S ribosomal protein S21 OS=Ovis aries OX=9940 GN=JEQ12_013842 PE=3 SV=1	A0A6P3TTE5;A0A836AJK3	RPS21;JEQ12_013842	40S ribosomal protein S21	1	281.234	15.7%;14.3%	1	48.5158	1
>tr|A0A6P3EEI4|A0A6P3EEI4_SHEEP PRA1 family protein OS=Ovis aries OX=9940 GN=JEQ12_008324 PE=3 SV=1;>tr|W5PK09|W5PK09_SHEEP PRA1 family protein OS=Ovis aries OX=9940 GN=ARL6IP5 PE=3 SV=1	A0A6P3EEI4;W5PK09	JEQ12_008324;ARL6IP5	PRA1 family protein	1	169.516	11.7%;11.6%	1	43.7781	1
>tr|W5Q252|W5Q252_SHEEP Dihydropyrimidinase OS=Ovis aries OX=9940 GN=DPYS PE=3 SV=1	W5Q252	DPYS	Dihydropyrimidinase	1	509.068	0.049	1	48.2738	1
>tr|A0A836AFS8|A0A836AFS8_SHEEP Sulfotransferase OS=Ovis aries OX=9940 GN=JEQ12_017468 PE=3 SV=1;>tr|W5PJL5|W5PJL5_SHEEP Sulfotransferase OS=Ovis aries OX=9940 GN=LOC101120084 PE=3 SV=1	A0A836AFS8;W5PJL5	JEQ12_017468;LOC101120084	Sulfotransferase	1	407.804	3.4%;3.4%	1	53.0222	1
>tr|A0A835ZTB1|A0A835ZTB1_SHEEP Arrestin C-terminal-like domain-containing protein (Fragment) OS=Ovis aries OX=9940 GN=JEQ12_006375 PE=3 SV=1;>tr|W5PNY5|W5PNY5_SHEEP Arrestin beta 1 OS=Ovis aries OX=9940 GN=ARRB1 PE=3 SV=1	A0A835ZTB1;W5PNY5	JEQ12_006375;ARRB1	Arrestin C-terminal-like domain-containing protein (Fragment);Arrestin beta 1	1	216.084	3.4%;3.3%	1	46.4676	1
>tr|A0A6P3TJK6|A0A6P3TJK6_SHEEP Uncharacterized protein OS=Ovis aries OX=9940 GN=JEQ12_018887 PE=4 SV=1;>tr|W5NSG3|W5NSG3_SHEEP RALBP1 associated Eps domain containing 1 OS=Ovis aries OX=9940 GN=REPS1 PE=4 SV=1;>tr|W5NSG5|W5NSG5_SHEEP RALBP1 associated Eps domain containing 1 OS=Ovis aries OX=9940 GN=REPS1 PE=4 SV=1	A0A6P3TJK6;W5NSG3;W5NSG5	JEQ12_018887;REPS1;REPS1	Uncharacterized protein;RALBP1 associated Eps domain containing 1;RALBP1 associated Eps domain containing 1	1	725.423	1.6%;1.6%;1.7%	1	49.8568	1
>tr|A0A6P7EWR1|A0A6P7EWR1_SHEEP Uncharacterized protein OS=Ovis aries OX=9940 GN=JEQ12_007027 PE=4 SV=1	A0A6P7EWR1	JEQ12_007027	Uncharacterized protein	1	300.893	0.031	1	41.1306	1
>tr|A0A6P7ET60|A0A6P7ET60_SHEEP Striatin N-terminal domain-containing protein OS=Ovis aries OX=9940 GN=JEQ12_005466 PE=3 SV=1;>tr|W5PM35|W5PM35_SHEEP Striatin 4 OS=Ovis aries OX=9940 GN=STRN4 PE=3 SV=1	A0A6P7ET60;W5PM35	JEQ12_005466;STRN4	Striatin N-terminal domain-containing protein;Striatin 4	1	321.705	1.3%;1.5%	1	38.3765	1
>tr|A0A835ZV30|A0A835ZV30_SHEEP Exportin-2 OS=Ovis aries OX=9940 GN=JEQ12_004726 PE=3 SV=1;>tr|W5PR23|W5PR23_SHEEP Exportin-2 OS=Ovis aries OX=9940 GN=CSE1L PE=3 SV=1	A0A835ZV30;W5PR23	JEQ12_004726;CSE1L	Exportin-2	1	472.413	1.1%;1.1%	1	48.1765	1
>tr|A0A836CT61|A0A836CT61_SHEEP Kinesin light chain OS=Ovis aries OX=9940 GN=JEQ12_011269 PE=3 SV=1;>tr|A0A836CTG0|A0A836CTG0_SHEEP Kinesin light chain OS=Ovis aries OX=9940 GN=JEQ12_008092 PE=3 SV=1;>tr|W5NZB5|W5NZB5_SHEEP Kinesin light chain OS=Ovis aries OX=9940 GN=KLC2 PE=3 SV=1	A0A836CT61;A0A836CTG0;W5NZB5	JEQ12_011269;JEQ12_008092;KLC2	Kinesin light chain	1	374.233	2.2%;2.4%;2.9%	1	47.2956	1
>tr|A0A836A043|A0A836A043_SHEEP Ribonuclease A-domain domain-containing protein OS=Ovis aries OX=9940 GN=JEQ12_017957 PE=3 SV=1	A0A836A043	JEQ12_017957	Ribonuclease A-domain domain-containing protein	1	478.733	0.072	1	39.6109	1
>tr|A0A6P7EU88|A0A6P7EU88_SHEEP Uncharacterized protein OS=Ovis aries OX=9940 GN=JEQ12_004781 PE=4 SV=1	A0A6P7EU88	JEQ12_004781	Uncharacterized protein	1	47.3535	0.038	1	53.2132	1
>tr|A0A836CQY7|A0A836CQY7_SHEEP MSP domain-containing protein OS=Ovis aries OX=9940 GN=JEQ12_011982 PE=3 SV=1	A0A836CQY7	JEQ12_011982	MSP domain-containing protein	1	401.387	0.056	1	45.7223	1
>tr|A0A6P3TUQ2|A0A6P3TUQ2_SHEEP Uncharacterized protein OS=Ovis aries OX=9940 GN=JEQ12_004399 PE=4 SV=1;>tr|W5PG62|W5PG62_SHEEP Pre-mRNA-processing factor 6 OS=Ovis aries OX=9940 GN=PRPF6 PE=4 SV=1	A0A6P3TUQ2;W5PG62	JEQ12_004399;PRPF6	Uncharacterized protein;Pre-mRNA-processing factor 6	1	540.65	1.4%;1.4%	1	48.6276	1
>tr|A0A6P3E5I0|A0A6P3E5I0_SHEEP Calreticulin OS=Ovis aries OX=9940 GN=CALR PE=3 SV=1;>tr|A0A6P7E595|A0A6P7E595_SHEEP Calreticulin OS=Ovis aries OX=9940 GN=JEQ12_016251 PE=3 SV=1	A0A6P3E5I0;A0A6P7E595	CALR;JEQ12_016251	Calreticulin	1	222.565	3.6%;3.6%	1	47.3481	12
>tr|W5NTT7|W5NTT7_SHEEP Collagen type I alpha 2 chain OS=Ovis aries OX=9940 GN=COL1A2 PE=4 SV=1	W5NTT7	COL1A2	Collagen type I alpha 2 chain	1	982.919	0.015	1	50.058	18
>tr|A0A835ZLI0|A0A835ZLI0_SHEEP Laminin subunit alpha-3 OS=Ovis aries OX=9940 GN=JEQ12_011923 PE=4 SV=1;>tr|W5PCV9|W5PCV9_SHEEP Laminin subunit alpha 3 OS=Ovis aries OX=9940 GN=LAMA3 PE=4 SV=1	A0A835ZLI0;W5PCV9	JEQ12_011923;LAMA3	Laminin subunit alpha-3;Laminin subunit alpha 3	1	587.301	0.4%;0.4%	1	45.8897	1
>tr|A0A836CTK1|A0A836CTK1_SHEEP FK506-binding protein-like OS=Ovis aries OX=9940 GN=JEQ12_010472 PE=4 SV=1;>tr|W5PG59|W5PG59_SHEEP FKBP prolyl isomerase like OS=Ovis aries OX=9940 GN=FKBPL PE=4 SV=1	A0A836CTK1;W5PG59	JEQ12_010472;FKBPL	FK506-binding protein-like;FKBP prolyl isomerase like	1	1259.94	2.6%;2.6%	1	42.2798	1
>tr|A0A836CWN8|A0A836CWN8_SHEEP XK-related protein OS=Ovis aries OX=9940 GN=JEQ12_004543 PE=3 SV=1;>tr|W5NWT4|W5NWT4_SHEEP XK-related protein OS=Ovis aries OX=9940 PE=3 SV=1	A0A836CWN8;W5NWT4	JEQ12_004543;	XK-related protein	1	1817.74	2.7%;2.5%	1	38.2865	1
>tr|A0A835ZXR8|A0A835ZXR8_SHEEP Coronin OS=Ovis aries OX=9940 GN=JEQ12_011311 PE=3 SV=1	A0A835ZXR8	JEQ12_011311	Coronin	1	677.881	0.031	1	46.9549	1
>tr|A0A835ZSC4|A0A835ZSC4_SHEEP PPIase cyclophilin-type domain-containing protein OS=Ovis aries OX=9940 GN=JEQ12_007165 PE=4 SV=1;>tr|W5P0Q5|W5P0Q5_SHEEP Peptidylprolyl isomerase D OS=Ovis aries OX=9940 GN=PPID PE=4 SV=1	A0A835ZSC4;W5P0Q5	JEQ12_007165;PPID	PPIase cyclophilin-type domain-containing protein;Peptidylprolyl isomerase D	1	1617.72	2.6%;2.9%	1	45.8065	1
>tr|A0A6P7DZ26|A0A6P7DZ26_SHEEP Uncharacterized protein OS=Ovis aries OX=9940 GN=JEQ12_014779 PE=3 SV=1;>tr|W5NVW8|W5NVW8_SHEEP Uncharacterized protein OS=Ovis aries OX=9940 PE=4 SV=1;>tr|W5QAP2|W5QAP2_SHEEP Target of myb1 membrane trafficking protein OS=Ovis aries OX=9940 GN=TOM1 PE=3 SV=1;>tr|W5QAP3|W5QAP3_SHEEP Target of myb1 membrane trafficking protein OS=Ovis aries OX=9940 GN=TOM1 PE=3 SV=1	A0A6P7DZ26;W5NVW8;W5QAP2;W5QAP3	JEQ12_014779;;TOM1;TOM1	Uncharacterized protein;Uncharacterized protein;Target of myb1 membrane trafficking protein;Target of myb1 membrane trafficking protein	1	443.29	4.3%;28.9%;4.3%;4.5%	1	49.5442	1
>tr|A0A836CTV0|A0A836CTV0_SHEEP 2'-5' oligoadenylate synthase OS=Ovis aries OX=9940 GN=JEQ12_007341 PE=3 SV=1	A0A836CTV0	JEQ12_007341	2'-5' oligoadenylate synthase	1	240.639	0.022	1	50.2109	1
>tr|A0A836AEL5|A0A836AEL5_SHEEP RRM domain-containing protein OS=Ovis aries OX=9940 GN=JEQ12_010101 PE=4 SV=1;>tr|W5NPG3|W5NPG3_SHEEP RRM domain-containing protein OS=Ovis aries OX=9940 PE=4 SV=1;>tr|W5PAL9|W5PAL9_SHEEP RRM domain-containing protein OS=Ovis aries OX=9940 PE=4 SV=1;>tr|W5Q203|W5Q203_SHEEP RRM domain-containing protein OS=Ovis aries OX=9940 PE=4 SV=1	A0A836AEL5;W5NPG3;W5PAL9;W5Q203	JEQ12_010101;;;	RRM domain-containing protein	1	249.331	7.7%;5.7%;5.8%;8.1%	1	56.7587	1
>tr|A0A836CQV6|A0A836CQV6_SHEEP Glyoxylate reductase/hydroxypyruvate reductase-like OS=Ovis aries OX=9940 GN=JEQ12_011815 PE=3 SV=1;>tr|W5P1N9|W5P1N9_SHEEP Probable 2-ketogluconate reductase OS=Ovis aries OX=9940 GN=LOC101122400 PE=3 SV=1;>tr|W5P1P0|W5P1P0_SHEEP Probable 2-ketogluconate reductase OS=Ovis aries OX=9940 GN=LOC101122400 PE=3 SV=1	A0A836CQV6;W5P1N9;W5P1P0	JEQ12_011815;LOC101122400;LOC101122400	Glyoxylate reductase/hydroxypyruvate reductase-like;Probable 2-ketogluconate reductase;Probable 2-ketogluconate reductase	1	660.902	4%;4%;3.7%	1	42.4401	1
>tr|A0A836AF50|A0A836AF50_SHEEP Solute carrier family 2, facilitated glucose transporter member 2 OS=Ovis aries OX=9940 GN=JEQ12_001600 PE=3 SV=1;>tr|Q8WMN0|Q8WMN0_SHEEP Solute carrier family 2, facilitated glucose transporter member 2 (Fragment) OS=Ovis aries OX=9940 GN=slc2a2 PE=2 SV=1;>tr|W5QHW8|W5QHW8_SHEEP Solute carrier family 2, facilitated glucose transporter member 2 OS=Ovis aries OX=994…	A0A836AF50;Q8WMN0;W5QHW8;W5QHW9	JEQ12_001600;slc2a2;SLC2A2;SLC2A2	Solute carrier family 2, facilitated glucose transporter member 2;Solute carrier family 2, facilitated glucose transporter member 2 (Fragment);Solute carrier family 2, facilitated glucose transporter member 2;Solute carrier family 2, facilitated glucose transporter member 2	1	404.9	0.9%;4.5%;3.1%;3.1%	1	51.397	1
>tr|A0A836CYW5|A0A836CYW5_SHEEP RRM domain-containing protein OS=Ovis aries OX=9940 GN=JEQ12_002484 PE=4 SV=1	A0A836CYW5	JEQ12_002484	RRM domain-containing protein	1	382.598	0.036	1	41.1325	1
>tr|A0A835ZPL1|A0A835ZPL1_SHEEP U4/U6.U5 tri-snRNP-associated protein 1 OS=Ovis aries OX=9940 GN=JEQ12_011260 PE=3 SV=1	A0A835ZPL1	JEQ12_011260	U4/U6.U5 tri-snRNP-associated protein 1	1	566.017	0.014	1	48.4359	1
>tr|A0A6P9FQP1|A0A6P9FQP1_SHEEP Pseudouridylate synthase 1 OS=Ovis aries OX=9940 GN=PUS1 PE=2 SV=1;>tr|A0A835ZQP5|A0A835ZQP5_SHEEP Pseudouridine synthase I TruA alpha/beta domain-containing protein OS=Ovis aries OX=9940 GN=JEQ12_007209 PE=3 SV=1;>tr|W5PUZ2|W5PUZ2_SHEEP Pseudouridine synthase 1 OS=Ovis aries OX=9940 GN=PUS1 PE=3 SV=1	A0A6P9FQP1;A0A835ZQP5;W5PUZ2	PUS1;JEQ12_007209;PUS1	Pseudouridylate synthase 1;Pseudouridine synthase I TruA alpha/beta domain-containing protein;Pseudouridine synthase 1	1	257.432	3.8%;3.5%;3.5%	1	47.4094	1
>tr|A0A835ZUP1|A0A835ZUP1_SHEEP Delta(14)-sterol reductase LBR OS=Ovis aries OX=9940 GN=JEQ12_003595 PE=3 SV=1;>tr|W5Q7B4|W5Q7B4_SHEEP ENAH actin regulator OS=Ovis aries OX=9940 GN=ENAH PE=3 SV=1	A0A835ZUP1;W5Q7B4	JEQ12_003595;ENAH	Delta(14)-sterol reductase LBR;ENAH actin regulator	1	306.596	1.8%;4.2%	1	47.616	1
>tr|A0A836AJJ2|A0A836AJJ2_SHEEP Protein transport protein sec16 OS=Ovis aries OX=9940 GN=JEQ12_013420 PE=3 SV=1	A0A836AJJ2	JEQ12_013420	Protein transport protein sec16	1	545.486	0.013	1	47.4857	1
>tr|A0A6P3E230|A0A6P3E230_SHEEP Adenylate kinase 2, mitochondrial OS=Ovis aries OX=9940 GN=AK2 PE=3 SV=1;>tr|W5QI77|W5QI77_SHEEP Adenylate kinase 2, mitochondrial OS=Ovis aries OX=9940 GN=AK2 PE=3 SV=1	A0A6P3E230;W5QI77	AK2	Adenylate kinase 2, mitochondrial;Adenylate kinase 2, mitochondrial	1	416.883	9%;9.3%	1	52.1509	1
>tr|A0A6P7E5B2|A0A6P7E5B2_SHEEP Cytochrome c oxidase subunit 7C, mitochondrial OS=Ovis aries OX=9940 GN=LOC114115573 PE=1 SV=1;>tr|A0A836CY65|A0A836CY65_SHEEP Cytochrome c oxidase subunit 7C, mitochondrial OS=Ovis aries OX=9940 GN=JEQ12_003130 PE=3 SV=1;>tr|A0A836CZS5|A0A836CZS5_SHEEP Cytochrome c oxidase subunit 7C, mitochondrial OS=Ovis aries OX=9940 GN=JEQ12_017802 PE=3 SV=1;>tr|A0A836D5Z9|A0A…	A0A6P7E5B2;A0A836CY65;A0A836CZS5;A0A836D5Z9;W5P473	LOC114115573;JEQ12_003130;JEQ12_017802;JEQ12_017080;	Cytochrome c oxidase subunit 7C, mitochondrial;Cytochrome c oxidase subunit 7C, mitochondrial;Cytochrome c oxidase subunit 7C, mitochondrial;Cytochrome c oxidase subunit 7C, mitochondrial;Cytochrome c oxidase subunit 7C, mitochondrial	1	482.908	27%;27%;32.1%;14.8%;27.4%	1	53.3291	1
>tr|A0A836CYM9|A0A836CYM9_SHEEP Ras GTPase-activating protein nGAP OS=Ovis aries OX=9940 GN=JEQ12_003904 PE=4 SV=1;>tr|W5Q367|W5Q367_SHEEP RAS protein activator like 2 OS=Ovis aries OX=9940 GN=RASAL2 PE=4 SV=1;>tr|W5Q369|W5Q369_SHEEP RAS protein activator like 2 OS=Ovis aries OX=9940 GN=RASAL2 PE=4 SV=1	A0A836CYM9;W5Q367;W5Q369	JEQ12_003904;RASAL2;RASAL2	Ras GTPase-activating protein nGAP;RAS protein activator like 2;RAS protein activator like 2	1	377.857	1.1%;1%;1.3%	1	40.8167	1
>tr|A0A6P7E8L3|A0A6P7E8L3_SHEEP Phospholipid/glycerol acyltransferase domain-containing protein OS=Ovis aries OX=9940 GN=JEQ12_018056 PE=3 SV=1;>tr|W5QF37|W5QF37_SHEEP Lysophosphatidylcholine acyltransferase 4 OS=Ovis aries OX=9940 GN=LPCAT4 PE=3 SV=1	A0A6P7E8L3;W5QF37	JEQ12_018056;LPCAT4	Phospholipid/glycerol acyltransferase domain-containing protein;Lysophosphatidylcholine acyltransferase 4	1	502.866	2.9%;3%	1	39.5528	1
>tr|A0A835ZXP4|A0A835ZXP4_SHEEP Ig-like domain-containing protein OS=Ovis aries OX=9940 GN=JEQ12_002601 PE=4 SV=1;>tr|C7EDS6|C7EDS6_SHEEP Platelet/endothelial cell adhesion molecule 1-like protein (Fragment) OS=Ovis aries OX=9940 PE=2 SV=1;>tr|W5PZG7|W5PZG7_SHEEP Platelet and endothelial cell adhesion molecule 1 OS=Ovis aries OX=9940 GN=PECAM1 PE=4 SV=1;>tr|W5PZG8|W5PZG8_SHEEP Platelet and endoth…	A0A835ZXP4;C7EDS6;W5PZG7;W5PZG8	JEQ12_002601;;PECAM1;PECAM1	Ig-like domain-containing protein;Platelet/endothelial cell adhesion molecule 1-like protein (Fragment);Platelet and endothelial cell adhesion molecule 1;Platelet and endothelial cell adhesion molecule 1	1	349.292	1.7%;17.9%;1.7%;1.9%	1	45.8238	1
>tr|W5NYL7|W5NYL7_SHEEP formate--tetrahydrofolate ligase OS=Ovis aries OX=9940 GN=MTHFD1L PE=3 SV=1	W5NYL7	MTHFD1L	formate--tetrahydrofolate ligase	1	136.745	0.021	1	46.9932	1
>tr|A0A6P3EF84|A0A6P3EF84_SHEEP Alanine--tRNA ligase OS=Ovis aries OX=9940 GN=AARS PE=3 SV=1;>tr|W5P5H4|W5P5H4_SHEEP Alanine--tRNA ligase OS=Ovis aries OX=9940 GN=AARS PE=3 SV=1	A0A6P3EF84;W5P5H4	AARS	Alanine--tRNA ligase	1	420.171	1.7%;1.7%	1	53.026	1
>tr|A0A6P3YN75|A0A6P3YN75_SHEEP peptidylprolyl isomerase OS=Ovis aries OX=9940 GN=JEQ12_010292 PE=4 SV=1;>tr|A0A6P3YNB0|A0A6P3YNB0_SHEEP peptidylprolyl isomerase OS=Ovis aries OX=9940 GN=FKBP5 PE=4 SV=1;>tr|A0A836D2V5|A0A836D2V5_SHEEP peptidylprolyl isomerase OS=Ovis aries OX=9940 GN=JEQ12_019451 PE=4 SV=1	A0A6P3YN75;A0A6P3YNB0;A0A836D2V5	JEQ12_010292;FKBP5;JEQ12_019451	peptidylprolyl isomerase	1	481.569	2.6%;2.6%;4.3%	1	47.1448	1
>tr|W5QBG6|W5QBG6_SHEEP Nuclear pore complex protein Nup93 OS=Ovis aries OX=9940 GN=NUP93 PE=3 SV=1	W5QBG6	NUP93	Nuclear pore complex protein Nup93	1	264.428	0.027	1	49.7617	1
>tr|A0A835ZW28|A0A835ZW28_SHEEP Inter-alpha-trypsin inhibitor heavy chain H2 OS=Ovis aries OX=9940 GN=JEQ12_004112 PE=3 SV=1;>tr|W5PW21|W5PW21_SHEEP Inter-alpha-trypsin inhibitor heavy chain 2 OS=Ovis aries OX=9940 GN=ITIH2 PE=3 SV=1	A0A835ZW28;W5PW21	JEQ12_004112;ITIH2	Inter-alpha-trypsin inhibitor heavy chain H2;Inter-alpha-trypsin inhibitor heavy chain 2	1	740.608	1.7%;1.7%	1	49.7362	1
>tr|A0A835ZUP7|A0A835ZUP7_SHEEP Proteasomal ubiquitin receptor ADRM1 OS=Ovis aries OX=9940 GN=JEQ12_004441 PE=3 SV=1;>tr|W5PXE3|W5PXE3_SHEEP Adhesion regulating molecule 1 OS=Ovis aries OX=9940 GN=ADRM1 PE=3 SV=1	A0A835ZUP7;W5PXE3	JEQ12_004441;ADRM1	Proteasomal ubiquitin receptor ADRM1;Adhesion regulating molecule 1	1	446.606	6.4%;6.4%	1	39.2939	1
>tr|A0A835ZZK6|A0A835ZZK6_SHEEP Clustered mitochondria protein homolog OS=Ovis aries OX=9940 GN=JEQ12_003194 PE=3 SV=1;>tr|W5Q3R4|W5Q3R4_SHEEP Clustered mitochondria protein homolog OS=Ovis aries OX=9940 GN=CLUH PE=3 SV=1	A0A835ZZK6;W5Q3R4	JEQ12_003194;CLUH	Clustered mitochondria protein homolog	1	329.654	1.8%;1.9%	1	45.9178	1
>tr|A0A6P7DA89|A0A6P7DA89_SHEEP Uncharacterized protein OS=Ovis aries OX=9940 GN=JEQ12_011235 PE=4 SV=1;>tr|W5PZT8|W5PZT8_SHEEP SCY1 like pseudokinase 1 OS=Ovis aries OX=9940 GN=SCYL1 PE=4 SV=1	A0A6P7DA89;W5PZT8	JEQ12_011235;SCYL1	Uncharacterized protein;SCY1 like pseudokinase 1	1	361.131	1.9%;1.9%	1	46.7218	1
>tr|A0A6P7DC98|A0A6P7DC98_SHEEP SRP54-type proteins GTP-binding domain-containing protein OS=Ovis aries OX=9940 GN=JEQ12_011052 PE=3 SV=1;>tr|W5PS58|W5PS58_SHEEP SRP receptor subunit alpha OS=Ovis aries OX=9940 GN=SRPRA PE=3 SV=1	A0A6P7DC98;W5PS58	JEQ12_011052;SRPRA	SRP54-type proteins GTP-binding domain-containing protein;SRP receptor subunit alpha	1	77.6826	3.9%;3.9%	1	52.8159	1
>tr|A0A6P7DQS1|A0A6P7DQS1_SHEEP AMP-dependent synthetase/ligase domain-containing protein OS=Ovis aries OX=9940 GN=JEQ12_009898 PE=4 SV=1;>tr|W5QGN0|W5QGN0_SHEEP Acyl-CoA synthetase long chain family member 3 OS=Ovis aries OX=9940 GN=ACSL3 PE=4 SV=1	A0A6P7DQS1;W5QGN0	JEQ12_009898;ACSL3	AMP-dependent synthetase/ligase domain-containing protein;Acyl-CoA synthetase long chain family member 3	1	350.928	2.2%;2.2%	1	50.1289	1
>tr|A0A836CSP5|A0A836CSP5_SHEEP 60S ribosomal protein L14 OS=Ovis aries OX=9940 GN=JEQ12_008214 PE=3 SV=1	A0A836CSP5	JEQ12_008214	60S ribosomal protein L14	1	313.223	0.061	1	45.5901	1
>tr|A0A835ZMV3|A0A835ZMV3_SHEEP C4a anaphylatoxin OS=Ovis aries OX=9940 GN=JEQ12_010479 PE=4 SV=1;>tr|A0A835ZNI9|A0A835ZNI9_SHEEP Anaphylatoxin-like domain-containing protein OS=Ovis aries OX=9940 GN=JEQ12_010477 PE=4 SV=1;>tr|A0A836CVH6|A0A836CVH6_SHEEP C4a anaphylatoxin OS=Ovis aries OX=9940 GN=JEQ12_010475 PE=4 SV=1;>tr|W5NU00|W5NU00_SHEEP Alpha-2-macroglobulin domain-containing protein OS=Ovi…	A0A835ZMV3;A0A835ZNI9;A0A836CVH6;W5NU00;W5NUX8	JEQ12_010479;JEQ12_010477;JEQ12_010475;;LOC101123672	C4a anaphylatoxin;Anaphylatoxin-like domain-containing protein;C4a anaphylatoxin;Alpha-2-macroglobulin domain-containing protein;Complement C4	1	108.339	0.8%;0.9%;0.9%;1.4%;1%	1	51.5667	1
>tr|A0A6P3TG89|A0A6P3TG89_SHEEP Phosphoglycerate mutase OS=Ovis aries OX=9940 GN=BPGM PE=3 SV=1;>tr|A0A836AEI0|A0A836AEI0_SHEEP Bisphosphoglycerate mutase OS=Ovis aries OX=9940 GN=JEQ12_015734 PE=3 SV=1	A0A6P3TG89;A0A836AEI0	BPGM;JEQ12_015734	Phosphoglycerate mutase;Bisphosphoglycerate mutase	1	155.352	7.7%;6%	1	49.0497	1
>tr|A0A6P7D124|A0A6P7D124_SHEEP 14-3-3 domain-containing protein OS=Ovis aries OX=9940 GN=JEQ12_007493 PE=3 SV=1	A0A6P7D124	JEQ12_007493	14-3-3 domain-containing protein	1	354.106	0.037	1	46.599	1
>tr|W5PD87|W5PD87_SHEEP Anion exchange protein OS=Ovis aries OX=9940 GN=SLC4A1 PE=3 SV=1	W5PD87	SLC4A1	Anion exchange protein	1	475.605	0.018	1	43.893	2
>tr|W5PJV4|W5PJV4_SHEEP Asialoglycoprotein receptor 2 OS=Ovis aries OX=9940 GN=LOC101115381 PE=4 SV=1	W5PJV4	LOC101115381	Asialoglycoprotein receptor 2	1	237.694	0.052	1	46.6827	1
>tr|A0A836D4U0|A0A836D4U0_SHEEP BH3-interacting domain death agonist OS=Ovis aries OX=9940 GN=JEQ12_015107 PE=3 SV=1	A0A836D4U0	JEQ12_015107	BH3-interacting domain death agonist	1	401.826	0.009	1	49.3318	1
>tr|A0A835ZM35|A0A835ZM35_SHEEP Cytochrome c domain-containing protein OS=Ovis aries OX=9940 GN=JEQ12_011654 PE=3 SV=1;>tr|A0A836AF11|A0A836AF11_SHEEP Cytochrome c domain-containing protein OS=Ovis aries OX=9940 GN=JEQ12_001525 PE=3 SV=1;>tr|A0A836D1H1|A0A836D1H1_SHEEP Cytochrome c domain-containing protein OS=Ovis aries OX=9940 GN=JEQ12_018190 PE=3 SV=1;>tr|A0A836D7Y9|A0A836D7Y9_SHEEP Cytochrome…	A0A835ZM35;A0A836AF11;A0A836D1H1;A0A836D7Y9;P62896;W5P4S3;W5QJA7	JEQ12_011654;JEQ12_001525;JEQ12_018190;JEQ12_000411;CYCS;;LOC101118037	Cytochrome c domain-containing protein;Cytochrome c domain-containing protein;Cytochrome c domain-containing protein;Cytochrome c domain-containing protein;Cytochrome c;Cytochrome c domain-containing protein;Cytochrome c	1	186.581	15.2%;15.2%;12.5%;17.8%;15.2%;15.2%;15.2%	1	50.9272	1
>tr|A0A6P3EH89|A0A6P3EH89_SHEEP RRM domain-containing protein OS=Ovis aries OX=9940 GN=JEQ12_020007 PE=4 SV=1;>tr|W5PRQ0|W5PRQ0_SHEEP RNA binding motif protein 3 OS=Ovis aries OX=9940 GN=RBM3 PE=4 SV=1	A0A6P3EH89;W5PRQ0	JEQ12_020007;RBM3	RRM domain-containing protein;RNA binding motif protein 3	1	406.887	10%;9.7%	1	38.3235	1
>tr|A0A6P3E7L2|A0A6P3E7L2_SHEEP Uncharacterized protein OS=Ovis aries OX=9940 GN=JEQ12_018106 PE=4 SV=1;>tr|W5QGC3|W5QGC3_SHEEP DnaJ heat shock protein family (Hsp40) member C17 OS=Ovis aries OX=9940 GN=DNAJC17 PE=4 SV=1	A0A6P3E7L2;W5QGC3	JEQ12_018106;DNAJC17	Uncharacterized protein;DnaJ heat shock protein family (Hsp40) member C17	1	366.069	4.3%;4.3%	1	40.3312	1
>tr|A0A6P3TA54|A0A6P3TA54_SHEEP RRM domain-containing protein OS=Ovis aries OX=9940 GN=JEQ12_012889 PE=4 SV=1;>tr|W5P1G7|W5P1G7_SHEEP Heterogeneous nuclear ribonucleoprotein F OS=Ovis aries OX=9940 PE=4 SV=1	A0A6P3TA54;W5P1G7	JEQ12_012889;	RRM domain-containing protein;Heterogeneous nuclear ribonucleoprotein F	1	211.895	4.1%;4.2%	1	44.2861	1
>tr|A0A6P3EML8|A0A6P3EML8_SHEEP Uncharacterized protein OS=Ovis aries OX=9940 GN=JEQ12_006476 PE=3 SV=1;>tr|W5NPT5|W5NPT5_SHEEP Apoptosis inhibitor 5 OS=Ovis aries OX=9940 GN=API5 PE=3 SV=1	A0A6P3EML8;W5NPT5	JEQ12_006476;API5	Uncharacterized protein;Apoptosis inhibitor 5	1	134.04	2.9%;2.9%	1	40.0954	1
>tr|A0A6P3YLD3|A0A6P3YLD3_SHEEP Uncharacterized protein OS=Ovis aries OX=9940 GN=JEQ12_002559 PE=4 SV=1;>tr|W5Q888|W5Q888_SHEEP ASPSCR1 tether for SLC2A4, UBX domain containing OS=Ovis aries OX=9940 GN=ASPSCR1 PE=4 SV=1	A0A6P3YLD3;W5Q888	JEQ12_002559;ASPSCR1	Uncharacterized protein;ASPSCR1 tether for SLC2A4, UBX domain containing	1	160.913	5.4%;5.7%	1	51.8277	1
>tr|A0A836A647|A0A836A647_SHEEP Prostacyclin synthase OS=Ovis aries OX=9940 GN=JEQ12_004732 PE=3 SV=1	A0A836A647	JEQ12_004732	Prostacyclin synthase	1	492.833	0.03	1	46.557	2
>tr|A0A835ZV88|A0A835ZV88_SHEEP Phospholipid/glycerol acyltransferase domain-containing protein OS=Ovis aries OX=9940 GN=JEQ12_003985 PE=3 SV=1;>tr|W5PP07|W5PP07_SHEEP Lysophosphatidylglycerol acyltransferase 1 OS=Ovis aries OX=9940 GN=LPGAT1 PE=3 SV=1;>tr|W5PP09|W5PP09_SHEEP Lysophosphatidylglycerol acyltransferase 1 OS=Ovis aries OX=9940 GN=LPGAT1 PE=3 SV=1	A0A835ZV88;W5PP07;W5PP09	JEQ12_003985;LPGAT1;LPGAT1	Phospholipid/glycerol acyltransferase domain-containing protein;Lysophosphatidylglycerol acyltransferase 1;Lysophosphatidylglycerol acyltransferase 1	1	400.136	4.3%;4%;4.6%	1	52.4147	1
>tr|A0A6P3YQF6|A0A6P3YQF6_SHEEP Uncharacterized protein OS=Ovis aries OX=9940 GN=JEQ12_005104 PE=3 SV=1;>tr|W5NZK6|W5NZK6_SHEEP Phospholipase A2 group XV OS=Ovis aries OX=9940 GN=PLA2G15 PE=3 SV=1;>tr|W5NZK7|W5NZK7_SHEEP Phospholipase A2 group XV OS=Ovis aries OX=9940 GN=PLA2G15 PE=3 SV=1	A0A6P3YQF6;W5NZK6;W5NZK7	JEQ12_005104;PLA2G15;PLA2G15	Uncharacterized protein;Phospholipase A2 group XV;Phospholipase A2 group XV	1	251.182	5.9%;5.5%;5.9%	1	37.8175	1
>tr|A0A836D831|A0A836D831_SHEEP Fcf2 pre-rRNA processing C-terminal domain-containing protein OS=Ovis aries OX=9940 GN=JEQ12_000561 PE=4 SV=1	A0A836D831	JEQ12_000561	Fcf2 pre-rRNA processing C-terminal domain-containing protein	1	204.064	0.036	1	40.9203	1
>tr|A0A6P9FQD8|A0A6P9FQD8_SHEEP Uncharacterized protein OS=Ovis aries OX=9940 GN=JEQ12_014719 PE=3 SV=1;>tr|B2LYL2|B2LYL2_SHEEP ADP-ribosylation factor-like 1 OS=Ovis aries OX=9940 GN=ARL1 PE=2 SV=1;>tr|W5Q058|W5Q058_SHEEP ADP ribosylation factor like GTPase 1 OS=Ovis aries OX=9940 GN=ARL1 PE=3 SV=1	A0A6P9FQD8;B2LYL2;W5Q058	JEQ12_014719;ARL1;ARL1	Uncharacterized protein;ADP-ribosylation factor-like 1;ADP ribosylation factor like GTPase 1	1	108.093	10.5%;10.5%;10.5%	1	41.2865	1
>tr|W5PM56|W5PM56_SHEEP Golgin A2 OS=Ovis aries OX=9940 GN=GOLGA2 PE=4 SV=1	W5PM56	GOLGA2	Golgin A2	1	358.159	0.022	1	40.8885	1
>tr|A0A6P3YJP5|A0A6P3YJP5_SHEEP Uncharacterized protein OS=Ovis aries OX=9940 GN=JEQ12_002271 PE=4 SV=1;>tr|W5NVV6|W5NVV6_SHEEP DnaJ heat shock protein family (Hsp40) member C3 OS=Ovis aries OX=9940 GN=DNAJC3 PE=4 SV=1	A0A6P3YJP5;W5NVV6	JEQ12_002271;DNAJC3	Uncharacterized protein;DnaJ heat shock protein family (Hsp40) member C3	1	282.878	3%;3%	1	43.9437	1
>tr|A0A836AFS5|A0A836AFS5_SHEEP U2 snRNP-associated SURP motif-containing protein OS=Ovis aries OX=9940 GN=JEQ12_001737 PE=4 SV=1;>tr|W5P797|W5P797_SHEEP U2 snRNP associated SURP domain containing OS=Ovis aries OX=9940 GN=U2SURP PE=4 SV=1	A0A836AFS5;W5P797	JEQ12_001737;U2SURP	U2 snRNP-associated SURP motif-containing protein;U2 snRNP associated SURP domain containing	1	623.75	1.3%;1.5%	1	48.4368	1
>tr|A0A6P7EFU7|A0A6P7EFU7_SHEEP Fatty acid synthase OS=Ovis aries OX=9940 GN=JEQ12_002567 PE=4 SV=1;>tr|W5Q6U0|W5Q6U0_SHEEP Fatty acid synthase OS=Ovis aries OX=9940 GN=FASN PE=4 SV=1	A0A6P7EFU7;W5Q6U0	JEQ12_002567;FASN	Fatty acid synthase	1	366.349	0.8%;0.9%	1	51.5288	1
>tr|A0A836ABW7|A0A836ABW7_SHEEP EF-hand domain-containing protein OS=Ovis aries OX=9940 GN=JEQ12_009995 PE=4 SV=1;>tr|W5NSZ5|W5NSZ5_SHEEP Penta-EF-hand domain containing 1 OS=Ovis aries OX=9940 GN=PEF1 PE=4 SV=1	A0A836ABW7;W5NSZ5	JEQ12_009995;PEF1	EF-hand domain-containing protein;Penta-EF-hand domain containing 1	1	102.616	5.9%;5.9%	1	40.6252	1
>tr|A0A836CW04|A0A836CW04_SHEEP ADP-ribosylation factor-like protein 8B OS=Ovis aries OX=9940 GN=JEQ12_008290 PE=3 SV=1;>tr|C5IWT9|C5IWT9_SHEEP ADP-ribosylation factor-like 8B OS=Ovis aries OX=9940 GN=ARL8B PE=2 SV=1;>tr|W5PD64|W5PD64_SHEEP ADP ribosylation factor like GTPase 8B OS=Ovis aries OX=9940 GN=ARL8B PE=4 SV=1	A0A836CW04;C5IWT9;W5PD64	JEQ12_008290;ARL8B;ARL8B	ADP-ribosylation factor-like protein 8B;ADP-ribosylation factor-like 8B;ADP ribosylation factor like GTPase 8B	1	358.823	5.7%;7.5%;8%	1	41.185	1
>tr|A0A835ZMM2|A0A835ZMM2_SHEEP ABC transporter domain-containing protein OS=Ovis aries OX=9940 GN=JEQ12_012408 PE=4 SV=1;>tr|A0A8V6VZ98|A0A8V6VZ98_SHEEP Cytochrome b-c1 complex subunit 2, mitochondrial OS=Ovis aries OX=9940 GN=LOC101102527 PE=3 SV=1	A0A835ZMM2;A0A8V6VZ98	JEQ12_012408;LOC101102527	ABC transporter domain-containing protein;Cytochrome b-c1 complex subunit 2, mitochondrial	1	622.863	1.1%;3.3%	1	51.5941	1
>tr|A0A6P3EPA0|A0A6P3EPA0_SHEEP Glycerol-3-phosphate dehydrogenase [NAD(+)] OS=Ovis aries OX=9940 GN=JEQ12_008159 PE=3 SV=1;>tr|W5Q024|W5Q024_SHEEP Glycerol-3-phosphate dehydrogenase [NAD(+)] OS=Ovis aries OX=9940 GN=GPD1L PE=3 SV=1	A0A6P3EPA0;W5Q024	JEQ12_008159;GPD1L	Glycerol-3-phosphate dehydrogenase [NAD(+)]	1	193.563	5.1%;5.1%	1	53.1251	1
>tr|A0A6P3YLL3|A0A6P3YLL3_SHEEP Uncharacterized protein OS=Ovis aries OX=9940 GN=JEQ12_005170 PE=3 SV=1;>tr|W5P2J4|W5P2J4_SHEEP Rhophilin Rho GTPase binding protein 2 OS=Ovis aries OX=9940 GN=RHPN2 PE=3 SV=1	A0A6P3YLL3;W5P2J4	JEQ12_005170;RHPN2	Uncharacterized protein;Rhophilin Rho GTPase binding protein 2	1	159.992	2.3%;2.4%	1	50.1559	1
>tr|A0A835ZZY9|A0A835ZZY9_SHEEP Ubiquitin-like domain-containing protein OS=Ovis aries OX=9940 GN=JEQ12_017882 PE=3 SV=1;>tr|W5QCY9|W5QCY9_SHEEP NEDD8 OS=Ovis aries OX=9940 GN=NEDD8 PE=3 SV=1	A0A835ZZY9;W5QCY9	JEQ12_017882;NEDD8	Ubiquitin-like domain-containing protein;NEDD8	1	528.77	3.1%;16.9%	1	45.3584	1
>tr|A0A836AH72|A0A836AH72_SHEEP Macro domain-containing protein OS=Ovis aries OX=9940 GN=JEQ12_016806 PE=4 SV=1;>tr|W5PZ59|W5PZ59_SHEEP Core histone macro-H2A OS=Ovis aries OX=9940 GN=LOC101104574 PE=4 SV=1	A0A836AH72;W5PZ59	JEQ12_016806;LOC101104574	Macro domain-containing protein;Core histone macro-H2A	1	369.683	5.5%;5.1%	1	40.8615	1
>tr|A0A836CT87|A0A836CT87_SHEEP GTP-binding protein SAR1a OS=Ovis aries OX=9940 GN=JEQ12_012942 PE=3 SV=1;>tr|W5P7A1|W5P7A1_SHEEP Secretion associated Ras related GTPase 1A OS=Ovis aries OX=9940 GN=SAR1A PE=3 SV=1	A0A836CT87;W5P7A1	JEQ12_012942;SAR1A	GTP-binding protein SAR1a;Secretion associated Ras related GTPase 1A	1	305.501	7.1%;7.1%	1	50.7889	1
>tr|A0A836AQ13|A0A836AQ13_SHEEP Uncharacterized protein OS=Ovis aries OX=9940 GN=JEQ12_000767 PE=4 SV=1;>tr|W5QHA3|W5QHA3_SHEEP PDZ domain containing 1 OS=Ovis aries OX=9940 GN=PDZK1 PE=4 SV=1	A0A836AQ13;W5QHA3	JEQ12_000767;PDZK1	Uncharacterized protein;PDZ domain containing 1	1	308.667	1.3%;2.1%	1	37.988	1
>tr|A0A6P7ES29|A0A6P7ES29_SHEEP Elongation factor 1-alpha OS=Ovis aries OX=9940 GN=JEQ12_004418 PE=3 SV=1;>tr|W5PN24|W5PN24_SHEEP Eukaryotic translation elongation factor 1 alpha 2 OS=Ovis aries OX=9940 GN=EEF1A2 PE=3 SV=1	A0A6P7ES29;W5PN24	JEQ12_004418;EEF1A2	Elongation factor 1-alpha;Eukaryotic translation elongation factor 1 alpha 2	1	211.984	5.6%;5.1%	1	37.9238	1
>tr|A0A836CUJ1|A0A836CUJ1_SHEEP Long-chain-fatty-acid--CoA ligase OS=Ovis aries OX=9940 GN=JEQ12_011667 PE=3 SV=1;>tr|W5PQB6|W5PQB6_SHEEP Long-chain-fatty-acid--CoA ligase OS=Ovis aries OX=9940 GN=ACSL5 PE=3 SV=1	A0A836CUJ1;W5PQB6	JEQ12_011667;ACSL5	Long-chain-fatty-acid--CoA ligase	1	491.888	2.2%;2.2%	1	52.8102	1
>tr|A0A836AAV1|A0A836AAV1_SHEEP Palmitoyltransferase ZDHHC6 OS=Ovis aries OX=9940 GN=JEQ12_018966 PE=3 SV=1;>tr|W5P2D9|W5P2D9_SHEEP Sorting nexin 9 OS=Ovis aries OX=9940 GN=SNX9 PE=3 SV=1	A0A836AAV1;W5P2D9	JEQ12_018966;SNX9	Palmitoyltransferase ZDHHC6;Sorting nexin 9	1	1218.98	0.8%;1.5%	1	42.6366	1
>tr|A0A0E3LZY8|A0A0E3LZY8_SHEEP Cytochrome c oxidase subunit 2 OS=Ovis aries OX=9940 GN=COX2 PE=3 SV=1;>tr|A0A0P0KLF3|A0A0P0KLF3_SHEEP Cytochrome c oxidase subunit 2 (Fragment) OS=Ovis aries OX=9940 GN=COII PE=3 SV=1;>tr|A0A2I7ZC64|A0A2I7ZC64_SHEEP Cytochrome c oxidase subunit 2 OS=Ovis aries OX=9940 GN=COX2 PE=3 SV=1;>tr|A0A7G9UDK7|A0A7G9UDK7_SHEEP Cytochrome c oxidase subunit 2 OS=Ovis aries OX…	A0A0E3LZY8;A0A0P0KLF3;A0A2I7ZC64;A0A7G9UDK7;A0A7G9UI94;A0A7G9UIH2;B0EXQ6;B2GMB1;E0A292;E0A2H0;O78750;Q5MA74	COX2;COII;COX2;COX2;COX2;COX2;CO2;COII;COX2;COX2;MT-CO2;COX2	Cytochrome c oxidase subunit 2;Cytochrome c oxidase subunit 2 (Fragment);Cytochrome c oxidase subunit 2;Cytochrome c oxidase subunit 2;Cytochrome c oxidase subunit 2;Cytochrome c oxidase subunit 2;Cytochrome c oxidase subunit 2;Cytochrome c oxidase subunit 2 (Fragment);Cytochrome c oxidase subunit 2;Cytochrome c oxidase subunit 2;Cytochrome c oxidase subunit 2;Cytochrome c oxidase subunit 2	1	517.694	5.3%;6.9%;5.3%;5.3%;5.3%;5.3%;5.3%;6.2%;5.3%;5.3%;5.3%;5.3%	1	47.2798	1
>tr|A0A836A0S9|A0A836A0S9_SHEEP 14-3-3 domain-containing protein OS=Ovis aries OX=9940 GN=JEQ12_019476 PE=3 SV=1;>tr|A0A836A7C9|A0A836A7C9_SHEEP 14-3-3 domain-containing protein OS=Ovis aries OX=9940 GN=JEQ12_004283 PE=3 SV=1;>tr|A0A836D092|A0A836D092_SHEEP 14-3-3 domain-containing protein OS=Ovis aries OX=9940 GN=JEQ12_018074 PE=3 SV=1;>tr|H9CJU6|H9CJU6_SHEEP 14-3-3 protein zeta/delta OS=Ovis ar…	A0A836A0S9;A0A836A7C9;A0A836D092;H9CJU6;P29361;Q7M332;W5QBD7	JEQ12_019476;JEQ12_004283;JEQ12_018074;YWHAZ;YWHAZ;;YWHAZ	14-3-3 domain-containing protein;14-3-3 domain-containing protein;14-3-3 domain-containing protein;14-3-3 protein zeta/delta;14-3-3 protein zeta/delta;Protein kinase C inhibitor KCIP-1 isoform delta (Fragment);Tyrosine 3-monooxygenase/tryptophan 5-monooxygenase activation protein zeta	1	340.19	2.5%;4.5%;4.1%;4.5%;4.5%;6.8%;4.5%	1	51.3535	5
>tr|A0A836D3R8|A0A836D3R8_SHEEP Regulator of microtubule dynamics protein 2 OS=Ovis aries OX=9940 GN=JEQ12_014042 PE=4 SV=1	A0A836D3R8	JEQ12_014042	Regulator of microtubule dynamics protein 2	1	380.655	0.031	1	50.7894	1
>tr|A0A6P3YI05|A0A6P3YI05_SHEEP 40S ribosomal protein S15 OS=Ovis aries OX=9940 GN=JEQ12_016764 PE=3 SV=1;>tr|A0A836A181|A0A836A181_SHEEP 40S ribosomal protein S15 OS=Ovis aries OX=9940 GN=JEQ12_006058 PE=3 SV=1;>tr|A0A836AF13|A0A836AF13_SHEEP 40S ribosomal protein S15 OS=Ovis aries OX=9940 GN=JEQ12_000123 PE=3 SV=1;>tr|Q58HJ1|Q58HJ1_SHEEP 40S ribosomal protein S15 (Fragment) OS=Ovis aries OX=994…	A0A6P3YI05;A0A836A181;A0A836AF13;Q58HJ1;W5PQ79	JEQ12_016764;JEQ12_006058;JEQ12_000123;RPs15;	40S ribosomal protein S15;40S ribosomal protein S15;40S ribosomal protein S15;40S ribosomal protein S15 (Fragment);40S ribosomal protein S15	1	354.586	9%;9%;9%;12.1%;9.2%	1	46.282	1
>tr|A0A6P3YPH7|A0A6P3YPH7_SHEEP Acetyl-coenzyme A synthetase OS=Ovis aries OX=9940 GN=JEQ12_004289 PE=3 SV=1;>tr|W5P9I9|W5P9I9_SHEEP Acetyl-coenzyme A synthetase OS=Ovis aries OX=9940 GN=ACSS1 PE=3 SV=1	A0A6P3YPH7;W5P9I9	JEQ12_004289;ACSS1	Acetyl-coenzyme A synthetase	1	236.161	2.2%;2.6%	1	52.8287	1
>tr|A0A836ACU3|A0A836ACU3_SHEEP AT-rich interactive domain-containing protein 3 OS=Ovis aries OX=9940 GN=JEQ12_016742 PE=4 SV=1;>tr|W5PK93|W5PK93_SHEEP AT-rich interactive domain-containing protein 3 OS=Ovis aries OX=9940 GN=ARID3A PE=4 SV=1	A0A836ACU3;W5PK93	JEQ12_016742;ARID3A	AT-rich interactive domain-containing protein 3	1	283.063	2.7%;2.7%	1	42.2783	1
>tr|A0A6P3THE1|A0A6P3THE1_SHEEP Small RNA binding exonuclease protection factor La OS=Ovis aries OX=9940 GN=SSB PE=4 SV=1;>tr|A0A836ANE6|A0A836ANE6_SHEEP RRM domain-containing protein OS=Ovis aries OX=9940 GN=JEQ12_009537 PE=4 SV=1	A0A6P3THE1;A0A836ANE6	SSB;JEQ12_009537	Small RNA binding exonuclease protection factor La;RRM domain-containing protein	1	261.047	4.9%;2.5%	1	38.7461	1
>tr|A0A835ZU54|A0A835ZU54_SHEEP Immunoglobulin subtype domain-containing protein OS=Ovis aries OX=9940 GN=JEQ12_005729 PE=4 SV=1;>tr|W5NV93|W5NV93_SHEEP Retinol dehydrogenase 13 OS=Ovis aries OX=9940 GN=LOC101122882 PE=3 SV=1	A0A835ZU54;W5NV93	JEQ12_005729;LOC101122882	Immunoglobulin subtype domain-containing protein;Retinol dehydrogenase 13	1	411.536	2.2%;5.4%	1	50.8077	1
>tr|A0A0A7EMW6|A0A0A7EMW6_SHEEP Galectin OS=Ovis aries OX=9940 GN=LGALS15 PE=1 SV=1;>tr|A0A836CX35|A0A836CX35_SHEEP Galectin OS=Ovis aries OX=9940 GN=JEQ12_005304 PE=4 SV=1	A0A0A7EMW6;A0A836CX35	LGALS15;JEQ12_005304	Galectin	1	649.869	10.2%;5.6%	1	50.8165	6
>tr|A0A6P3E5W0|A0A6P3E5W0_SHEEP Heat shock 70 kDa protein 4 OS=Ovis aries OX=9940 GN=JEQ12_016792 PE=3 SV=1;>tr|A0A836AJ35|A0A836AJ35_SHEEP Heat shock 70 kDa protein 4 OS=Ovis aries OX=9940 GN=JEQ12_013839 PE=3 SV=1;>tr|W5PVL5|W5PVL5_SHEEP Heat shock 70 kDa protein 4 OS=Ovis aries OX=9940 GN=HSPA4 PE=3 SV=1;>tr|W5QGF5|W5QGF5_SHEEP Heat shock 70 kDa protein 4 OS=Ovis aries OX=9940 PE=3 SV=1	A0A6P3E5W0;A0A836AJ35;W5PVL5;W5QGF5	JEQ12_016792;JEQ12_013839;HSPA4;	Heat shock 70 kDa protein 4	1	451.941	1.5%;3.6%;1.5%;4.4%	1	49.3704	2
>tr|A0A836A8D8|A0A836A8D8_SHEEP HMG box domain-containing protein OS=Ovis aries OX=9940 GN=JEQ12_002677 PE=4 SV=1;>tr|W5PCE5|W5PCE5_SHEEP Upstream binding transcription factor OS=Ovis aries OX=9940 GN=UBTF PE=4 SV=1	A0A836A8D8;W5PCE5	JEQ12_002677;UBTF	HMG box domain-containing protein;Upstream binding transcription factor	1	439.796	1.7%;1.8%	1	40.2405	1
>tr|A0A836A7J5|A0A836A7J5_SHEEP Cytochrome c oxidase subunit 5B, mitochondrial OS=Ovis aries OX=9940 GN=JEQ12_014180 PE=4 SV=1;>tr|W5PW27|W5PW27_SHEEP Cytochrome c oxidase subunit 5B, mitochondrial OS=Ovis aries OX=9940 GN=LOC101110664 PE=1 SV=1	A0A836A7J5;W5PW27	JEQ12_014180;LOC101110664	Cytochrome c oxidase subunit 5B, mitochondrial;Cytochrome c oxidase subunit 5B, mitochondrial	1	367.288	11.4%;9.8%	1	47.0042	2
>tr|A0A6P3E5F6|A0A6P3E5F6_SHEEP 6-phosphogluconolactonase OS=Ovis aries OX=9940 GN=JEQ12_016091 PE=3 SV=1;>tr|W5Q4B6|W5Q4B6_SHEEP 6-phosphogluconolactonase OS=Ovis aries OX=9940 GN=PGLS PE=3 SV=1	A0A6P3E5F6;W5Q4B6	JEQ12_016091;PGLS	6-phosphogluconolactonase	1	320.475	6.2%;6.2%	1	46.4668	1
>tr|A0A836ACV1|A0A836ACV1_SHEEP Ras-related protein Rab-3 OS=Ovis aries OX=9940 GN=JEQ12_000325 PE=3 SV=1	A0A836ACV1	JEQ12_000325	Ras-related protein Rab-3	1	438.957	0.066	1	47.6461	1
>tr|A0A836D0V7|A0A836D0V7_SHEEP Ubiquitin-like domain-containing protein OS=Ovis aries OX=9940 GN=JEQ12_003846 PE=4 SV=1;>tr|A0A8K1ES75|A0A8K1ES75_SHEEP ISG15 ubiquitin like modifier OS=Ovis aries OX=9940 GN=ISG15 PE=2 SV=1;>tr|D5FS21|D5FS21_SHEEP ISG15 protein OS=Ovis aries OX=9940 GN=ISG15 PE=4 SV=1;>tr|W5PBE1|W5PBE1_SHEEP ISG15 ubiquitin like modifier OS=Ovis aries OX=9940 GN=ISG15 PE=4 SV=1	A0A836D0V7;A0A8K1ES75;D5FS21;W5PBE1	JEQ12_003846;ISG15;ISG15;ISG15	Ubiquitin-like domain-containing protein;ISG15 ubiquitin like modifier;ISG15 protein;ISG15 ubiquitin like modifier	1	268.501	10.2%;12.7%;8.6%;9%	1	37.7386	1
>tr|A0A6P7DUL5|A0A6P7DUL5_SHEEP Uncharacterized protein OS=Ovis aries OX=9940 GN=JEQ12_013374 PE=4 SV=1	A0A6P7DUL5	JEQ12_013374	Uncharacterized protein	1	454.405	0.017	1	45.1433	1
>tr|A0A6P3EHY1|A0A6P3EHY1_SHEEP Dynein light chain OS=Ovis aries OX=9940 GN=JEQ12_007368 PE=3 SV=1;>tr|A0A6P7DP80|A0A6P7DP80_SHEEP Dynein light chain OS=Ovis aries OX=9940 GN=JEQ12_000558 PE=3 SV=1;>tr|W5PS90|W5PS90_SHEEP Dynein light chain OS=Ovis aries OX=9940 GN=DYNLL1 PE=3 SV=1	A0A6P3EHY1;A0A6P7DP80;W5PS90	JEQ12_007368;JEQ12_000558;DYNLL1	Dynein light chain	1	436.248	16.9%;16.9%;16.5%	1	45.3518	1
>tr|A0A836D7L8|A0A836D7L8_SHEEP Choline/carnitine acyltransferase domain-containing protein OS=Ovis aries OX=9940 GN=JEQ12_000350 PE=3 SV=1;>tr|W5P878|W5P878_SHEEP Carnitine palmitoyltransferase 2 OS=Ovis aries OX=9940 GN=CPT2 PE=3 SV=1	A0A836D7L8;W5P878	JEQ12_000350;CPT2	Choline/carnitine acyltransferase domain-containing protein;Carnitine palmitoyltransferase 2	1	436.395	3%;3%	1	48.9199	1
>tr|A0A6P3EJC9|A0A6P3EJC9_SHEEP Vacuolar protein sorting-associated protein 35 OS=Ovis aries OX=9940 GN=JEQ12_004929 PE=3 SV=1;>tr|W5Q1R1|W5Q1R1_SHEEP Vacuolar protein sorting-associated protein 35 OS=Ovis aries OX=9940 GN=VPS35 PE=3 SV=1	A0A6P3EJC9;W5Q1R1	JEQ12_004929;VPS35	Vacuolar protein sorting-associated protein 35	1	433.463	1.6%;1.6%	1	44.9038	1
>tr|A0A6P7DXX9|A0A6P7DXX9_SHEEP Uncharacterized protein OS=Ovis aries OX=9940 GN=JEQ12_014975 PE=4 SV=1;>tr|W5NTF2|W5NTF2_SHEEP Mannose-6-phosphate receptor, cation dependent OS=Ovis aries OX=9940 GN=M6PR PE=4 SV=1	A0A6P7DXX9;W5NTF2	JEQ12_014975;M6PR	Uncharacterized protein;Mannose-6-phosphate receptor, cation dependent	1	210.462	4%;3.9%	1	41.734	1
>tr|A0A6P3EFH2|A0A6P3EFH2_SHEEP SNW domain-containing protein 1 OS=Ovis aries OX=9940 GN=JEQ12_018514 PE=3 SV=1;>tr|W5NXE8|W5NXE8_SHEEP SNW domain-containing protein 1 OS=Ovis aries OX=9940 GN=SNW1 PE=3 SV=1	A0A6P3EFH2;W5NXE8	JEQ12_018514;SNW1	SNW domain-containing protein 1	1	216.798	3.5%;3.5%	1	43.275	1
>tr|A0A836CUX2|A0A836CUX2_SHEEP Fibrinogen C-terminal domain-containing protein OS=Ovis aries OX=9940 GN=JEQ12_007054 PE=4 SV=1;>tr|W5NQ45|W5NQ45_SHEEP Fibrinogen beta chain OS=Ovis aries OX=9940 GN=FGB PE=4 SV=1;>tr|W5NQ46|W5NQ46_SHEEP Fibrinogen beta chain OS=Ovis aries OX=9940 GN=FGB PE=4 SV=1	A0A836CUX2;W5NQ45;W5NQ46	JEQ12_007054;FGB;FGB	Fibrinogen C-terminal domain-containing protein;Fibrinogen beta chain;Fibrinogen beta chain	1	400.957	2%;2%;2%	1	46.2957	2
>tr|A0A835ZN92|A0A835ZN92_SHEEP Death domain-associated protein 6 OS=Ovis aries OX=9940 GN=JEQ12_010252 PE=3 SV=1;>tr|W5PIE8|W5PIE8_SHEEP Death domain-associated protein 6 OS=Ovis aries OX=9940 GN=DAXX PE=3 SV=1	A0A835ZN92;W5PIE8	JEQ12_010252;DAXX	Death domain-associated protein 6	1	317.94	1.9%;1.8%	1	53.8548	1
>tr|A0A6P7D5E4|A0A6P7D5E4_SHEEP Phosphoinositide phospholipase C OS=Ovis aries OX=9940 GN=JEQ12_008185 PE=4 SV=1;>tr|W5NRL0|W5NRL0_SHEEP Phosphoinositide phospholipase C OS=Ovis aries OX=9940 GN=PLCD1 PE=4 SV=1	A0A6P7D5E4;W5NRL0	JEQ12_008185;PLCD1	Phosphoinositide phospholipase C	1	1281.26	2.2%;2.2%	1	39.1561	1
>tr|A0A836D855|A0A836D855_SHEEP Sulfurtransferase OS=Ovis aries OX=9940 GN=JEQ12_014806 PE=4 SV=1;>tr|W5QCZ0|W5QCZ0_SHEEP Mercaptopyruvate sulfurtransferase OS=Ovis aries OX=9940 GN=MPST PE=4 SV=1	A0A836D855;W5QCZ0	JEQ12_014806;MPST	Sulfurtransferase;Mercaptopyruvate sulfurtransferase	1	620.024	5.1%;4.7%	1	54.7571	1
>tr|A0A6P7D910|A0A6P7D910_SHEEP Uncharacterized protein OS=Ovis aries OX=9940 GN=JEQ12_011233 PE=4 SV=1;>tr|W5PZ35|W5PZ35_SHEEP FERM domain containing 8 OS=Ovis aries OX=9940 PE=4 SV=1	A0A6P7D910;W5PZ35	JEQ12_011233;	Uncharacterized protein;FERM domain containing 8	1	280.295	4.1%;4%	1	48.0112	1
>tr|A0A836D1P7|A0A836D1P7_SHEEP 40S ribosomal protein S28 OS=Ovis aries OX=9940 GN=JEQ12_016391 PE=3 SV=1;>tr|W5P0I6|W5P0I6_SHEEP 40S ribosomal protein S28 OS=Ovis aries OX=9940 GN=RPS28 PE=3 SV=1	A0A836D1P7;W5P0I6	JEQ12_016391;RPS28	40S ribosomal protein S28	1	512.377	14.5%;14.5%	1	47.0537	1
>tr|A0A835ZNH1|A0A835ZNH1_SHEEP RRM domain-containing protein OS=Ovis aries OX=9940 GN=JEQ12_012920 PE=4 SV=1;>tr|W5P4I5|W5P4I5_SHEEP Heterogeneous nuclear ribonucleoprotein H3 OS=Ovis aries OX=9940 GN=HNRNPH3 PE=4 SV=1;>tr|W5P4I8|W5P4I8_SHEEP Heterogeneous nuclear ribonucleoprotein H3 OS=Ovis aries OX=9940 GN=HNRNPH3 PE=4 SV=1	A0A835ZNH1;W5P4I5;W5P4I8	JEQ12_012920;HNRNPH3;HNRNPH3	RRM domain-containing protein;Heterogeneous nuclear ribonucleoprotein H3;Heterogeneous nuclear ribonucleoprotein H3	1	164.283	4%;5.5%;5.4%	1	42.2831	1
>tr|A0A835ZWK9|A0A835ZWK9_SHEEP Calcium-transporting ATPase OS=Ovis aries OX=9940 GN=JEQ12_003180 PE=3 SV=1	A0A835ZWK9	JEQ12_003180	Calcium-transporting ATPase	1	62.0864	0.015	1	44.7621	1
>tr|A0A6P7EG36|A0A6P7EG36_SHEEP Uncharacterized protein OS=Ovis aries OX=9940 GN=JEQ12_002134 PE=4 SV=1;>tr|A0A836ACD2|A0A836ACD2_SHEEP DNA-directed RNA polymerases I and III subunit RPAC2 OS=Ovis aries OX=9940 GN=JEQ12_009013 PE=4 SV=1	A0A6P7EG36;A0A836ACD2	JEQ12_002134;JEQ12_009013	Uncharacterized protein;DNA-directed RNA polymerases I and III subunit RPAC2	1	303.746	18.2%;15.4%	1	43.7949	1
>tr|A0A836A687|A0A836A687_SHEEP protein kinase C OS=Ovis aries OX=9940 GN=JEQ12_013503 PE=3 SV=1;>tr|W5PIK2|W5PIK2_SHEEP Protein kinase N3 OS=Ovis aries OX=9940 GN=PKN3 PE=3 SV=1	A0A836A687;W5PIK2	JEQ12_013503;PKN3	protein kinase C;Protein kinase N3	1	344.123	2.7%;2.9%	1	51.2093	1
>tr|A0A6P7EDK3|A0A6P7EDK3_SHEEP Uncharacterized protein OS=Ovis aries OX=9940 GN=JEQ12_018882 PE=4 SV=1	A0A6P7EDK3	JEQ12_018882	Uncharacterized protein	1	90.5247	0.004	1	46.6035	1
>tr|A0A6P7EBF3|A0A6P7EBF3_SHEEP Zinc finger CCCH domain-containing protein 14 OS=Ovis aries OX=9940 GN=JEQ12_018538 PE=3 SV=1	A0A6P7EBF3	JEQ12_018538	Zinc finger CCCH domain-containing protein 14	1	299.613	0.014	1	48.8872	1
>tr|A0A836A1D3|A0A836A1D3_SHEEP Uncharacterized protein OS=Ovis aries OX=9940 GN=JEQ12_017178 PE=4 SV=1;>tr|W5NPZ7|W5NPZ7_SHEEP Chromosome 6 C4orf3 homolog OS=Ovis aries OX=9940 GN=C6H4orf3 PE=4 SV=1	A0A836A1D3;W5NPZ7	JEQ12_017178;C6H4orf3	Uncharacterized protein;Chromosome 6 C4orf3 homolog	1	389.003	24.3%;25%	1	47.795	1
>tr|A0A6P7DAQ3|A0A6P7DAQ3_SHEEP Uncharacterized protein OS=Ovis aries OX=9940 GN=JEQ12_011270 PE=4 SV=1;>tr|W5P010|W5P010_SHEEP RAB1B, member RAS oncogene family OS=Ovis aries OX=9940 GN=RAB1B PE=4 SV=1	A0A6P7DAQ3;W5P010	JEQ12_011270;RAB1B	Uncharacterized protein;RAB1B, member RAS oncogene family	1	387.676	7.5%;4.9%	1	50.5702	1
>tr|A0A836CQK1|A0A836CQK1_SHEEP LIM zinc-binding domain-containing protein OS=Ovis aries OX=9940 GN=JEQ12_012556 PE=3 SV=1;>tr|W5PIF9|W5PIF9_SHEEP Transforming growth factor beta 1 induced transcript 1 OS=Ovis aries OX=9940 GN=TGFB1I1 PE=3 SV=1	A0A836CQK1;W5PIF9	JEQ12_012556;TGFB1I1	LIM zinc-binding domain-containing protein;Transforming growth factor beta 1 induced transcript 1	1	267.313	1.4%;3.3%	1	41.7027	1
>tr|A0A6P7DAM9|A0A6P7DAM9_SHEEP Uncharacterized protein OS=Ovis aries OX=9940 GN=JEQ12_011431 PE=3 SV=1	A0A6P7DAM9	JEQ12_011431	Uncharacterized protein	1	197.44	0.067	1	37.7182	1
>tr|A0A835ZRM6|A0A835ZRM6_SHEEP UPF3 domain-containing protein OS=Ovis aries OX=9940 GN=JEQ12_020449 PE=3 SV=1;>tr|W5Q3F1|W5Q3F1_SHEEP UPF3B regulator of nonsense mediated mRNA decay OS=Ovis aries OX=9940 GN=UPF3B PE=3 SV=1	A0A835ZRM6;W5Q3F1	JEQ12_020449;UPF3B	UPF3 domain-containing protein;UPF3B regulator of nonsense mediated mRNA decay	1	255.691	2.3%;2.3%	1	47.0831	1
>tr|A0A6P3EDG1|A0A6P3EDG1_SHEEP ORM1-like protein OS=Ovis aries OX=9940 GN=JEQ12_002825 PE=3 SV=1;>tr|W5PRY1|W5PRY1_SHEEP ORMDL sphingolipid biosynthesis regulator 3 OS=Ovis aries OX=9940 GN=ORMDL3 PE=3 SV=1	A0A6P3EDG1;W5PRY1	JEQ12_002825;ORMDL3	ORM1-like protein;ORMDL sphingolipid biosynthesis regulator 3	1	237.453	9.8%;7.2%	1	43.643	1
>tr|A0A836A9J7|A0A836A9J7_SHEEP Phosducin thioredoxin-like domain-containing protein OS=Ovis aries OX=9940 GN=JEQ12_014156 PE=3 SV=1;>tr|W5PUW9|W5PUW9_SHEEP Phosducin like 3 OS=Ovis aries OX=9940 GN=PDCL3 PE=3 SV=1	A0A836A9J7;W5PUW9	JEQ12_014156;PDCL3	Phosducin thioredoxin-like domain-containing protein;Phosducin like 3	1	267.899	6.5%;7.5%	1	42.8	1
>tr|A0A836CVZ7|A0A836CVZ7_SHEEP Link domain-containing protein OS=Ovis aries OX=9940 GN=JEQ12_006078 PE=4 SV=1;>tr|W5PN42|W5PN42_SHEEP Lymphatic vessel endothelial hyaluronan receptor 1 OS=Ovis aries OX=9940 GN=LYVE1 PE=4 SV=1	A0A836CVZ7;W5PN42	JEQ12_006078;LYVE1	Link domain-containing protein;Lymphatic vessel endothelial hyaluronan receptor 1	1	346.47	6.2%;6.2%	1	47.0979	1
>tr|A0A7S9SST0|A0A7S9SST0_SHEEP Hemoglobin subunit beta (Fragment) OS=Ovis aries OX=9940 GN=HBB PE=3 SV=1;>tr|A0A7S9XD72|A0A7S9XD72_SHEEP Hemoglobin subunit beta (Fragment) OS=Ovis aries OX=9940 GN=HBB PE=3 SV=1	A0A7S9SST0;A0A7S9XD72	HBB	Hemoglobin subunit beta (Fragment)	1	187.092	18.9%;18.9%	1	49.8716	3
>tr|W5P6D7|W5P6D7_SHEEP Activating signal cointegrator 1 complex subunit 2 OS=Ovis aries OX=9940 GN=ASCC2 PE=4 SV=1	W5P6D7	ASCC2	Activating signal cointegrator 1 complex subunit 2	1	355.787	0.021	1	46.3151	1
>tr|A0A836A4R9|A0A836A4R9_SHEEP Sushi domain-containing protein OS=Ovis aries OX=9940 GN=JEQ12_003536 PE=4 SV=1;>tr|D6PZY4|D6PZY4_SHEEP Factor H (Fragment) OS=Ovis aries OX=9940 GN=fH PE=2 SV=1;>tr|W5PFF9|W5PFF9_SHEEP Sushi domain-containing protein OS=Ovis aries OX=9940 PE=4 SV=1;>tr|W5QAN8|W5QAN8_SHEEP Sushi domain-containing protein OS=Ovis aries OX=9940 PE=4 SV=1	A0A836A4R9;D6PZY4;W5PFF9;W5QAN8	JEQ12_003536;fH;;	Sushi domain-containing protein;Factor H (Fragment);Sushi domain-containing protein;Sushi domain-containing protein	1	429.599	0.7%;0.8%;0.7%;3.8%	1	48.2972	1
>tr|A0A6P3EFA4|A0A6P3EFA4_SHEEP Anthrax toxin receptor OS=Ovis aries OX=9940 GN=JEQ12_017547 PE=3 SV=1;>tr|W5QC42|W5QC42_SHEEP Anthrax toxin receptor OS=Ovis aries OX=9940 GN=ANTXR2 PE=3 SV=1;>tr|W5QC43|W5QC43_SHEEP Anthrax toxin receptor OS=Ovis aries OX=9940 GN=ANTXR2 PE=3 SV=1	A0A6P3EFA4;W5QC42;W5QC43	JEQ12_017547;ANTXR2;ANTXR2	Anthrax toxin receptor	1	460.936	2.7%;2.7%;2.7%	1	41.3449	1
>tr|A0A836CSM2|A0A836CSM2_SHEEP Receptor protein-tyrosine kinase OS=Ovis aries OX=9940 GN=JEQ12_008139 PE=3 SV=1;>tr|W5PWC5|W5PWC5_SHEEP Receptor protein-tyrosine kinase OS=Ovis aries OX=9940 GN=EGFR PE=3 SV=1	A0A836CSM2;W5PWC5	JEQ12_008139;EGFR	Receptor protein-tyrosine kinase	1	327.031	1.2%;1.2%	1	43.3259	1
>tr|A0A6P3EMP3|A0A6P3EMP3_SHEEP Electron transfer flavoprotein subunit alpha OS=Ovis aries OX=9940 GN=JEQ12_007840 PE=3 SV=1	A0A6P3EMP3	JEQ12_007840	Electron transfer flavoprotein subunit alpha	1	127.844	0.027	1	44.4165	1
>tr|A0A836A550|A0A836A550_SHEEP Endonuclease/exonuclease/phosphatase family domain-containing protein 1 OS=Ovis aries OX=9940 GN=JEQ12_015536 PE=3 SV=1;>tr|W5P4C7|W5P4C7_SHEEP Septin OS=Ovis aries OX=9940 GN=SEPTIN7 PE=3 SV=1	A0A836A550;W5P4C7	JEQ12_015536;SEPTIN7	Endonuclease/exonuclease/phosphatase family domain-containing protein 1;Septin	1	710.905	1.2%;3.3%	1	55.8588	1
>tr|A0A836A066|A0A836A066_SHEEP Calcineurin-binding protein cabin-1 MEF2-binding domain-containing protein OS=Ovis aries OX=9940 GN=JEQ12_007533 PE=3 SV=1	A0A836A066	JEQ12_007533	Calcineurin-binding protein cabin-1 MEF2-binding domain-containing protein	1	497.291	0.009	1	48.3522	1
>sp|P56283|ANFC_SHEEP C-type natriuretic peptide OS=Ovis aries OX=9940 GN=NPPC PE=3 SV=1;>tr|W5NSA4|W5NSA4_SHEEP Natriuretic peptide C OS=Ovis aries OX=9940 GN=NPPC PE=4 SV=1	P56283;W5NSA4	NPPC	C-type natriuretic peptide;Natriuretic peptide C	1	374.817	13.5%;18.5%	1	50.5675	1
>tr|A0A6P7EZG0|A0A6P7EZG0_SHEEP C2H2-type domain-containing protein OS=Ovis aries OX=9940 GN=JEQ12_006669 PE=4 SV=1	A0A6P7EZG0	JEQ12_006669	C2H2-type domain-containing protein	1	507.577	0.034	1	43.8852	1
>tr|A0A836A7P5|A0A836A7P5_SHEEP Pre-mRNA-processing-splicing factor 8 OS=Ovis aries OX=9940 GN=JEQ12_003211 PE=4 SV=1;>tr|W5PV05|W5PV05_SHEEP Pre-mRNA processing factor 8 OS=Ovis aries OX=9940 GN=PRPF8 PE=4 SV=1	A0A836A7P5;W5PV05	JEQ12_003211;PRPF8	Pre-mRNA-processing-splicing factor 8;Pre-mRNA processing factor 8	1	208.701	0.8%;0.9%	1	46.8139	1
>tr|A0A836D348|A0A836D348_SHEEP J domain-containing protein (Fragment) OS=Ovis aries OX=9940 GN=JEQ12_018736 PE=4 SV=1;>tr|W5PMN0|W5PMN0_SHEEP SEC63 homolog, protein translocation regulator OS=Ovis aries OX=9940 GN=SEC63 PE=4 SV=1	A0A836D348;W5PMN0	JEQ12_018736;SEC63	J domain-containing protein (Fragment);SEC63 homolog, protein translocation regulator	1	522.252	1.6%;1.3%	1	42.8905	1
>tr|A0A836CPH4|A0A836CPH4_SHEEP phosphoinositide 5-phosphatase OS=Ovis aries OX=9940 GN=JEQ12_020428 PE=3 SV=1;>tr|W5PZG5|W5PZG5_SHEEP phosphoinositide 5-phosphatase OS=Ovis aries OX=9940 GN=OCRL PE=3 SV=1	A0A836CPH4;W5PZG5	JEQ12_020428;OCRL	phosphoinositide 5-phosphatase	1	1085.89	1.5%;1.4%	1	41.8441	1
>tr|A0A836AHS9|A0A836AHS9_SHEEP Thioredoxin domain-containing protein OS=Ovis aries OX=9940 GN=JEQ12_000269 PE=3 SV=1;>tr|W5NUE3|W5NUE3_SHEEP Peroxiredoxin 1 OS=Ovis aries OX=9940 GN=PRDX1 PE=4 SV=1	A0A836AHS9;W5NUE3	JEQ12_000269;PRDX1	Thioredoxin domain-containing protein;Peroxiredoxin 1	1	118.308	4.3%;3.7%	1	42.8953	4
>tr|A0A836D7Y0|A0A836D7Y0_SHEEP Adenosylhomocysteinase OS=Ovis aries OX=9940 GN=JEQ12_000650 PE=3 SV=1;>tr|W5QDL0|W5QDL0_SHEEP Adenosylhomocysteinase OS=Ovis aries OX=9940 GN=AHCYL1 PE=3 SV=1	A0A836D7Y0;W5QDL0	JEQ12_000650;AHCYL1	Adenosylhomocysteinase	1	347.8	3.8%;3.3%	1	41.4405	1
>tr|A0A835ZQB2|A0A835ZQB2_SHEEP Cytospin-A OS=Ovis aries OX=9940 GN=JEQ12_007541 PE=3 SV=1	A0A835ZQB2	JEQ12_007541	Cytospin-A	1	293.959	0.014	1	40.994	1
>tr|A0A836AN44|A0A836AN44_SHEEP DNA-binding protein SATB OS=Ovis aries OX=9940 GN=JEQ12_009734 PE=3 SV=1;>tr|W5Q2K5|W5Q2K5_SHEEP DNA-binding protein SATB OS=Ovis aries OX=9940 GN=SATB2 PE=3 SV=1	A0A836AN44;W5Q2K5	JEQ12_009734;SATB2	DNA-binding protein SATB	1	533.415	1.5%;1.7%	1	41.331	1
>tr|A0A6P3TJA9|A0A6P3TJA9_SHEEP WH2 domain-containing protein OS=Ovis aries OX=9940 GN=JEQ12_009508 PE=4 SV=1;>tr|W5NQ23|W5NQ23_SHEEP WAS/WASL interacting protein family member 1 OS=Ovis aries OX=9940 GN=WIPF1 PE=4 SV=1	A0A6P3TJA9;W5NQ23	JEQ12_009508;WIPF1	WH2 domain-containing protein;WAS/WASL interacting protein family member 1	1	618.728	5.7%;6.5%	1	41.7586	1
>tr|A0A835ZNE0|A0A835ZNE0_SHEEP Sjoegren syndrome/scleroderma autoantigen 1 OS=Ovis aries OX=9940 GN=JEQ12_011237 PE=4 SV=1;>tr|W5Q1V2|W5Q1V2_SHEEP Zinc ribbon domain containing 2 OS=Ovis aries OX=9940 GN=ZNRD2 PE=4 SV=1;>tr|W5Q1V4|W5Q1V4_SHEEP Zinc ribbon domain containing 2 OS=Ovis aries OX=9940 GN=ZNRD2 PE=4 SV=1	A0A835ZNE0;W5Q1V2;W5Q1V4	JEQ12_011237;ZNRD2;ZNRD2	Sjoegren syndrome/scleroderma autoantigen 1;Zinc ribbon domain containing 2;Zinc ribbon domain containing 2	1	210.318	5.3%;8.8%;7.8%	1	40.3734	1
>tr|A0A6P3E7V6|A0A6P3E7V6_SHEEP Sulfide quinone oxidoreductase OS=Ovis aries OX=9940 GN=SQOR PE=4 SV=1;>tr|A0A836D423|A0A836D423_SHEEP FAD/NAD(P)-binding domain-containing protein OS=Ovis aries OX=9940 GN=JEQ12_018283 PE=4 SV=1	A0A6P3E7V6;A0A836D423	SQOR;JEQ12_018283	Sulfide quinone oxidoreductase;FAD/NAD(P)-binding domain-containing protein	1	755.934	2.2%;1.5%	1	48.478	1
>tr|A0A6P7EWE8|A0A6P7EWE8_SHEEP Uncharacterized protein OS=Ovis aries OX=9940 GN=JEQ12_005694 PE=3 SV=1	A0A6P7EWE8	JEQ12_005694	Uncharacterized protein	1	310.933	0.033	1	44.0342	1
>tr|A0A6P3EPP1|A0A6P3EPP1_SHEEP Bromodomain-containing protein 2 OS=Ovis aries OX=9940 GN=JEQ12_010238 PE=4 SV=1;>tr|A0A6P7D6R9|A0A6P7D6R9_SHEEP Bromodomain containing 2 OS=Ovis aries OX=9940 GN=BRD2 PE=4 SV=1	A0A6P3EPP1;A0A6P7D6R9	JEQ12_010238;BRD2	Bromodomain-containing protein 2;Bromodomain containing 2	1	297.79	1.7%;1.7%	1	49.3537	1
>tr|A0A836AEH8|A0A836AEH8_SHEEP Wiskott-Aldrich syndrome protein family member OS=Ovis aries OX=9940 GN=JEQ12_010041 PE=3 SV=1;>tr|W5NZP8|W5NZP8_SHEEP Wiskott-Aldrich syndrome protein family member OS=Ovis aries OX=9940 GN=WASF2 PE=3 SV=1	A0A836AEH8;W5NZP8	JEQ12_010041;WASF2	Wiskott-Aldrich syndrome protein family member	1	456.35	5.3%;5%	1	45.2811	1
>tr|A0A836CTA9|A0A836CTA9_SHEEP Laminin G domain-containing protein OS=Ovis aries OX=9940 GN=JEQ12_007850 PE=4 SV=1;>tr|W5NV12|W5NV12_SHEEP Chondroitin sulfate proteoglycan 4 OS=Ovis aries OX=9940 GN=CSPG4 PE=4 SV=1	A0A836CTA9;W5NV12	JEQ12_007850;CSPG4	Laminin G domain-containing protein;Chondroitin sulfate proteoglycan 4	1	363.409	0.4%;0.4%	1	40.4389	1
>tr|A0A6P3E2F7|A0A6P3E2F7_SHEEP Uncharacterized protein OS=Ovis aries OX=9940 GN=JEQ12_013634 PE=4 SV=1;>tr|W5Q0N8|W5Q0N8_SHEEP ADAM metallopeptidase domain 17 OS=Ovis aries OX=9940 GN=ADAM17 PE=4 SV=1	A0A6P3E2F7;W5Q0N8	JEQ12_013634;ADAM17	Uncharacterized protein;ADAM metallopeptidase domain 17	1	397.503	1.7%;1.7%	1	46.9355	1
>tr|A0A6P7DMI4|A0A6P7DMI4_SHEEP Acireductone dioxygenase OS=Ovis aries OX=9940 GN=ADI1 PE=3 SV=1	A0A6P7DMI4	ADI1	Acireductone dioxygenase	1	420.392	0.078	1	42.8928	1
>tr|A0A6P3T9J6|A0A6P3T9J6_SHEEP Uncharacterized protein OS=Ovis aries OX=9940 GN=JEQ12_006447 PE=3 SV=1	A0A6P3T9J6	JEQ12_006447	Uncharacterized protein	1	1144.34	0.027	1	38.6652	1
>tr|A0A836A7Q0|A0A836A7Q0_SHEEP Glycine--tRNA ligase OS=Ovis aries OX=9940 GN=JEQ12_015565 PE=3 SV=1;>tr|W5PDU8|W5PDU8_SHEEP Glycine--tRNA ligase OS=Ovis aries OX=9940 GN=GARS1 PE=3 SV=1	A0A836A7Q0;W5PDU8	JEQ12_015565;GARS1	Glycine--tRNA ligase	1	1003.17	1.8%;1.8%	1	41.2365	1
>tr|A0A6P3EEC2|A0A6P3EEC2_SHEEP NADH dehydrogenase [ubiquinone] 1 beta subcomplex subunit 1 OS=Ovis aries OX=9940 GN=JEQ12_007991 PE=3 SV=1;>tr|W5QG39|W5QG39_SHEEP NADH dehydrogenase [ubiquinone] 1 beta subcomplex subunit 1 OS=Ovis aries OX=9940 PE=1 SV=1	A0A6P3EEC2;W5QG39	JEQ12_007991;	NADH dehydrogenase [ubiquinone] 1 beta subcomplex subunit 1	1	184.49	20.7%;20.7%	1	42.9156	1
>tr|A0A836D5U4|A0A836D5U4_SHEEP Amidohydrolase-related domain-containing protein OS=Ovis aries OX=9940 GN=JEQ12_016930 PE=3 SV=1	A0A836D5U4	JEQ12_016930	Amidohydrolase-related domain-containing protein	1	362.801	0.027	1	54.7306	1
>tr|W5Q1K6|W5Q1K6_SHEEP Erythrocyte membrane protein band 4.1 like 1 OS=Ovis aries OX=9940 GN=EPB41L1 PE=4 SV=1	W5Q1K6	EPB41L1	Erythrocyte membrane protein band 4.1 like 1	1	290.623	0.019	1	52.9426	1
>tr|A0A6P3E6Z5|A0A6P3E6Z5_SHEEP Flavin-containing monooxygenase OS=Ovis aries OX=9940 GN=FMO5 PE=3 SV=1;>tr|A0A6P3TMZ8|A0A6P3TMZ8_SHEEP Flavin-containing monooxygenase OS=Ovis aries OX=9940 GN=JEQ12_000755 PE=3 SV=1;>tr|W5QH53|W5QH53_SHEEP Flavin-containing monooxygenase OS=Ovis aries OX=9940 GN=FMO5 PE=3 SV=1	A0A6P3E6Z5;A0A6P3TMZ8;W5QH53	FMO5;JEQ12_000755;FMO5	Flavin-containing monooxygenase	1	219.581	2.8%;2.8%;2.8%	1	49.4999	1
>tr|A0A836CZR9|A0A836CZR9_SHEEP Ig-like domain-containing protein OS=Ovis aries OX=9940 GN=JEQ12_005802 PE=4 SV=1;>tr|W5P101|W5P101_SHEEP Alpha-1-B glycoprotein OS=Ovis aries OX=9940 GN=A1BG PE=4 SV=1	A0A836CZR9;W5P101	JEQ12_005802;A1BG	Ig-like domain-containing protein;Alpha-1-B glycoprotein	1	435.157	3.4%;3.5%	1	49.5809	1
>tr|A0A836AHP9|A0A836AHP9_SHEEP 60S ribosomal protein L4 OS=Ovis aries OX=9940 GN=JEQ12_017106 PE=3 SV=1;>tr|Q30B85|Q30B85_SHEEP Ribosomal protein L4 (Fragment) OS=Ovis aries OX=9940 PE=2 SV=1;>tr|W5Q9Z9|W5Q9Z9_SHEEP 60S ribosomal protein L4 OS=Ovis aries OX=9940 GN=RPL4 PE=3 SV=1	A0A836AHP9;Q30B85;W5Q9Z9	JEQ12_017106;;RPL4	60S ribosomal protein L4;Ribosomal protein L4 (Fragment);60S ribosomal protein L4	1	548.986	4.7%;10.4%;4.6%	1	46.3266	1
>tr|A0A6P3EFS4|A0A6P3EFS4_SHEEP BLOC-1-related complex subunit 6 C-terminal helix domain-containing protein OS=Ovis aries OX=9940 GN=JEQ12_003058 PE=4 SV=1	A0A6P3EFS4	JEQ12_003058	BLOC-1-related complex subunit 6 C-terminal helix domain-containing protein	1	165.25	0.042	1	40.2267	1
>tr|A0A836D620|A0A836D620_SHEEP Arf-GAP domain-containing protein OS=Ovis aries OX=9940 GN=JEQ12_015209 PE=4 SV=1;>tr|W5QCM1|W5QCM1_SHEEP ADP ribosylation factor GTPase activating protein 3 OS=Ovis aries OX=9940 GN=ARFGAP3 PE=4 SV=1;>tr|W5QCM2|W5QCM2_SHEEP ADP ribosylation factor GTPase activating protein 3 OS=Ovis aries OX=9940 GN=ARFGAP3 PE=4 SV=1	A0A836D620;W5QCM1;W5QCM2	JEQ12_015209;ARFGAP3;ARFGAP3	Arf-GAP domain-containing protein;ADP ribosylation factor GTPase activating protein 3;ADP ribosylation factor GTPase activating protein 3	1	296.272	3.3%;3.3%;3%	1	42.0393	1
>tr|A0A836AID2|A0A836AID2_SHEEP Neural Wiskott-Aldrich syndrome protein OS=Ovis aries OX=9940 GN=JEQ12_015678 PE=4 SV=1;>tr|W5NS92|W5NS92_SHEEP WASP like actin nucleation promoting factor OS=Ovis aries OX=9940 GN=WASL PE=4 SV=1	A0A836AID2;W5NS92	JEQ12_015678;WASL	Neural Wiskott-Aldrich syndrome protein;WASP like actin nucleation promoting factor	1	325.783	4.8%;5.2%	1	38.3096	1
>tr|A0A6P3E512|A0A6P3E512_SHEEP Cystatin fetuin-B-type domain-containing protein OS=Ovis aries OX=9940 GN=JEQ12_001512 PE=4 SV=1;>tr|W5QH54|W5QH54_SHEEP Fetuin B OS=Ovis aries OX=9940 GN=FETUB PE=4 SV=1	A0A6P3E512;W5QH54	JEQ12_001512;FETUB	Cystatin fetuin-B-type domain-containing protein;Fetuin B	1	570.497	3.4%;3.4%	1	43.2992	1
>tr|A0A836AB77|A0A836AB77_SHEEP TGF-beta family profile domain-containing protein OS=Ovis aries OX=9940 GN=JEQ12_019504 PE=3 SV=1	A0A836AB77	JEQ12_019504	TGF-beta family profile domain-containing protein	1	514.053	0.03	1	43.6022	1
>tr|A0A836A397|A0A836A397_SHEEP KN motif and ankyrin repeat domain-containing protein 3 OS=Ovis aries OX=9940 GN=JEQ12_016392 PE=4 SV=1	A0A836A397	JEQ12_016392	KN motif and ankyrin repeat domain-containing protein 3	1	437.035	0.017	1	48.1996	1
>tr|A0A6P7DWT5|A0A6P7DWT5_SHEEP Peptide-methionine (R)-S-oxide reductase OS=Ovis aries OX=9940 GN=MSRB3 PE=3 SV=1;>tr|A0A836AKJ3|A0A836AKJ3_SHEEP Peptide-methionine (R)-S-oxide reductase OS=Ovis aries OX=9940 GN=JEQ12_014517 PE=3 SV=1	A0A6P7DWT5;A0A836AKJ3	MSRB3;JEQ12_014517	Peptide-methionine (R)-S-oxide reductase	1	235.877	6%;3.7%	1	52.9979	1
>tr|A0A836CX58|A0A836CX58_SHEEP ERBB receptor feedback inhibitor 1 OS=Ovis aries OX=9940 GN=JEQ12_003742 PE=4 SV=1;>tr|W5PK30|W5PK30_SHEEP ERBB receptor feedback inhibitor 1 OS=Ovis aries OX=9940 GN=ERRFI1 PE=4 SV=1	A0A836CX58;W5PK30	JEQ12_003742;ERRFI1	ERBB receptor feedback inhibitor 1	1	299.733	4.1%;4.1%	1	45.4506	1
>tr|A0A6P7EM97|A0A6P7EM97_SHEEP selenide, water dikinase OS=Ovis aries OX=9940 GN=SEPHS1 PE=4 SV=1;>tr|A0A6P7ER40|A0A6P7ER40_SHEEP selenide, water dikinase OS=Ovis aries OX=9940 GN=JEQ12_004180 PE=4 SV=1	A0A6P7EM97;A0A6P7ER40	SEPHS1;JEQ12_004180	selenide, water dikinase;selenide, water dikinase	1	328.916	4.6%;4.6%	1	47.1142	1
>tr|A0A835ZQ82|A0A835ZQ82_SHEEP HTH La-type RNA-binding domain-containing protein OS=Ovis aries OX=9940 GN=JEQ12_007138 PE=4 SV=1	A0A835ZQ82	JEQ12_007138	HTH La-type RNA-binding domain-containing protein	1	159.961	0.021	1	50.5964	1
>tr|A0A6P7ET12|A0A6P7ET12_SHEEP Splicing factor U2AF subunit OS=Ovis aries OX=9940 GN=JEQ12_005695 PE=3 SV=1	A0A6P7ET12	JEQ12_005695	Splicing factor U2AF subunit	1	642.303	0.045	1	48.0195	1
>tr|A0A6P3TM89|A0A6P3TM89_SHEEP Clusterin OS=Ovis aries OX=9940 GN=LOC101113728 PE=3 SV=1;>tr|A0A836D6R3|A0A836D6R3_SHEEP Clusterin OS=Ovis aries OX=9940 GN=JEQ12_009316 PE=3 SV=1;>tr|W5PZI0|W5PZI0_SHEEP Clusterin OS=Ovis aries OX=9940 GN=LOC101113728 PE=3 SV=1	A0A6P3TM89;A0A836D6R3;W5PZI0	LOC101113728;JEQ12_009316;LOC101113728	Clusterin	1	140.994	4.1%;3.3%;4%	1	48.7252	1
>tr|A0A6P3TD53|A0A6P3TD53_SHEEP Serine/threonine-protein phosphatase OS=Ovis aries OX=9940 GN=JEQ12_011305 PE=3 SV=1;>tr|W5PNV2|W5PNV2_SHEEP Serine/threonine-protein phosphatase OS=Ovis aries OX=9940 GN=PPP1CA PE=3 SV=1	A0A6P3TD53;W5PNV2	JEQ12_011305;PPP1CA	Serine/threonine-protein phosphatase	1	231.969	7.9%;7.9%	1	40.039	1
>tr|A0A6P3YK56|A0A6P3YK56_SHEEP Gelsolin-like domain-containing protein OS=Ovis aries OX=9940 GN=JEQ12_002979 PE=4 SV=1;>tr|W5NR09|W5NR09_SHEEP FLII actin remodeling protein OS=Ovis aries OX=9940 GN=FLII PE=4 SV=1	A0A6P3YK56;W5NR09	JEQ12_002979;FLII	Gelsolin-like domain-containing protein;FLII actin remodeling protein	1	343.268	2%;2%	1	49.789	1
>tr|A0A835ZV02|A0A835ZV02_SHEEP Zinc transporter SLC39A7 OS=Ovis aries OX=9940 GN=JEQ12_010242 PE=4 SV=1;>tr|C7BDW5|C7BDW5_SHEEP SLC39A7 OS=Ovis aries OX=9940 GN=SLC39A7 PE=2 SV=1;>tr|W5PG60|W5PG60_SHEEP Solute carrier family 39 member 7 OS=Ovis aries OX=9940 GN=SLC39A7 PE=4 SV=1	A0A835ZV02;C7BDW5;W5PG60	JEQ12_010242;SLC39A7;SLC39A7	Zinc transporter SLC39A7;SLC39A7;Solute carrier family 39 member 7	1	360.365	2.8%;2.8%;2.7%	1	41.2857	1
>tr|A0A6P7ENL1|A0A6P7ENL1_SHEEP Respirasome Complex Assembly Factor 1 OS=Ovis aries OX=9940 GN=JEQ12_004609 PE=3 SV=1	A0A6P7ENL1	JEQ12_004609	Respirasome Complex Assembly Factor 1	1	383.95	0.093	1	38.2883	1
>tr|A0A836CWU3|A0A836CWU3_SHEEP THIF-type NAD/FAD binding fold domain-containing protein OS=Ovis aries OX=9940 GN=JEQ12_005049 PE=4 SV=1;>tr|W5NW97|W5NW97_SHEEP NEDD8-activating enzyme E1 regulatory subunit OS=Ovis aries OX=9940 GN=NAE1 PE=3 SV=1	A0A836CWU3;W5NW97	JEQ12_005049;NAE1	THIF-type NAD/FAD binding fold domain-containing protein;NEDD8-activating enzyme E1 regulatory subunit	1	298.236	1.3%;2.8%	1	46.1858	1
>tr|A0A6P3EMR9|A0A6P3EMR9_SHEEP Uncharacterized protein OS=Ovis aries OX=9940 GN=JEQ12_007882 PE=4 SV=1;>tr|W5P283|W5P283_SHEEP Promyelocytic leukemia OS=Ovis aries OX=9940 GN=PML PE=4 SV=1	A0A6P3EMR9;W5P283	JEQ12_007882;PML	Uncharacterized protein;Promyelocytic leukemia	1	405.236	1.8%;1.9%	1	42.8453	1
>tr|A0A836CWA3|A0A836CWA3_SHEEP 60S ribosomal protein L38 OS=Ovis aries OX=9940 GN=JEQ12_004140 PE=3 SV=1	A0A836CWA3	JEQ12_004140	60S ribosomal protein L38	1	288.323	0.017	1	40.6282	1
>tr|A0A835ZPV3|A0A835ZPV3_SHEEP LEM domain-containing protein OS=Ovis aries OX=9940 GN=JEQ12_007196 PE=4 SV=1;>tr|W5PK46|W5PK46_SHEEP Ankyrin repeat and LEM domain containing 2 OS=Ovis aries OX=9940 GN=ANKLE2 PE=4 SV=1	A0A835ZPV3;W5PK46	JEQ12_007196;ANKLE2	LEM domain-containing protein;Ankyrin repeat and LEM domain containing 2	1	213.766	1.7%;1.6%	1	38.2987	1
>tr|W5Q6F1|W5Q6F1_SHEEP Starch binding domain 1 OS=Ovis aries OX=9940 PE=4 SV=1	W5Q6F1	NaN	Starch binding domain 1	1	225.274	0.066	1	43.0534	1
>tr|A0A836A442|A0A836A442_SHEEP protein-tyrosine-phosphatase OS=Ovis aries OX=9940 GN=JEQ12_004018 PE=4 SV=1	A0A836A442	JEQ12_004018	protein-tyrosine-phosphatase	1	263.636	0.026	1	40.4124	1
>tr|A0A6P3E9J6|A0A6P3E9J6_SHEEP Nucleoporin NUP53 OS=Ovis aries OX=9940 GN=JEQ12_009451 PE=3 SV=1;>tr|W5Q5H5|W5Q5H5_SHEEP Nucleoporin NUP53 OS=Ovis aries OX=9940 GN=NUP35 PE=3 SV=1	A0A6P3E9J6;W5Q5H5	JEQ12_009451;NUP35	Nucleoporin NUP53	1	551.377	4%;4%	1	37.7207	1
>tr|A0A836A0L1|A0A836A0L1_SHEEP Dedicator of cytokinesis protein 9 OS=Ovis aries OX=9940 GN=JEQ12_002283 PE=3 SV=1;>tr|W5P0D7|W5P0D7_SHEEP Dedicator of cytokinesis 9 OS=Ovis aries OX=9940 GN=DOCK9 PE=3 SV=1	A0A836A0L1;W5P0D7	JEQ12_002283;DOCK9	Dedicator of cytokinesis protein 9;Dedicator of cytokinesis 9	1	705.132	0.7%;0.7%	1	42.6139	1
>tr|A0A836CQS5|A0A836CQS5_SHEEP Brain-specific angiogenesis inhibitor 1-associated protein 2-like protein 1 OS=Ovis aries OX=9940 GN=JEQ12_012719 PE=4 SV=1	A0A836CQS5	JEQ12_012719	Brain-specific angiogenesis inhibitor 1-associated protein 2-like protein 1	1	428.221	0.018	1	39.3676	1
>tr|A0A836A1D1|A0A836A1D1_SHEEP Small integral membrane protein 8 OS=Ovis aries OX=9940 GN=JEQ12_018806 PE=3 SV=1;>tr|A0A836ACJ5|A0A836ACJ5_SHEEP Small integral membrane protein 8 OS=Ovis aries OX=9940 GN=JEQ12_016592 PE=3 SV=1;>tr|W5PUB8|W5PUB8_SHEEP Small integral membrane protein 8 OS=Ovis aries OX=9940 GN=SMIM8 PE=3 SV=1;>tr|W5Q5C6|W5Q5C6_SHEEP Small integral membrane protein 8 OS=Ovis aries …	A0A836A1D1;A0A836ACJ5;W5PUB8;W5Q5C6	JEQ12_018806;JEQ12_016592;SMIM8;LOC101116567	Small integral membrane protein 8	1	528.956	6.3%;23.7%;23.7%;23.7%	1	41.5179	1
>tr|W5Q0I5|W5Q0I5_SHEEP Doublecortin domain-containing protein OS=Ovis aries OX=9940 PE=4 SV=1	W5Q0I5	NaN	Doublecortin domain-containing protein	1	82.3136	0.004	1	38.5851	1
>tr|A0A6P7EAS7|A0A6P7EAS7_SHEEP Mothers against decapentaplegic homolog OS=Ovis aries OX=9940 GN=JEQ12_017826 PE=3 SV=1;>tr|U5PRB1|U5PRB1_SHEEP Mothers against decapentaplegic homolog (Fragment) OS=Ovis aries OX=9940 GN=SMAD3 PE=2 SV=1;>tr|W5QA57|W5QA57_SHEEP MH1 domain-containing protein OS=Ovis aries OX=9940 PE=4 SV=1	A0A6P7EAS7;U5PRB1;W5QA57	JEQ12_017826;SMAD3;	Mothers against decapentaplegic homolog;Mothers against decapentaplegic homolog (Fragment);MH1 domain-containing protein	1	143.658	3.1%;3.1%;12.3%	1	44.3977	1
>tr|A0A6P3YNX4|A0A6P3YNX4_SHEEP Mothers against decapentaplegic homolog OS=Ovis aries OX=9940 GN=JEQ12_012022 PE=3 SV=1;>tr|A0A6P7DD43|A0A6P7DD43_SHEEP Mothers against decapentaplegic homolog OS=Ovis aries OX=9940 GN=SMAD2 PE=3 SV=1;>tr|W5P0F4|W5P0F4_SHEEP Mothers against decapentaplegic homolog OS=Ovis aries OX=9940 GN=SMAD2 PE=3 SV=1	A0A6P3YNX4;A0A6P7DD43;W5P0F4	JEQ12_012022;SMAD2;SMAD2	Mothers against decapentaplegic homolog	1	408.661	2.8%;2.8%;3%	1	37.8206	1
>tr|A0A6P7EB10|A0A6P7EB10_SHEEP Arginase OS=Ovis aries OX=9940 GN=JEQ12_018835 PE=3 SV=1;>tr|W5PWY0|W5PWY0_SHEEP Arginase OS=Ovis aries OX=9940 GN=ARG1 PE=3 SV=1	A0A6P7EB10;W5PWY0	JEQ12_018835;ARG1	Arginase	1	422.522	6.2%;5.7%	1	47.5757	1
>tr|A0A836CR23|A0A836CR23_SHEEP Histone-lysine N-methyltransferase NSD3 OS=Ovis aries OX=9940 GN=JEQ12_013251 PE=4 SV=1;>tr|W5NTL7|W5NTL7_SHEEP Nuclear receptor binding SET domain protein 3 OS=Ovis aries OX=9940 GN=NSD3 PE=4 SV=1	A0A836CR23;W5NTL7	JEQ12_013251;NSD3	Histone-lysine N-methyltransferase NSD3;Nuclear receptor binding SET domain protein 3	1	309.988	1.2%;1.2%	1	53.349	1
>tr|A0A835ZSB1|A0A835ZSB1_SHEEP Fibronectin type-III domain-containing protein OS=Ovis aries OX=9940 GN=JEQ12_006846 PE=3 SV=1;>tr|W5PCA4|W5PCA4_SHEEP Interleukin 6 signal transducer OS=Ovis aries OX=9940 GN=IL6ST PE=3 SV=1	A0A835ZSB1;W5PCA4	JEQ12_006846;IL6ST	Fibronectin type-III domain-containing protein;Interleukin 6 signal transducer	1	637.34	1.1%;1.2%	1	49.9522	1
>tr|W5P9T4|W5P9T4_SHEEP Uncharacterized protein OS=Ovis aries OX=9940 PE=4 SV=1	W5P9T4	NaN	Uncharacterized protein	1	745.925	0.034	1	50.6619	1
>tr|A0A6P3YTK2|A0A6P3YTK2_SHEEP Histidine kinase/HSP90-like ATPase domain-containing protein OS=Ovis aries OX=9940 GN=JEQ12_012287 PE=3 SV=1;>tr|W5NW44|W5NW44_SHEEP TNF receptor associated protein 1 OS=Ovis aries OX=9940 GN=TRAP1 PE=3 SV=1	A0A6P3YTK2;W5NW44	JEQ12_012287;TRAP1	Histidine kinase/HSP90-like ATPase domain-containing protein;TNF receptor associated protein 1	1	427.485	1.7%;1.8%	1	51.0199	1
>tr|W5QFI2|W5QFI2_SHEEP RNA helicase aquarius OS=Ovis aries OX=9940 GN=AQR PE=3 SV=1	W5QFI2	AQR	RNA helicase aquarius	1	246.625	0.011	1	46.0027	1
>tr|A0A835ZY29|A0A835ZY29_SHEEP Bcl-2 Bcl-2 homology region 1-3 domain-containing protein OS=Ovis aries OX=9940 GN=JEQ12_007784 PE=3 SV=1;>tr|W5Q0N6|W5Q0N6_SHEEP BCL2 related protein A1 OS=Ovis aries OX=9940 GN=BCL2A1 PE=3 SV=1	A0A835ZY29;W5Q0N6	JEQ12_007784;BCL2A1	Bcl-2 Bcl-2 homology region 1-3 domain-containing protein;BCL2 related protein A1	1	201.454	4.7%;5.7%	1	43.0306	1
>tr|A0A836A7S6|A0A836A7S6_SHEEP ABC transporter domain-containing protein OS=Ovis aries OX=9940 GN=JEQ12_002377 PE=4 SV=1;>tr|W5PYB9|W5PYB9_SHEEP ATP binding cassette subfamily A member 6 OS=Ovis aries OX=9940 GN=ABCA6 PE=4 SV=1	A0A836A7S6;W5PYB9	JEQ12_002377;ABCA6	ABC transporter domain-containing protein;ATP binding cassette subfamily A member 6	1	237.537	1%;1%	1	42.5894	1
>tr|A0A835ZXW3|A0A835ZXW3_SHEEP Dystroglycan 1 OS=Ovis aries OX=9940 GN=JEQ12_008466 PE=4 SV=1;>tr|W5PVZ9|W5PVZ9_SHEEP Dystroglycan 1 OS=Ovis aries OX=9940 GN=DAG1 PE=4 SV=1	A0A835ZXW3;W5PVZ9	JEQ12_008466;DAG1	Dystroglycan 1	1	259.669	1.6%;1.6%	1	43.5201	1
>tr|A0A6P7E8X9|A0A6P7E8X9_SHEEP Uncharacterized protein OS=Ovis aries OX=9940 GN=JEQ12_017277 PE=4 SV=1;>tr|W5Q7N2|W5Q7N2_SHEEP PDZ and LIM domain 5 OS=Ovis aries OX=9940 GN=PDLIM5 PE=4 SV=1;>tr|W5Q7N3|W5Q7N3_SHEEP PDZ and LIM domain 5 OS=Ovis aries OX=9940 GN=PDLIM5 PE=4 SV=1	A0A6P7E8X9;W5Q7N2;W5Q7N3	JEQ12_017277;PDLIM5;PDLIM5	Uncharacterized protein;PDZ and LIM domain 5;PDZ and LIM domain 5	1	378.294	3.4%;3.1%;2.7%	1	46.9045	1
>tr|A0A6P7DVH1|A0A6P7DVH1_SHEEP Uncharacterized protein OS=Ovis aries OX=9940 GN=JEQ12_013544 PE=3 SV=1;>tr|A0A835ZLN5|A0A835ZLN5_SHEEP Pre-B-cell leukemia transcription factor 2 OS=Ovis aries OX=9940 GN=JEQ12_010466 PE=3 SV=1;>tr|W5NPM7|W5NPM7_SHEEP PBX homeobox 2 OS=Ovis aries OX=9940 GN=LOC114115660 PE=3 SV=1	A0A6P7DVH1;A0A835ZLN5;W5NPM7	JEQ12_013544;JEQ12_010466;LOC114115660	Uncharacterized protein;Pre-B-cell leukemia transcription factor 2;PBX homeobox 2	1	354.081	4%;3.3%;3.3%	1	44.1052	1
>tr|W5P8G4|W5P8G4_SHEEP NHP2 ribonucleoprotein OS=Ovis aries OX=9940 GN=NHP2 PE=3 SV=1	W5P8G4	NHP2	NHP2 ribonucleoprotein	1	913.402	0.113	1	39.1061	1
>tr|A0A835ZL52|A0A835ZL52_SHEEP Uncharacterized protein OS=Ovis aries OX=9940 GN=JEQ12_011521 PE=3 SV=1;>tr|A0A835ZNN8|A0A835ZNN8_SHEEP Uncharacterized protein OS=Ovis aries OX=9940 GN=JEQ12_011520 PE=3 SV=1;>tr|A0A835ZTW8|A0A835ZTW8_SHEEP Uncharacterized protein OS=Ovis aries OX=9940 GN=JEQ12_011524 PE=3 SV=1	A0A835ZL52;A0A835ZNN8;A0A835ZTW8	JEQ12_011521;JEQ12_011520;JEQ12_011524	Uncharacterized protein	1	579.148	5%;5.3%;1.5%	1	40.7193	1
>tr|A0A836AL00|A0A836AL00_SHEEP SH3 domain-binding protein 1 OS=Ovis aries OX=9940 GN=JEQ12_015114 PE=4 SV=1;>tr|W5PWW9|W5PWW9_SHEEP SH3 domain binding protein 1 OS=Ovis aries OX=9940 GN=SH3BP1 PE=4 SV=1	A0A836AL00;W5PWW9	JEQ12_015114;SH3BP1	SH3 domain-binding protein 1;SH3 domain binding protein 1	1	390.913	2.2%;2.2%	1	52.6733	1
>tr|A0A836CTJ5|A0A836CTJ5_SHEEP LIM zinc-binding domain-containing protein OS=Ovis aries OX=9940 GN=JEQ12_008120 PE=4 SV=1	A0A836CTJ5	JEQ12_008120	LIM zinc-binding domain-containing protein	1	423.586	0.146	1	51.6511	1
>tr|A0A836D7I4|A0A836D7I4_SHEEP T-complex protein 1 subunit gamma OS=Ovis aries OX=9940 GN=JEQ12_000984 PE=3 SV=1;>tr|W5P765|W5P765_SHEEP T-complex protein 1 subunit gamma OS=Ovis aries OX=9940 GN=CCT3 PE=3 SV=1	A0A836D7I4;W5P765	JEQ12_000984;CCT3	T-complex protein 1 subunit gamma	1	495.266	2%;3.3%	1	48.9065	1
>tr|A0A835ZQE8|A0A835ZQE8_SHEEP Adhesion G-protein coupled receptor D1 OS=Ovis aries OX=9940 GN=JEQ12_007213 PE=3 SV=1;>tr|W5PZY4|W5PZY4_SHEEP Adhesion G protein-coupled receptor D1 OS=Ovis aries OX=9940 GN=ADGRD1 PE=3 SV=1;>tr|W5PZY6|W5PZY6_SHEEP Adhesion G protein-coupled receptor D1 OS=Ovis aries OX=9940 GN=ADGRD1 PE=3 SV=1	A0A835ZQE8;W5PZY4;W5PZY6	JEQ12_007213;ADGRD1;ADGRD1	Adhesion G-protein coupled receptor D1;Adhesion G protein-coupled receptor D1;Adhesion G protein-coupled receptor D1	1	289.861	1.5%;2.1%;2.2%	1	46.4966	1
>tr|A0A6P7DGI4|A0A6P7DGI4_SHEEP SAP domain-containing protein OS=Ovis aries OX=9940 GN=JEQ12_012356 PE=4 SV=1;>tr|W5PC57|W5PC57_SHEEP Myocardin related transcription factor B OS=Ovis aries OX=9940 GN=MRTFB PE=4 SV=1	A0A6P7DGI4;W5PC57	JEQ12_012356;MRTFB	SAP domain-containing protein;Myocardin related transcription factor B	1	423.727	2.2%;2.3%	1	44.188	1
>tr|A0A835ZLD8|A0A835ZLD8_SHEEP Enoyl reductase (ER) domain-containing protein OS=Ovis aries OX=9940 GN=JEQ12_011833 PE=3 SV=1;>tr|W5P382|W5P382_SHEEP Zinc binding alcohol dehydrogenase domain containing 2 OS=Ovis aries OX=9940 PE=3 SV=1	A0A835ZLD8;W5P382	JEQ12_011833;	Enoyl reductase (ER) domain-containing protein;Zinc binding alcohol dehydrogenase domain containing 2	1	380.249	3.6%;4.4%	1	46.843	1
>tr|A0A6P3EDN7|A0A6P3EDN7_SHEEP 116 kDa U5 small nuclear ribonucleoprotein component OS=Ovis aries OX=9940 GN=JEQ12_002660 PE=3 SV=1;>tr|W5PH31|W5PH31_SHEEP 116 kDa U5 small nuclear ribonucleoprotein component OS=Ovis aries OX=9940 GN=EFTUD2 PE=3 SV=1	A0A6P3EDN7;W5PH31	JEQ12_002660;EFTUD2	116 kDa U5 small nuclear ribonucleoprotein component	1	377.845	1.3%;1.3%	1	43.3529	1
>tr|W5P0A4|W5P0A4_SHEEP Dihydropyrimidinase like 3 OS=Ovis aries OX=9940 GN=DPYSL3 PE=3 SV=1	W5P0A4	DPYSL3	Dihydropyrimidinase like 3	1	606.715	0.019	1	49.4943	1
>tr|A0A836D358|A0A836D358_SHEEP Ribosomal RNA-processing protein 14/surfeit locus protein 6 C-terminal domain-containing protein OS=Ovis aries OX=9940 GN=JEQ12_013412 PE=3 SV=1	A0A836D358	JEQ12_013412	Ribosomal RNA-processing protein 14/surfeit locus protein 6 C-terminal domain-containing protein	1	197.883	0.045	1	51.1808	1
>tr|A0A835ZJQ1|A0A835ZJQ1_SHEEP UBP-type domain-containing protein OS=Ovis aries OX=9940 GN=JEQ12_011523 PE=3 SV=1;>tr|A0A835ZKD4|A0A835ZKD4_SHEEP Histone deacetylase 6 OS=Ovis aries OX=9940 GN=JEQ12_020003 PE=3 SV=1;>tr|W5PQF1|W5PQF1_SHEEP Histone deacetylase 6 OS=Ovis aries OX=9940 GN=HDAC6 PE=3 SV=1;>tr|W5PQF3|W5PQF3_SHEEP Histone deacetylase 6 OS=Ovis aries OX=9940 GN=HDAC6 PE=3 SV=1	A0A835ZJQ1;A0A835ZKD4;W5PQF1;W5PQF3	JEQ12_011523;JEQ12_020003;HDAC6;HDAC6	UBP-type domain-containing protein;Histone deacetylase 6;Histone deacetylase 6;Histone deacetylase 6	1	382.315	1.2%;0.8%;1.1%;1.1%	1	38.0859	1
>tr|A0A836CRB5|A0A836CRB5_SHEEP DDHD domain-containing protein OS=Ovis aries OX=9940 GN=JEQ12_011713 PE=4 SV=1;>tr|W5P1F8|W5P1F8_SHEEP SEC23 interacting protein OS=Ovis aries OX=9940 GN=SEC23IP PE=4 SV=1	A0A836CRB5;W5P1F8	JEQ12_011713;SEC23IP	DDHD domain-containing protein;SEC23 interacting protein	1	636.206	1.6%;1.6%	1	47.6355	1
>tr|A0A836D824|A0A836D824_SHEEP Apoptotic protease-activating factor 1 OS=Ovis aries OX=9940 GN=JEQ12_014701 PE=4 SV=1;>tr|W5PUE6|W5PUE6_SHEEP Apoptotic protease-activating factor 1 OS=Ovis aries OX=9940 GN=APAF1 PE=4 SV=1	A0A836D824;W5PUE6	JEQ12_014701;APAF1	Apoptotic protease-activating factor 1	1	219.881	1.3%;1.3%	1	47.2949	1
>tr|A0A6P7F1L6|A0A6P7F1L6_SHEEP Uncharacterized protein OS=Ovis aries OX=9940 GN=JEQ12_006838 PE=3 SV=1;>tr|W5P684|W5P684_SHEEP Actin beta like 2 OS=Ovis aries OX=9940 GN=ACTBL2 PE=3 SV=1	A0A6P7F1L6;W5P684	JEQ12_006838;ACTBL2	Uncharacterized protein;Actin beta like 2	1	553.588	4.8%;4.8%	1	38.4222	1
>tr|A0A836D0Z7|A0A836D0Z7_SHEEP Protein furry homolog-like OS=Ovis aries OX=9940 GN=JEQ12_017400 PE=4 SV=1;>tr|W5Q8Q8|W5Q8Q8_SHEEP FRY like transcription coactivator OS=Ovis aries OX=9940 GN=FRYL PE=4 SV=1;>tr|W5Q8R0|W5Q8R0_SHEEP FRY like transcription coactivator OS=Ovis aries OX=9940 GN=FRYL PE=4 SV=1	A0A836D0Z7;W5Q8Q8;W5Q8R0	JEQ12_017400;FRYL;FRYL	Protein furry homolog-like;FRY like transcription coactivator;FRY like transcription coactivator	1	428.294	0.5%;0.5%;0.5%	1	41.3184	1
>tr|A0A6P7DL23|A0A6P7DL23_SHEEP Uncharacterized protein OS=Ovis aries OX=9940 GN=JEQ12_020347 PE=3 SV=1;>tr|W5PP02|W5PP02_SHEEP MAP7 domain containing 3 OS=Ovis aries OX=9940 GN=MAP7D3 PE=3 SV=1	A0A6P7DL23;W5PP02	JEQ12_020347;MAP7D3	Uncharacterized protein;MAP7 domain containing 3	1	156.496	6.1%;3.1%	1	49.4595	1
>tr|A0A836A8U4|A0A836A8U4_SHEEP Pyruvate kinase OS=Ovis aries OX=9940 GN=JEQ12_017855 PE=3 SV=1;>tr|W5QC41|W5QC41_SHEEP Pyruvate kinase OS=Ovis aries OX=9940 GN=PKM PE=3 SV=1	A0A836A8U4;W5QC41	JEQ12_017855;PKM	Pyruvate kinase	1	255.848	3.7%;3.7%	1	38.5232	2
>tr|A0A836A0F4|A0A836A0F4_SHEEP V-type proton ATPase subunit H OS=Ovis aries OX=9940 GN=JEQ12_019281 PE=3 SV=1;>tr|W5PWF2|W5PWF2_SHEEP V-type proton ATPase subunit H OS=Ovis aries OX=9940 GN=ATP6V1H PE=3 SV=1	A0A836A0F4;W5PWF2	JEQ12_019281;ATP6V1H	V-type proton ATPase subunit H	1	357.343	2.3%;2.3%	1	43.9228	1
>tr|A0A835ZIP8|A0A835ZIP8_SHEEP LEM domain-containing protein OS=Ovis aries OX=9940 GN=JEQ12_020189 PE=3 SV=1;>tr|W5P4R9|W5P4R9_SHEEP Emerin OS=Ovis aries OX=9940 GN=EMD PE=4 SV=1	A0A835ZIP8;W5P4R9	JEQ12_020189;EMD	LEM domain-containing protein;Emerin	1	121.79	3%;6.8%	1	42.3202	1
>tr|A0A836CVI0|A0A836CVI0_SHEEP PDZ domain-containing protein OS=Ovis aries OX=9940 GN=JEQ12_006804 PE=3 SV=1;>tr|W5P7P9|W5P7P9_SHEEP Erbb2 interacting protein OS=Ovis aries OX=9940 GN=ERBIN PE=3 SV=1	A0A836CVI0;W5P7P9	JEQ12_006804;ERBIN	PDZ domain-containing protein;Erbb2 interacting protein	1	268.276	1%;1%	1	52.1067	1
[truncated: 35 more rows]
